# Supplementary material for: PepNN: a deep attention model for the identification of peptide binding sites
Source: Commun Biol. 2022 May 26;5:503. doi: 10.1038/s42003-022-03445-2 (PMC9135736; doi:10.1038/s42003-022-03445-2)
Supplement: Supplementary file 3 — Supplementary Data 1 [file 42003_2022_3445_MOESM3_ESM.xlsx]

## Sheet: Sheet1
Supplementary Data 1: Scores assigned to different domains in the PDB by PepNN-Struct
Entry	Score	PFAM domains	Compound
3R0L_A_PF00068_0_31	1.13178	PF00068	Crystal structure of crotoxin
6KF3_B_PF04567_597_630	1.12846	PF04567	Cryo-EM structure of Thermococcus kodakarensis RNA polymerase
6IWJ_A_PF01969_10_55	1.12737	PF01969	A designed domain swapped dimer
7KIF_Z_PF02467_7_56	1.12667	PF02467	Mycobacterium tuberculosis WT RNAP transcription open promoter complex with WhiB7 transcription factor
2PST_X_PF03621_1_46	1.12635	PF03621	1.8A Crystal Structure of the PA2412 protein from Pseudomonas aeruginosa
2PMZ_B_PF04567_599_632	1.12563	PF04567	Archaeal RNA polymerase from Sulfolobus solfataricus
5TSJ_N_PF18274_0_52	1.12555	PF18274	Not given
3RRK_A_PF18274_0_52	1.12548	PF18274	Crystal structure of the cytoplasmic N-terminal domain of subunit I, homolog of subunit a, of V-ATPase
5XJO_F_PF17181_0_50	1.12545	PF17181	Plant receptor ERL1-TMM in complex with peptide EPF1
4P22_A_PF16190_177_247	1.12389	PF16190	Crystal Structure of N-terminal Fragments of E1
1IZ6_A_PF08207_7_39	1.12383	PF08207	Crystal Structure of Translation Initiation Factor 5A from Pyrococcus Horikoshii
1EUU_A_PF10633_369_441	1.12322	PF10633	SIALIDASE OR NEURAMINIDASE, LARGE 68KD FORM
4KBP_A_PF14008_344_403	1.12301	PF14008	KIDNEY BEAN PURPLE ACID PHOSPHATASE
1HBZ_A_PF06628_417_478	1.12292	PF06628	Catalase from Micrococcus lysodeikticu
2M34_A_PF00046_7_64	1.12288	PF00046	NMR Structure of the homeodomain transcription factor Gbx1 from Homo sapiens
5T89_X_PF13927_536_609	1.12272	PF13927	Not given
2AGM_A_PF08548_43_88	1.12267	PF08548	Solution structure of the R-module from AlgE4
5J0F_A_PF00080_74_112	1.1226	PF00080	Not given
7KVF_B_PF07732_1614_1689	1.12244	PF07732	Cryo-EM structure of human Factor V at 3.6 Angstrom resolution
3EMF_A_PF18669_63_112	1.12224	PF18669	Crystal structure of Haemophilus influenzae HiaBD2
6KYB_A_PF00400_231_265	1.12205	PF00400	Crystal structure of Atg18 from Saccharomyces cerevisiae
4AQE_A_PF00028_19_90	1.12202	PF00028	CRYSTAL STRUCTURE OF DEAFNESS ASSOCIATED MUTANT MOUSE CADHERIN-23 EC1- 2S70P AND PROTOCADHERIN-15 EC1-2 FORM I
1S7M_A_PF18669_105_156	1.12189	PF18669	Crystal Structure of HiaBD1
6HWR_D_PF14008_346_405	1.12174	PF14008	Red kidney bean purple acid phosphatase in complex with adenosine divanadate
7NXD_A_PF01839_350_387	1.12154	PF01839	Cryo-EM structure of human integrin alpha5beta1 in the half-bent conformation
1GWH_A_PF06628_417_478	1.12145	PF06628	Atomic resolution structure of Micrococcus Lysodeikticus catalase complexed with NADPH
1XZW_A_PF14008_351_412	1.12139	PF14008	Sweet potato purple acid phosphatase/phosphate complex
6DFT_A_PF01916_19_95	1.12129	PF01916	Trypanosoma brucei deoxyhypusine synthase
2MXZ_A_PF13539_61_120	1.12125	PF13539	Bacteriophage T5 l-alanoyl-d-glutamate peptidase comlpex with Zn2+ (Endo T5-ZN2+)
7OQY_B_PF04567_601_634	1.12124	PF04567	Cryo-EM structure of the cellular negative regulator TFS4 bound to the archaeal RNA polymerase
7CFY_A_PF02590_0_69	1.12119	PF02590	Crystal Structure of YbeA CP74 W48F
6PY9_A_PF14008_345_404	1.12109	PF14008	Crystal structure of red kidney bean purple acid phosphatase in complex with adenosine diphosphate metavanadate
4LG8_A_PF00400_102_134	1.12089	PF00400	Crystal structure of PRPF19 WD40 repeats
4HDD_A_PF12122_1_66	1.12082	PF12122	Domain swapping in the cytoplasmic domain of the Escherichia coli rhomboid protease
5Z79_A_PF00809_329_399	1.1207	PF00809	Crystal Structure Analysis of the HPPK-DHPS in complex with substrates
6EJ5_A_PF04851_496_551	1.12022	PF04851	A conserved structural element in the RNA helicase UPF1 regulates its catalytic activity in an isoform-specific manner
2H4O_A_PF09642_2_59	1.12018	PF09642	X-ray Crystal Structure of Protein yonK from Bacillus subtilis. Northeast Structural Genomics Consortium Target SR415
3VI3_A_PF01839_350_387	1.11992	PF01839	Crystal structure of alpha5beta1 integrin headpiece (ligand-free form)
3BH4_A_PF09154_437_480	1.11987	PF09154	High resolution crystal structure of Bacillus amyloliquefaciens alpha-amylase
4B7G_A_PF06628_446_506	1.1198	PF06628	Structure of a bacterial catalase
2BER_A_PF10633_369_441	1.11978	PF10633	Y370G Active Site Mutant of the Sialidase from Micromonospora viridifaciens in complex with beta-Neu5Ac (sialic acid).
2MJH_A_PF00013_12_63	1.11969	PF00013	Solution structure of the GLD-1 RNA-binding domain in complex with RNA
2LKX_A_PF00046_4_61	1.11962	PF00046	NMR structure of the homeodomain of Pitx2 in complex with a TAATCC DNA binding site
1WCQ_A_PF10633_369_441	1.11961	PF10633	Mutagenesis of the Nucleophilic Tyrosine in a Bacterial Sialidase to Phenylalanine.
6IFM_B_PF04014_7_53	1.11949	PF04014	Crystal structure of DNA bound VapBC from Salmonella typhimurium
6CNF_B_PF04567_601_634	1.11948	PF04567	Yeast RNA polymerase III elongation complex
2YRL_A_PF00801_22_85	1.11935	PF00801	Solution structure of the PKD domain from KIAA 1837 protein
4PR3_A_PF01048_136_199	1.11935	PF01048	Crystal structure of Brucella melitensis 5'-methylthioadenosine/S-adenosylhomocysteine nucleosidase
6G90_B_PF00076_104_162	1.11929	PF00076	Prespliceosome structure provides insight into spliceosome assembly and regulation (map A2)
6M4O_E_PF11779_4_49	1.1191	PF11779	Cryo-EM structure of the monomeric SPT-ORMDL3 complex
3TSQ_A_PF07503_7_41	1.11898	PF07503	Crystal structure of E. coli HypF with ATP and Carbamoyl phosphate
4MVE_A_PF14231_23_82	1.11891	PF14231	Crystal structure of Tcur_1030 protein from Thermomonospora curvata
1W8N_A_PF10633_369_441	1.11875	PF10633	Contribution of the Active Site Aspartic Acid to Catalysis in the Bacterial Neuraminidase from Micromonospora viridifaciens.
2XZP_A_PF04851_485_540	1.11869	PF04851	Upf1 helicase
2LZJ_A_PF16190_26_96	1.11853	PF16190	Refined solution structure and dynamics of First Catalytic Cysteine Half-domain from mouse E1 enzyme
6SD6_A_PF04014_6_51	1.11842	PF04014	Structure of VapBC from Shigella sonnei
4WK0_A_PF01839_350_387	1.11828	PF01839	Metal Ion and Ligand Binding of Integrin
4UWE_A_PF00622_652_787	1.1182	PF00622	Structure of the ryanodine receptor at resolution of 8.5 A in partially open state
5N4L_A_PF07732_781_842	1.11819	PF07732	Not given
2RSY_B_PF15347_4_38	1.1181	PF15347	Solution structure of the SH2 domain of Csk in complex with a phosphopeptide from Cbp
7AMV_B_PF04567_608_650	1.11808	PF04567	Atomic structure of the poxvirus transcription pre-initiation complex in the initially melted state
4YRV_B_PF18460_217_294	1.11806	PF18460	Crystal structure of Anabaena transcription factor HetR complexed with 21-bp DNA from hetP promoter
7K36_B_PF00400_287_323	1.11779	PF00400	Cryo-EM structure of STRIPAK complex
5G4A_B_PF01909_28_93	1.11769	PF01909	Not given
4XXW_C_PF00028_18_89	1.11763	PF00028	Crystal structure of mouse Cadherin-23 EC1-2 and Protocadherin-15 EC1-2 splice variant
1HYM_A_PF00280_5_44	1.1175	PF00280	HYDROLYZED TRYPSIN INHIBITOR (CMTI-V, MINIMIZED AVERAGE NMR STRUCTURE)
2MUB_A_PF07936_1_35	1.11746	PF07936	Solution structure of the analgesic sea anemone peptide APETx2
5SZO_A_PF08266_1_81	1.11745	PF08266	Not given
4WFA_D_PF00281_19_76	1.11696	PF00281	The crystal structure of the large ribosomal subunit of Staphylococcus aureus in complex with linezolid
4UM8_A_PF01839_339_376	1.11688	PF01839	Crystal structure of alpha V beta 6
3DF7_A_PF18301_62_105	1.11674	PF18301	Crystal structure of a putative ATP-grasp superfamily protein from Archaeoglobus fulgidus
1SGV_A_PF16198_177_218	1.11656	PF16198	STRUCTURE OF TRNA PSI55 PSEUDOURIDINE SYNTHASE (TRUB)
6N2E_C_PF00028_17_88	1.11654	PF00028	Crystal Structure of Human Protocadherin-15 EC1-3 G16D N369D Q370N and Mouse Cadherin-23 EC1-2 T15E
1JJO_A_PF00079_2_40	1.11652	PF00079	Crystal Structure of Mouse Neuroserpin (Cleaved form)
5LY5_A_PF18653_71_114	1.1164	PF18653	Not given
7CSX_A_PF00076_105_162	1.11634	PF00076	Crystal structure of the N-terminal tandem RRM domains of RBM45
5IKJ_A_PF16761_130_198	1.11631	PF16761	Not given
4ECN_A_PF18805_253_323	1.11623	PF18805	Crystal structure of a leucine-rich repeat protein (BT_0210) from Bacteroides thetaiotaomicron VPI-5482 at 2.80 A resolution
6H00_A_PF10590_155_211	1.11601	PF10590	Crystal structure of human pyridoxine 5-phophate oxidase, R116Q variant
3HY8_A_PF10590_158_214	1.11597	PF10590	Crystal Structure of Human Pyridoxine 5'-Phosphate Oxidase R229W Mutant
2YIP_A_PF00024_17_63	1.11595	PF00024	Crystal Structure of Parasite Sarcocystis muris Microneme Protein SML- 2 in complex with 1-Thio-beta-D-Galactose (SPACEGROUP P212121)
1ZHV_A_PF13840_57_119	1.11592	PF13840	X-ray Crystal Structure Protein Atu0741 from Agobacterium tumefaciens. Northeast Structural Genomics Consortium Target AtR8.
6M63_A_PF00027_315_360	1.11586	PF00027	Crystal structure of a cAMP sensor G-Flamp1.
1VL6_A_PF00390_110_144	1.11582	PF00390	Crystal structure of NAD-dependent malic enzyme (TM0542) from Thermotoga maritima at 2.61 A resolution
3KCI_A_PF00415_157_200	1.11577	PF00415	The third RLD domain of HERC2
4LIJ_A_PF00013_4_68	1.11571	PF00013	Crystal structure of a far upstream element (FUSE) binding protein 1 (FUBP1) from Homo sapiens at 1.95 A resolution
6OM2_A_PF01839_339_376	1.11568	PF01839	Crystal structure of atypical integrin alphaV beta8 with proTGF-beta1 ligand peptide
3OL2_A_PF00047_539_612	1.11564	PF00047	Receptor-ligand structure of Human Semaphorin 4D with Plexin B1.
2DA4_A_PF00046_10_68	1.11563	PF00046	Solution structure of the homeobox domain of the hypothetical protein, DKFZp686K21156
4OR5_E_PF05110_1_38	1.11557	PF05110	Crystal structure of HIV-1 Tat complexed with human P-TEFb and AFF4
5IN7_A_PF03607_20_81	1.11551	PF03607	Not given
4ENP_A_PF06628_471_535	1.11551	PF06628	Structure of E530A variant E. coli KatE
6SUS_A_PF00353_155_186	1.1155	PF00353	Crystal structure of RTX domain blocks IV and V of adenylate cyclase toxin from Bordetella pertussis
3QOQ_A_PF03869_3_50	1.11543	PF03869	Crystal Structure of the Transcription Factor AmrZ in Complex with the 18 Base Pair amrZ1 Binding Site
4ENV_A_PF06628_471_535	1.11536	PF06628	Structure of the S234I variant of E. coli KatE
4GLX_A_PF14520_443_500	1.11536	PF14520	DNA ligase A in complex with inhibitor
5NEM_A_PF01839_339_376	1.11531	PF01839	Not given
5NET_A_PF01839_339_376	1.1153	PF01839	Not given
2MD0_A_PF01549_11_49	1.1153	PF01549	Solution structure of ShK-like immunomodulatory peptide from Ancylostoma caninum (hookworm)
5Z1F_A_PF14703_285_349	1.11525	PF14703	Structure of atOSCA3.1 channel
6BY0_A_PF06628_471_535	1.11523	PF06628	Crystal structure of catalase HPII from E. coli in space group P1
3FCS_A_PF01839_355_392	1.11508	PF01839	Structure of complete ectodomain of integrin aIIBb3
2WBX_A_PF00028_19_90	1.11505	PF00028	Crystal structure of mouse cadherin-23 EC1
4L1M_A_PF00415_147_191	1.11504	PF00415	Structure of the first RCC1-like domain of HERC2
7OD8_B_PF00906_86_144	1.11502	PF00906	Hepatitis B core Protein mutant L60V + GSLLGRMKGA
2HAE_A_PF00390_108_142	1.11499	PF00390	Crystal structure of a putative malic enzyme (malate oxidoreductase)
6MER_A_PF08266_2_81	1.11499	PF08266	PcdhgB3 EC1-4 in 50 mM HEPES
5XTB_F_PF05047_19_68	1.11497	PF05047	Cryo-EM structure of human respiratory complex I matrix arm
4EME_A_PF02127_279_347	1.11494	PF02127	X-ray crystal structure and specificity of the Plasmodium falciparum malaria aminopeptidase
5WMM_B_PF03621_2_53	1.11492	PF03621	Crystal structure of an adenylation domain interrupted by a methylation domain (AMA4) from nonribosomal peptide synthetase TioS
2MK6_A_PF05389_0_86	1.11489	PF05389	Structure determination of substrate binding domain of MecA
3P9Q_A_PF06628_471_535	1.11489	PF06628	Structure of I274C variant of E. coli KatE
3AKO_B_PF01353_4_69	1.11488	PF01353	Crystal Structure of the Reassembled Venus
6XKS_A_PF00497_92_138	1.11487	PF00497	Crystal structure of domain A from the periplasmic Lysine-, Arginine-, Ornithine-binding protein (LAO) of Salmonella typhimurium
2I8D_A_PF08818_19_107	1.11483	PF08818	Crystal structure of an uncharacterized conserved protein of COG5646 (ZP_00384875.1) from Lactobacillus casei ATCC 334 at 1.69 A resolution
2BZD_A_PF10633_369_441	1.11482	PF10633	Galactose recognition by the carbohydrate-binding module of a bacterial sialidase.
3KWK_A_PF00881_8_65	1.1148	PF00881	Crystal structure of Putative NADH dehydrogenase/NAD(P)H nitroreductase (NP_809094.1) from BACTEROIDES THETAIOTAOMICRON VPI-5482 at 1.54 A resolution
5LUH_A_PF01909_28_89	1.11472	PF01909	Not given
4OFP_A_PF13927_5_83	1.11471	PF13927	Crystal Structure of SYG-2 D3-D4
2IJR_A_PF18406_210_275	1.11467	PF18406	Crystal structure of a protein api92 from Yersinia pseudotuberculosis, Pfam DUF1281
6UJC_A_PF01839_339_376	1.1146	PF01839	Integrin alpha-v beta-8 in complex with the Fabs C6-RGD3 and 11D12v2
3P9P_A_PF06628_471_535	1.1146	PF06628	Structure of I274V variant of E. coli KatE
5CXL_A_PF00353_36_67	1.11459	PF00353	Not given
1QF7_A_PF06628_472_536	1.11452	PF06628	STRUCTURE OF THE MUTANT HIS392GLN OF CATALASE HPII FROM E. COLI
6Y79_f_PF05047_17_63	1.11449	PF05047	Cryo-EM structure of a respiratory complex I F89A mutant
3P9R_A_PF06628_471_535	1.11447	PF06628	Structure of I274G variant of E. coli KatE
3TTU_A_PF06628_471_535	1.11445	PF06628	Structure of F413Y/H128N double variant of E. coli KatE
4ZPX_A_PF01078_21_74	1.11444	PF01078	Crystal structure of Lon ATPase domain from Thermococcus onnurineus NA1
4ENU_A_PF06628_471_535	1.11443	PF06628	Structure of the S234D variant of E. coli KatE
6DXU_D_PF16355_628_686	1.1144	PF16355	Crystal Structure of Parabacteroides merdae Beta-Glucuronidase (GUS)
2WD0_A_PF00028_18_89	1.11432	PF00028	CRYSTAL STRUCTURE OF NONSYNDROMIC DEAFNESS (DFNB12) ASSOCIATED MUTANT D124G OF MOUSE CADHERIN-23 EC1-2
3VF0_B_PF00076_214_256	1.11432	PF00076	Raver1 in complex with metavinculin L954 deletion mutant
3TTT_A_PF06628_471_535	1.11431	PF06628	Structure of F413Y variant of E. coli KatE
3TTX_A_PF06628_471_535	1.11431	PF06628	Structure of the F413K variant of E. coli KatE
4MTN_A_PF14520_326_374	1.11428	PF14520	Crystal structure of transcription termination factor NusA from Planctomyces limnophilus DSM 3776
4HH8_A_PF08205_130_195	1.11423	PF08205	Crystal structure of bovine butyrophilin
1AJA_A_PF00245_409_447	1.11421	PF00245	THREE-DIMENSIONAL STRUCTURE OF THE D153G MUTANT OF E. COLI ALKALINE PHOSPHATASE: A MUTANT WITH WEAKER MAGNESIUM BINDING AND INCREASED CATALYTIC ACTIVITY
4ENW_A_PF06628_471_535	1.11421	PF06628	Structure of the S234N variant of E. coli KatE
1SP4_A_PF00112_0_47	1.11418	PF00112	Crystal structure of NS-134 in complex with bovine cathepsin B: a two headed epoxysuccinyl inhibitor extends along the whole active site cleft
7S0Y_A_PF12918_23_85	1.11417	PF12918	Structures of TcdB in complex with Cdc42
6F2A_A_PF02668_240_287	1.11413	PF02668	Crystal structure of the complex Fe(II)/alpha-ketoglutarate dependent dioxygenase KDO1 with Fe(II)/Lysine
5FFG_A_PF01839_339_376	1.11413	PF01839	Not given
6OK3_B_PF08238_405_441	1.11412	PF08238	Crystal structure of Sel1 repeat protein from Oxalobacter formigenes
6CM1_A_PF00045_154_193	1.11411	PF00045	MT1-MMP HPX Domain with Blade 2 Loop Bound to Nanodiscs
1P81_A_PF06628_472_536	1.11411	PF06628	Crystal structure of the D181E variant of catalase HPII from E. coli
7NXD_A_PF01839_284_327	1.11407	PF01839	Cryo-EM structure of human integrin alpha5beta1 in the half-bent conformation
3M5K_A_PF00881_7_62	1.11405	PF00881	Crystal structure of Putative NADH dehydrogenase/NAD(P)H nitroreductase (BDI_1728) from Parabacteroides distasonis ATCC 8503 at 1.86 A resolution
3MVS_A_PF00028_18_89	1.11405	PF00028	Structure of the N-terminus of Cadherin 23
3CRR_A_PF01715_38_112	1.11396	PF01715	Structure of tRNA Dimethylallyltransferase: RNA Modification through a Channel
5FLM_I_PF01096_72_113	1.11394	PF01096	Not given
4ENS_A_PF06628_471_535	1.11394	PF06628	Structure of E530Q variant of E. coli KatE
3GP8_A_PF13538_487_531	1.1139	PF13538	Crystal structure of the binary complex of RecD2 with DNA
6ZTW_A_PF06628_471_535	1.11384	PF06628	Crystal Structure of catalase HPII from Escherichia coli (serendipitously crystallized)
4CAB_A_PF06628_421_481	1.11382	PF06628	The refined structure of catalase DR1998 from Deinococcus radiodurans at 2.6 A resolution
1P80_A_PF06628_472_536	1.11381	PF06628	Crystal structure of the D181Q variant of catalase HPII from E. coli
4HYN_A_PF04509_127_162	1.1138	PF04509	X-ray crystal structure of Thermotoga maritima FliY
5M0A_A_PF00041_10_71	1.11377	PF00041	Not given
5EGO_B_PF00046_0_57	1.11376	PF00046	Not given
6GOV_N_PF11438_4_39	1.11374	PF11438	Structure of THE RNA POLYMERASE LAMBDA-BASED ANTITERMINATION COMPLEX
7CSX_A_PF00076_12_71	1.1137	PF00076	Crystal structure of the N-terminal tandem RRM domains of RBM45
7OEV_B_PF00906_86_144	1.11367	PF00906	Hepatitis B core protein mutant F97L with bound GSLLGRMKGA
5XEQ_B_PF13927_23_87	1.11364	PF13927	Crystal Structure of human MDGA1 and human neuroligin-2 complex
1QWS_A_PF06628_472_536	1.11362	PF06628	Structure of the D181N variant of catalase HPII from E. coli
5W4T_C_PF00028_17_88	1.1136	PF00028	Crystal Structure of Fish Cadherin-23 EC1-3
1CF9_A_PF06628_472_536	1.11352	PF06628	Structure of the mutant VAL169CYS of catalase HPII from Escherichia coli
3P9S_A_PF06628_471_535	1.11352	PF06628	Structure of I274A variant of E. coli KatE
2M0C_A_PF00046_9_66	1.11346	PF00046	Solution NMR Structure of Homeobox Domain of Human ALX4, Northeast Structural Genomics Consortium (NESG) Target HR4490C
6ZTX_A_PF06628_472_536	1.11345	PF06628	Crystal Structure of catalase HPII from Escherichia coli (serendipitously crystallized)
6PM7_A_PF06628_432_493	1.11345	PF06628	The structure of the triclinic crystal form of beef liver catalase at 1.85 A resolution
2K5K_A_PF07896_20_62	1.11343	PF07896	Solution structure of RhR2 from Rhodobacter Sphaeroides. Northeast Structural Genomics Consortium
4ENT_A_PF06628_471_535	1.11332	PF06628	Structure of the S234A variant of E. coli KatE
3TTW_A_PF06628_471_535	1.1133	PF06628	Structure of the F413E variant of E. coli KatE
5XY4_A_PF06628_432_495	1.11328	PF06628	CATPO mutant - V536W
7P8W_A_PF06628_433_493	1.11326	PF06628	Human erythrocyte catalase cryoEM
3TTV_A_PF06628_471_535	1.11326	PF06628	Structure of the F413E variant of E. coli KatE
4ENQ_A_PF06628_470_534	1.11325	PF06628	Structure of E530D variant E. coli KatE
7DVH_A_PF02359_2_44	1.11322	PF02359	Crystal structure of the computationally designed reDPBB_sym4 protein
1YE9_E_PF06628_190_254	1.11321	PF06628	Crystal structure of proteolytically truncated catalase HPII from E. coli
2FOM_A_PF01002_6_52	1.11317	PF01002	Dengue Virus NS2B/NS3 Protease
7NI2_A_PF02706_0_90	1.11315	PF02706	Wzc-K540M-4YE C8
1GGJ_A_PF06628_472_536	1.11303	PF06628	CRYSTAL STRUCTURE OF CATALASE HPII FROM ESCHERICHIA COLI, ASN201ALA VARIANT.
2MJA_A_PF12122_0_61	1.11302	PF12122	Solution Structure of Domain-Swapped GLPG
6HWH_X_PF12270_0_137	1.11297	PF12270	Structure of a functional obligate respiratory supercomplex from Mycobacterium smegmatis
5IKC_M_PF03607_20_81	1.11296	PF03607	Not given
4D61_i_PF03144_242_310	1.11282	PF03144	Cryo-EM structures of ribosomal 80S complexes with termination factors and cricket paralysis virus IRES reveal the IRES in the translocated state
1P7Z_A_PF06628_472_536	1.11282	PF06628	Crystal structure of the D181S variant of catalase HPII from E. coli
6RZN_A_PF02922_8_68	1.1128	PF02922	Crystal structure of the N-terminal carbohydrate binding module family 48 and ferulic acid esterase from the multi-enzyme CE1-GH62-GH10
1GT0_C_PF00046_99_156	1.11275	PF00046	Crystal structure of a POU/HMG/DNA ternary complex
4AUN_A_PF06628_431_494	1.11274	PF06628	Crystal structure, recombinant expression and mutagenesis studies of the bifunctional catalase-phenol oxidase from Scytalidium thermophilum
3ZIF_R_PF01310_164_204	1.1127	PF01310	Cryo-EM structures of two intermediates provide insight into adenovirus assembly and disassembly
5T9G_A_PF16355_639_699	1.11268	PF16355	Not given
7LUV_E_PF00400_180_214	1.1126	PF00400	Cryo-EM structure of the yeast THO-Sub2 complex
2K4Z_A_PF01521_20_101	1.11256	PF01521	Solution NMR Structure of Allochromatium vinosum DsrR: Northeast Structural Genomics Consortium Target OP5
5BV2_P_PF06628_492_556	1.11252	PF06628	Crystal structure of E. coli HPII catalase variant
2ZKM_X_PF09279_203_294	1.11249	PF09279	Crystal Structure of Phospholipase C Beta 2
3D1N_I_PF00046_92_148	1.11246	PF00046	Structure of human Brn-5 transcription factor in complex with corticotrophin-releasing hormone gene promoter
1GG9_A_PF06628_472_536	1.11246	PF06628	CRYSTAL STRUCTURE OF CATALASE HPII FROM ESCHERICHIA COLI, HIS128ASN VARIANT.
4ENR_A_PF06628_471_535	1.11245	PF06628	Structure of E530I variant E. coli KatE
5LM7_N_PF11438_4_39	1.11244	PF11438	Not given
6KWB_A_PF14226_1_62	1.11239	PF14226	AtDAO1(dioxygenase for auxin oxidation 1 from Arabidopsis thaliana) - 2-oxoglutarate binray complex
2HRB_A_PF00106_186_234	1.11236	PF00106	Crystal Structure of human Carbonyl Reductase 3, complexed with NADP+
1GGH_A_PF06628_472_536	1.11233	PF06628	CRYSTAL STRUCTURE OF CATALASE HPII FROM ESCHERICHIA COLI, HIS128ALA VARIANT.
1B9N_A_PF03459_201_261	1.1123	PF03459	REGULATOR FROM ESCHERICHIA COLI
2CY1_A_PF07650_96_131	1.1122	PF07650	Crystal structure of APE1850
1CG7_A_PF00505_20_89	1.11219	PF00505	HMG PROTEIN NHP6A FROM SACCHAROMYCES CEREVISIAE
4OQ1_A_PF17802_243_318	1.11218	PF17802	Structure of the Streptococcal ancillary pilin
7B9F_E_PF11203_100_166	1.11214	PF11203	Structure of the mycobacterial ESX-5 Type VII Secretion System hexameric pore complex
6GO7_A_PF14792_156_227	1.11214	PF14792	TdT chimera (Loop1 of pol mu) - full DNA synapsis complex
6MFN_A_PF08699_154_205	1.11211	PF08699	Human Argonaute2-miR-27a bound to HSUR1 target RNA
3UXV_A_PF14489_171_248	1.11206	PF14489	Crystal Structure of 7-cyano-7-deazaguanine reductase, QueF from Vibrio cholerae complexed with NADP and PreQ
4B2Y_A_PF06628_432_495	1.11203	PF06628	Probing the active center of catalase-phenol oxidase from Scytalidium thermophilum
2K49_A_PF07411_60_108	1.11203	PF07411	Solution NMR structure of UPF0339 protein SO3888 from Shewanella oneidensis. Northeast Structural Genomics Consortium target SoR190
4L9D_A_PF18911_11_67	1.11202	PF18911	Crystal structure of the PKD1 domain from Vibrio cholerae metalloprotease PrtV
3J2V_C_PF00906_87_144	1.11201	PF00906	CryoEM structure of HBV core
1H9S_A_PF03459_76_136	1.11198	PF03459	Molybdate bound complex of Dimop domain of ModE from E.coli
4B5K_A_PF06628_432_495	1.11193	PF06628	Probing the active center of catalase-phenol oxidase from Scytalidium thermophilum
1GGK_A_PF06628_472_536	1.11191	PF06628	CRYSTAL STRUCTURE OF CATALASE HPII FROM ESCHERICHIA COLI, ASN201HIS VARIANT.
5XVZ_A_PF06628_432_495	1.1119	PF06628	CATPO mutant - H246W
1PBH_A_PF08127_9_47	1.11185	PF08127	CRYSTAL STRUCTURE OF HUMAN RECOMBINANT PROCATHEPSIN B AT 3.2 ANGSTROM RESOLUTION
6HTX_B_PF00906_86_144	1.11182	PF00906	WT Hepatitis B core protein capsid
7S0Z_B_PF12918_21_83	1.11179	PF12918	Structures of TcdB in complex with R-Ras
4MF6_A_PF00043_147_228	1.11176	PF00043	Crystal structure of glutathione transferase BgramDRAFT_1843 from Burkholderia graminis, Target EFI-507289, with two glutathione molecules bound per one protein subunit
3HN7_A_PF02875_355_404	1.11172	PF02875	Crystal structure of a murein peptide ligase mpl (psyc_0032) from psychrobacter arcticus 273-4 at 1.65 A resolution
4AUL_A_PF06628_432_495	1.11166	PF06628	Crystal structure, recombinant expression and mutagenesis studies of the bifunctional catalase-phenol oxidase from Scytalidium thermophilum
1HUC_A_PF00112_0_46	1.11166	PF00112	THE REFINED 2.15 ANGSTROMS X-RAY CRYSTAL STRUCTURE OF HUMAN LIVER CATHEPSIN B: THE STRUCTURAL BASIS FOR ITS SPECIFICITY
5TWS_A_PF14792_154_223	1.11165	PF14792	Not given
3VI3_A_PF01839_284_327	1.11165	PF01839	Crystal structure of alpha5beta1 integrin headpiece (ligand-free form)
6L80_A_PF14609_60_104	1.11164	PF14609	Crystal structure of pombe Mod21 N-terminus and Mozart1
5YEM_A_PF06628_432_495	1.11163	PF06628	CATPO mutant - T188F
6DRI_A_PF01549_2_40	1.11163	PF01549	NMR solution structure of Acan1 from the Ancylostoma caninum hookworm
6JT7_A_PF18072_174_223	1.11162	PF18072	Crystal structure of 452-453_deletion mutant of FGAM Synthetase
2MW4_A_PF07710_1_33	1.11158	PF07710	Tetramerization domain of the Ciona intestinalis p53/p73-b transcription factor protein
1MIR_A_PF08127_0_37	1.11158	PF08127	RAT PROCATHEPSIN B
2IHM_A_PF14792_155_224	1.11155	PF14792	Polymerase mu in ternary complex with gapped 11mer DNA duplex and bound incoming nucleotide
4NZJ_A_PF17801_395_433	1.11154	PF17801	Crystal structure of a putative alpha-galactosidase (BF1418) from Bacteroides fragilis NCTC 9343 at 1.57 A resolution
1SY7_A_PF06628_419_482	1.11154	PF06628	Crystal structure of the catalase-1 from Neurospora crassa, native structure at 1.75A resolution.
1VQ8_X_PF01198_12_76	1.11152	PF01198	The structure of CCDA-PHE-CAP-BIO and the antibiotic sparsomycin bound to the large ribosomal subunit of haloarcula marismortui
4B31_A_PF06628_432_495	1.11151	PF06628	Probing the active center of catalase-phenol oxidase from Scytalidium thermophilum
3RE8_A_PF06628_432_493	1.11144	PF06628	Structural and Kinetic Analysis of the Beef liver Catalase interacting with Nitric Oxide
7M0I_G_PF00523_2_70	1.11143	PF00523	Crystal structure of a human metapneumovirus subtype B2 trimeric fusion protein
3HLU_A_PF10035_26_73	1.11143	PF10035	Crystal Structure of Uncharacterized Protein Conserved in Bacteria DUF2179 from Eubacterium ventriosum
5XZN_A_PF06628_432_495	1.11137	PF06628	CATPO mutant - V228C
2XQ1_A_PF06628_429_490	1.11133	PF06628	Crystal structure of peroxisomal catalase from the yeast Hansenula polymorpha
6JT9_A_PF18072_181_230	1.1113	PF18072	Crystal Structure of D464A mutant of FGAM Synthetase
6JQQ_A_PF06628_471_535	1.11127	PF06628	KatE H392C from Escherichia coli
4TWK_A_PF07885_79_143	1.11126	PF07885	Crystal structure of human two pore domain potassium ion channel TREK1 (K2P2.1)
3OW2_W_PF01198_12_76	1.11125	PF01198	Crystal Structure of Enhanced Macrolide Bound to 50S Ribosomal Subunit
5UIF_A_PF01361_65_107	1.11124	PF01361	Not given
3IAB_A_PF01918_45_115	1.11122	PF01918	Crystal structure of RNase P /RNase MRP proteins Pop6, Pop7 in a complex with the P3 domain of RNase MRP RNA
7OKY_I_PF01096_74_115	1.11117	PF01096	Structure of active transcription elongation complex Pol II-DSIF-ELL2-EAF1(composite structure)
1H9S_B_PF03459_75_135	1.11115	PF03459	Molybdate bound complex of Dimop domain of ModE from E.coli
2MCR_A_PF01549_1_36	1.11111	PF01549	Solution structure of ShK-like immunomodulatory peptide from Brugia malayi (filarial worm)
1LES_B_PF00139_2_45	1.11109	PF00139	LENTIL LECTIN COMPLEXED WITH SUCROSE
5OJ6_B_PF13927_323_400	1.11105	PF13927	Not given
2AUH_B_PF08947_0_37	1.11105	PF08947	Crystal structure of the Grb14 BPS region in complex with the insulin receptor tyrosine kinase
1P7Y_A_PF06628_472_536	1.11099	PF06628	Crystal structure of the D181A variant of catalase HPII from E. coli
1WP5_A_PF03989_107_152	1.11099	PF03989	Crystal structure of the C-terminal domain of DNA topoisomerase IV
3MV7_D_PF07686_3_66	1.11095	PF07686	Crystal Structure of the TK3 TCR in complex with HLA-B*3501/HPVG
5N8O_A_PF07057_1433_1473	1.11093	PF07057	Not given
2K33_A_PF13533_1_35	1.11093	PF13533	Solution structure of an N-glycosylated protein using in vitro glycosylation
3ZJ5_A_PF06628_435_499	1.11092	PF06628	NEUROSPORA CRASSA CATALASE-3 EXPRESSED IN E. COLI, ORTHORHOMBIC FORM.
5OJ6_B_PF13927_30_94	1.1109	PF13927	Not given
4WK0_A_PF01839_284_327	1.11089	PF01839	Metal Ion and Ligand Binding of Integrin
2DJP_A_PF01476_19_61	1.11084	PF01476	The solution structure of the LysM domain of human hypothetical protein SB145
4B40_A_PF06628_432_495	1.11083	PF06628	Probing the active center of catalase-phenol oxidase from Scytalidium thermophilum
3ZVK_E_PF04014_5_40	1.1108	PF04014	Crystal structure of VapBC2 from Rickettsia felis bound to a DNA fragment from their promoter
2MJG_A_PF18277_4_40	1.11071	PF18277	Solution Structure of C-terminal AbrB
3A01_B_PF00046_0_57	1.1107	PF00046	Crystal structure of Aristaless and Clawless homeodomains bound to DNA
4BXS_V_PF07732_853_928	1.11065	PF07732	Crystal Structure of the Prothrombinase Complex from the Venom of Pseudonaja Textilis
5JVN_A_PF01326_20_58	1.11062	PF01326	Not given
5Y31_B_PF03736_231_272	1.1106	PF03736	Crystal structure of human LGI1-ADAM22 complex
4MDW_A_PF07563_89_141	1.11059	PF07563	Crystal structure of a DUF1541 family protein (ydhK) from Bacillus subtilis subsp. subtilis str. 168 at 2.00 A resolution
1WP5_A_PF03989_156_198	1.11058	PF03989	Crystal structure of the C-terminal domain of DNA topoisomerase IV
5LC5_S_PF05047_16_65	1.11053	PF05047	Not given
6QX2_d_PF00986_169_218	1.11053	PF00986	3.4A structure of benzoisoxazole 3 with S.aureus DNA gyrase and DNA
5TT5_A_PF14520_445_502	1.11045	PF14520	Not given
4YNL_B_PF18460_0_76	1.11044	PF18460	Crystal structure of the hood domain of Anabaena HetR in complex with the hexapeptide ERGSGR derived from PatS
1RKV_A_PF12710_66_161	1.11035	PF12710	Structure of Phosphate complex of ThrH from Pseudomonas aeruginosa
4GSK_Y_PF03987_39_94	1.11033	PF03987	Crystal structure of an Atg7-Atg10 crosslinked complex
7CF7_A_PF02590_2_75	1.11033	PF02590	Crystal Structure of YbeA CP74 W72F
3LG6_A_PF14497_149_214	1.11031	PF14497	Crystal structure of putative glutathione transferase from Coccidioides immitis
5J6C_A_PF00881_5_56	1.11029	PF00881	Not given
4LT6_A_PF04926_348_405	1.11028	PF04926	Crystal Structure of human poly(A) polymerase gamma
3BDF_A_PF00245_412_447	1.11027	PF00245	Crystal structure of metal-free E. coli alkaline phosphatase (T155V)
1Y56_A_PF07992_258_351	1.11025	PF07992	Crystal structure of L-proline dehydrogenase from P.horikoshii
5DKX_A_PF17137_817_860	1.11022	PF17137	Not given
1HKD_B_PF00139_2_45	1.11016	PF00139	Structure of pea lectin in complex with alpha-methyl-D-glucopyranoside
4EO3_A_PF00881_146_202	1.11016	PF00881	Peroxiredoxin Nitroreductase Fusion Enzyme
4PMH_A_PF01095_46_116	1.11014	PF01095	The structure of rice weevil pectin methyl esterase
6Y7C_j_PF04180_0_55	1.11014	PF04180	Early cytoplasmic yeast pre-40S particle (purified with Tsr1 as bait)
1N5G_A_PF08996_0_38	1.11009	PF08996	NMR Structures of the Zinc Finger Domain of Human DNA Polymerase-alpha
2RFF_A_PF01909_19_64	1.11009	PF01909	Crystal structure of a putative nucleotidyltransferase (NP_343093.1) from Sulfolobus solfataricus at 1.40 A resolution
5Y4K_A_PF16867_177_270	1.11005	PF16867	Crystal structure of DddY mutant Y260A
1MVF_D_PF04014_3_44	1.11002	PF04014	MazE addiction antidote
1ZEQ_X_PF11604_15_76	1.10998	PF11604	1.5 A Structure of apo-CusF residues 6-88 from Escherichia coli
3LH2_S_PF09186_19_61	1.10997	PF09186	Crystal structure of HIV epitope-scaffold 4E10_1VI7A_S0_002_N 4E10 Fv complex
6PER_A_PF01353_87_151	1.10995	PF01353	Crystal Structure of Ligand-Free iSeroSnFR
3TND_B_PF04014_6_51	1.10995	PF04014	Crystal structure of Shigella flexneri VapBC toxin-antitoxin complex
6LXM_C_PF00486_21_97	1.10991	PF00486	Crystal structure of C-terminal DNA-binding domain of Escherichia coli OmpR as a domain-swapped dimer
2CZ3_A_PF14497_120_187	1.1099	PF14497	Crystal structure of glutathione transferase zeta 1-1 (maleylacetoacetate isomerase) from Mus musculus (form-2 crystal)
6TUM_A_PF00043_113_193	1.10981	PF00043	Crystal structure of glutathione s-transferase PA1623 from Pseudomonas aeruginosa PACS2 complexed with tartrate
5XWX_A_PF13927_15_73	1.10977	PF13927	Crystal structure of the four N-terminal immunoglogulin domains of Sidekick-1 protein
6VG4_A_PF08266_1_84	1.10975	PF08266	Human protocadherin 10 ectodomain
5XZM_A_PF06628_432_495	1.10975	PF06628	CATPO mutant - V228I
4AUE_A_PF06628_426_489	1.10975	PF06628	Crystal structure, recombinant expression and mutagenesis studies of the bifunctional catalase-phenol oxidase from Scytalidium thermophilum
6AKG_B_PF03505_1_38	1.10971	PF03505	Crystal structure of mouse claudin-3 P134G mutant in complex with C-terminal fragment of Clostridium perfringens enterotoxin
6SGW_G_PF11203_115_170	1.10969	PF11203	Structure of the ESX-3 core complex
5WC9_B_PF00046_92_147	1.10967	PF00046	Human Pit-1 and 4xCATT DNA complex
5Y17_A_PF06628_432_495	1.10965	PF06628	CATPO mutant - E316F
5L3W_A_PF02881_13_74	1.10959	PF02881	Not given
5ZFW_A_PF00046_76_131	1.10952	PF00046	Crystal structure of human DUX4 homeodomains bound to A11G DNA mutant
5U0H_A_PF02927_2_70	1.1095	PF02927	Not given
2YZQ_A_PF00571_2_53	1.1095	PF00571	Crystal structure of uncharacterized conserved protein from Pyrococcus horikoshii
2ZFD_B_PF03822_1_59	1.1095	PF03822	The crystal structure of plant specific calcium binding protein AtCBL2 in complex with the regulatory domain of AtCIPK14
5IEB_A_PF00072_6_96	1.1095	PF00072	Not given
2OG2_A_PF02881_32_82	1.1095	PF02881	Crystal structure of chloroplast FtsY from Arabidopsis thaliana
2QND_A_PF00013_66_133	1.10948	PF00013	Crystal Structure of the KH1-KH2 domains from human Fragile X Mental Retardation Protein
1LOF_D_PF00139_2_45	1.10946	PF00139	X-RAY STRUCTURE OF A BIANTENNARY OCTASACCHARIDE-LECTIN COMPLEX AT 2.3 ANGSTROMS RESOLUTION
1LGB_B_PF00139_1_44	1.10945	PF00139	INTERACTION OF A LEGUME LECTIN WITH THE N2 FRAGMENT OF HUMAN LACTOTRANSFERRIN OR WITH THE ISOLATED BIANTENNARY GLYCOPEPTIDE: ROLE OF THE FUCOSE MOIETY
3UD2_C_PF00791_3_101	1.10944	PF00791	Crystal structure of Selenomethionine ZU5A-ZU5B protein domains of human erythrocyte ankyrin
4Q37_A_PF02310_24_105	1.10944	PF02310	Crystal structure of the hypothetical protein TM0182 Thermotoga maritima, N-terminal domain.
2M6O_A_PF13397_0_47	1.1094	PF13397	The actinobacterial transcription factor RbpA binds to the principal sigma subunit of RNA polymerase
7JTI_C_PF11918_1_106	1.10933	PF11918	Interphotoreceptor retinoid-binding protein (IRBP) in complex with a monoclonal antibody (F3F5 mAb5)
1LEM_B_PF00139_2_45	1.10932	PF00139	THE MONOSACCHARIDE BINDING SITE OF LENTIL LECTIN: AN X-RAY AND MOLECULAR MODELLING STUDY
6TLY_A_PF03107_25_63	1.10932	PF03107	Crystal structure of the unconventional kinetochore protein Bodo saltans KKT2 central domain
4MDW_A_PF07563_25_77	1.10928	PF07563	Crystal structure of a DUF1541 family protein (ydhK) from Bacillus subtilis subsp. subtilis str. 168 at 2.00 A resolution
1VBG_A_PF01326_19_55	1.10927	PF01326	Pyruvate Phosphate Dikinase from Maize
6VFW_A_PF08266_0_83	1.10926	PF08266	Crystal structure of human delta protocadherin 10 EC1-EC4
4ECI_A_PF00043_113_193	1.10925	PF00043	Crystal structure of glutathione s-transferase prk13972 (target efi-501853) from pseudomonas aeruginosa pacs2 complexed with acetate
1FW1_A_PF14497_119_188	1.10924	PF14497	Glutathione transferase zeta/maleylacetoacetate isomerase
6LYM_A_PF18072_174_223	1.10923	PF18072	Crystal structure of D657A mutant of formylglycinamidine synthetase
1JMS_A_PF14792_157_228	1.10923	PF14792	Crystal Structure of the Catalytic Core of Murine Terminal Deoxynucleotidyl Transferase
1F0X_A_PF09330_269_312	1.10922	PF09330	CRYSTAL STRUCTURE OF D-LACTATE DEHYDROGENASE, A PERIPHERAL MEMBRANE RESPIRATORY ENZYME.
1HQ6_A_PF02329_5_81	1.10921	PF02329	STRUCTURE OF PYRUVOYL-DEPENDENT HISTIDINE DECARBOXYLASE AT PH 8
2UVF_A_PF12708_120_161	1.1092	PF12708	Structure of Yersinia enterocolitica Family 28 Exopolygalacturonase in Complex with Digalaturonic Acid
6WMT_D_PF00623_330_368	1.10918	PF00623	F. tularensis RNAPs70-(MglA-SspA)-ppGpp-PigR-iglA DNA complex
1JGG_A_PF00046_0_56	1.10917	PF00046	Even-skipped Homeodomain Complexed to AT-rich DNA
5XKX_A_PF16867_177_270	1.10917	PF16867	Crystal structure of WT DddY
6ND4_N_PF00400_244_277	1.10916	PF00400	Conformational switches control early maturation of the eukaryotic small ribosomal subunit
2RF4_A_PF03876_23_69	1.10913	PF03876	Crystal structure of the RNA Polymerase I subcomplex A14/43
3UBF_A_PF00028_119_188	1.10913	PF00028	Crystal structure of Drosophila N-cadherin EC1-3, I
2FRE_A_PF00881_18_63	1.10908	PF00881	The crystal structure of the oxidoreductase containing FMN
3FCS_A_PF01839_288_331	1.10904	PF01839	Structure of complete ectodomain of integrin aIIBb3
1H9J_A_PF03459_7_69	1.10902	PF03459	Two crystal structures of the cytoplasmic molybdate-binding protein ModG suggest a novel cooperative binding mechanism and provide insights into ligand-binding specificity. Phosphate-grown form with molybdate and phosphate bound
3FRM_A_PF18467_4_101	1.10901	PF18467	The crystal structure of a functionally unknown conserved protein from Staphylococcus epidermidis ATCC 12228.
2DIP_A_PF00569_29_71	1.10889	PF00569	Solution structure of the ZZ domain of Zinc finger SWIM domain containing protein 2
4L78_A_PF18072_179_228	1.10887	PF18072	Xenon Trapping and Statistical Coupling Analysis Uncover Regions Important for Structure and Function of Multidomain Protein StPurL
3SO1_A_PF03995_4_60	1.10886	PF03995	Crystal structure of a double mutant T41S T82S of a betagamma-crystallin domain from Clostridium beijerinckii
5VIT_C_PF06857_16_95	1.10886	PF06857	Crystal structure of a Pseudomonas malonate decarboxylase hetero-tetramer in complex with malonate
7CEM_A_PF02590_2_81	1.10882	PF02590	Crystal Structure of YbeA CP74 W7F
5FUG_C_PF05764_1_57	1.1088	PF05764	Not given
5Y2Z_B_PF03736_48_89	1.10879	PF03736	Crystal structure of human LGI1 EPTP-ADAM22 complex
6YJ4_a_PF15879_2_57	1.10878	PF15879	Structure of Yarrowia lipolytica complex I at 2.7 A
2O2T_A_PF00595_22_102	1.10877	PF00595	The crystal structure of the 1st PDZ domain of MPDZ
6JT8_A_PF18072_179_228	1.10876	PF18072	Crystal structure of 450-451_deletion mutant of FGAM Synthetase
3QD2_B_PF00069_9_75	1.10875	PF00069	Crystal structure of mouse PERK kinase domain
3E2R_A_PF14850_60_98	1.10872	PF14850	Crystal Structure PutA86-630 Mutant Y540S Complexed with L-tetrahydro-2-furoic acid
5FGO_A_PF04845_0_60	1.10868	PF04845	Not given
4QZD_A_PF14792_158_229	1.10868	PF14792	Mouse Tdt, F405A mutant, in complex with a DSB substrate, C-C base pair
6I26_A_PF07728_410_466	1.10864	PF07728	Rea1 Wild type AMPPNP state
6G2W_A_PF09336_260_293	1.10854	PF09336	Crystal structure of the p97 D2 domain in a helical split-washer conformation
6HYP_A_PF07728_410_466	1.10853	PF07728	Rea1 Wild type ADP state (AAA+ ring part)
6B4A_A_PF03607_28_79	1.10852	PF03607	Crystal structure of the C-Terminal Domain of Doublecortin (TgDCX) from Toxoplasma gondii ME49
1NRG_A_PF10590_157_213	1.1085	PF10590	Structure and Properties of Recombinant Human Pyridoxine-5'-Phosphate Oxidase
5FHY_A_PF07196_45_103	1.1085	PF07196	Not given
1LGC_B_PF00139_2_45	1.10849	PF00139	INTERACTION OF A LEGUME LECTIN WITH THE N2 FRAGMENT OF HUMAN LACTOTRANSFERRIN OR WITH THE ISOLATED BIANTENNARY GLYCOPEPTIDE: ROLE OF THE FUCOSE MOIETY
1MEC_4_PF08935_3_34	1.10849	PF08935	CONFORMATIONAL VARIABILITY OF A PICORNAVIRUS CAPSID: PH-DEPENDENT STRUCTURAL CHANGES OF MENGO VIRUS RELATED TO ITS HOST RECEPTOR ATTACHMENT SITE AND DISASSEMBLY
7D3T_A_PF00249_1_53	1.10846	PF00249	Crystal structure of OSPHR2 in complex with DNA
6RJN_A_PF06628_432_494	1.10845	PF06628	Crystal structure of a Fungal Catalase at 2.3 Angstroms
4IKH_A_PF00043_130_218	1.10843	PF00043	Crystal structure of a glutathione transferase family member from Pseudomonas fluorescens pf-5, target efi-900003, with two glutathione bound
4A5V_A_PF00024_29_72	1.10841	PF00024	Solution structure ensemble of the two N-terminal apple domains (residues 58-231) of Toxoplasma gondii microneme protein 4
5WWO_C_PF04180_0_46	1.10837	PF04180	Crystal structure of Enp1
3FFY_A_PF00590_26_92	1.10837	PF00590	Putative tetrapyrrole (corrin/porphyrin) methyltransferase from Bacteroides fragilis.
3D3R_A_PF01455_7_74	1.10837	PF01455	Crystal structure of the hydrogenase assembly chaperone HypC/HupF family protein from Shewanella oneidensis MR-1
5VZC_A_PF14792_154_224	1.10828	PF14792	Post-catalytic complex of human Polymerase Mu (G433S) mutant with incoming dTTP
4IQW_A_PF14792_156_227	1.10827	PF14792	Tdt core in complex with inhibitor (2Z,5E)-6-[4-(4-fluorobenzoyl)-1H-pyrrol-2-yl]-2-hydroxy-4-oxohexa-2,5-dienoic acid and ssDNA
5VZ9_A_PF14792_154_224	1.10826	PF14792	Post-catalytic complex of human Polymerase Mu (G433A) mutant with incoming dTTP
4ZZF_A_PF13860_19_95	1.10825	PF13860	Crystal structure of truncated FlgD (tetragonal form) from the human pathogen Helicobacter pylori
1X4N_A_PF00013_15_79	1.10825	PF00013	Solution structure of KH domain in FUSE binding protein 1
6LYL_A_PF18072_180_229	1.10825	PF18072	Crystal structure of S1052D mutant of Formylglycinamidine synthetase
5ZXD_A_PF12848_219_264	1.1082	PF12848	Crystal structure of ATP-bound human ABCF1
6LYO_A_PF18072_180_229	1.10819	PF18072	Crystal Structure of H296A mutant of Formylglycinamidine Synthetase
2MSY_A_PF00046_9_66	1.10815	PF00046	Solution structure of Hox homeodomain
6BJO_A_PF00595_4_81	1.10809	PF00595	PICK1 PDZ domain in complex with the small molecule inhibitor BIO124.
6O6P_A_PF00440_7_54	1.10807	PF00440	Structure of the regulator FasR from Mycobacterium tuberculosis in complex with DNA
2K49_A_PF07411_10_56	1.10807	PF07411	Solution NMR structure of UPF0339 protein SO3888 from Shewanella oneidensis. Northeast Structural Genomics Consortium target SoR190
3BP1_A_PF14489_173_250	1.10805	PF14489	Crystal structure of putative 7-cyano-7-deazaguanine reductase QueF from Vibrio cholerae O1 biovar eltor
6P18_F_PF00140_6_37	1.10803	PF00140	Q21 transcription antitermination complex: loading complex
6LY9_N_PF18274_1_53	1.10803	PF18274	The membrane-embedded Vo domain of V/A-ATPase from Thermus thermophilus
6HMA_F_PF00673_65_158	1.10801	PF00673	Improved model derived from cryo-EM map of Staphylococcus aureus large ribosomal subunit
3Q2O_A_PF17769_310_364	1.10797	PF17769	Crystal Structure of purK: N5-carboxyaminoimidazole ribonucleotide synthetase
3ZK4_A_PF14008_484_544	1.10796	PF14008	Structure of purple acid phosphatase PPD1 isolated from yellow lupin (Lupinus luteus) seeds
6JTA_A_PF18072_174_223	1.10795	PF18072	Crystal Structure of D464A L465A mutant of FGAM Synthetase
4RS4_A_PF19216_71_163	1.1079	PF19216	Crystal structure and mutational analysis of the endoribonuclease from human coronavirus 229E
4NKQ_B_PF09240_10_76	1.1079	PF09240	Structure of a Cytokine Receptor Complex
7D58_B_PF04567_602_637	1.10789	PF04567	cryo-EM structure of human RNA polymerase III in elongating state
4HH2_A_PF13188_143_200	1.10789	PF13188	Structure of PpsR without the HTH motif from Rb. sphaeroides
5LDX_a_PF15879_1_56	1.1078	PF15879	Not given
1Z8I_A_PF09396_1_39	1.10779	PF09396	Crystal structure of the thrombin mutant G193A bound to PPACK
6U6S_A_PF03776_0_44	1.10779	PF03776	Solution NMR Structure Of The I24N-delta10-ngMinE Protein From Neisseria gonorrheae
4WFD_A_PF08066_11_96	1.10769	PF08066	Structure of the Rrp6-Rrp47-Mtr4 interaction
2EHB_D_PF03822_2_60	1.10768	PF03822	The structure of the C-terminal domain of the protein kinase AtSOS2 bound to the calcium sensor AtSOS3
4UWE_A_PF00622_1078_1198	1.10764	PF00622	Structure of the ryanodine receptor at resolution of 8.5 A in partially open state
3E39_A_PF00881_8_56	1.10762	PF00881	Crystal structure of a putative nitroreductase in complex with fmn (dde_0787) from desulfovibrio desulfuricans subsp. at 1.70 A resolution
5YVD_A_PF19216_70_161	1.10762	PF19216	Structural and biochemical characterization of endoribonuclease Nsp15 encoded by Middle East Respiratory Syndrome Coronavirus
3LQ7_A_PF13410_128_192	1.10759	PF13410	Crystal structure of glutathione s-transferase from agrobacterium tumefaciens str. c58
7AK6_S_PF05047_18_69	1.10754	PF05047	Cryo-EM structure of ND6-P25L mutant respiratory complex I from Mus musculus at 3.8 A
7DXV_B_PF02359_2_43	1.1075	PF02359	Crystal structure of the mk2h_deltaY peptide homodimer
2K72_A_PF01549_2_37	1.1075	PF01549	Solution NMR structure of toxin-like potassium channel blocking domain in MMP23
6LFK_A_PF06628_481_544	1.10747	PF06628	Crystal structure of KatE from atypical E. coli
4B8N_A_PF00173_5_77	1.10742	PF00173	Cytochrome b5 of Ostreococcus tauri virus 2
7CO6_A_PF14792_154_224	1.10742	PF14792	Binary complex of DNA polymerase Mu with 1-nt gapped DNA (templating thymine)
4WAN_A_PF00013_17_49	1.10741	PF00013	Crystal structure of Msl5 protein in complex with RNA at 1.8 A
2B7Y_B_PF00139_3_44	1.1074	PF00139	Fava Bean Lectin-Glucose Complex
3N2Q_A_PF07537_15_62	1.10738	PF07537	Crystal structure of Sex pheromone staph-cAM373 precursor
3UBH_A_PF00028_119_189	1.10737	PF00028	Crystal structure of Drosophila N-cadherin EC1-4
4QZI_A_PF14792_157_228	1.1073	PF14792	Mouse Tdt, F401A mutant, in complex with a DSB substrate and Zn2+
2KJW_A_PF01250_45_96	1.10727	PF01250	Solution structure and backbone dynamics of the permutant P54-55
3WRN_A_PF12433_179_248	1.10726	PF12433	Minute virus of mice non-structural protein-1N-terminal nuclease domain reveals a unique Zn2+ coordination in the active site pocket and shows a novel mode of DNA recognition at the origin of replication
2MDF_A_PF00999_5_55	1.10724	PF00999	NMR structure of a two-transmembrane segment TM VI-VII of NHE1
3S19_A_PF14489_173_250	1.10724	PF14489	Crystal Structure of the R262L mutant of 7-cyano-7-deazaguanine reductase, QueF from Vibrio cholerae complexed with preQ0
3N23_G_PF02038_0_31	1.10723	PF02038	Crystal structure of the high affinity complex between ouabain and the E2P form of the sodium-potassium pump
2MRN_A_PF04014_23_66	1.10721	PF04014	Structure of truncated EcMazE
6U6R_A_PF03776_0_44	1.10719	PF03776	Solution NMR Structure Of The delta30-ngMinE Protein From Neisseria gonorrheae
5L3R_A_PF02881_1_59	1.10715	PF02881	Not given
1SDD_B_PF07732_64_139	1.10713	PF07732	Crystal Structure of Bovine Factor Vai
3UC0_A_PF00869_1_49	1.1071	PF00869	Crystal structure of domain I of the envelope glycoprotein ectodomain from dengue virus serotype 4 in complex with the fab fragment of the chimpanzee monoclonal antibody 5H2
5HFK_A_PF00043_133_197	1.10707	PF00043	Not given
2HGA_A_PF17820_6_56	1.10707	PF17820	Solution NMR Structure of Conserved protein MTH1368, Northeast Structural Genomics Consortium Target TT821A
3J5Y_B_PF03144_245_313	1.10706	PF03144	Structure of the mammalian ribosomal pre-termination complex associated with eRF1-eRF3-GDPNP
6PVI_A_PF01494_300_363	1.10704	PF01494	Crystal structure of PhqK in complex with paraherquamide L
5WWW_A_PF00013_21_82	1.10701	PF00013	Crystal structure of the KH1 domain of human RNA-binding E3 ubiquitin-protein ligase MEX-3C complex with RNA
5EMO_A_PF00013_54_112	1.10701	PF00013	Not given
2NWT_A_PF01954_0_34	1.107	PF01954	NMR Structure of Protein UPF0165 protein AF_2212 from Archaeoglobus Fulgidus; Northeast Structural Genomics Consortium Target GR83
5VQM_A_PF12918_20_82	1.107	PF12918	Clostridium difficile TcdB-GTD bound to PA41 Fab
7KI3_A_PF08699_154_205	1.10699	PF08699	Human Argonaute2:miR-122 bound to the HCV genotype 1a site-1 RNA
2YCD_A_PF13410_129_193	1.10699	PF13410	Structure of a novel Glutathione Transferase from Agrobacterium tumefaciens.
7MIQ_A_PF00043_131_200	1.10694	PF00043	Crystal structure of a Glutathione S-transferase class Gtt2 of Vibrio parahaemolyticus (VpGSTT2)
1LTL_A_PF14551_8_72	1.10693	PF14551	THE DODECAMER STRUCTURE OF MCM FROM ARCHAEAL M. THERMOAUTOTROPHICUM
2OWO_A_PF14520_445_502	1.10689	PF14520	Last Stop on the Road to Repair: Structure of E.coli DNA Ligase Bound to Nicked DNA-Adenylate
7ML7_A_PF12918_21_83	1.10685	PF12918	Structural basis for CSPG4 as a receptor for TcdB and a therapeutic target in Clostridioides difficile infection
3V4V_A_PF01839_272_309	1.10678	PF01839	crystal structure of a4b7 headpiece complexed with Fab ACT-1 and RO0505376
6J4Y_I_PF01096_71_109	1.10677	PF01096	RNA polymerase II elongation complex bound with Elf1 and Spt4/5, stalled at SHL(-1) of the nucleosome (+1B)
2CRA_A_PF00046_7_64	1.10676	PF00046	Solution structure of the homeobox domain of human homeo box B13
1XV3_A_PF05927_1_46	1.10671	PF05927	NMR structure of the synthetic penaeidin 4
4F4Y_A_PF11798_168_200	1.10668	PF11798	Y-family DNA polymerase chimera Dbh-Dpo4-Dbh
1TRL_A_PF02868_0_61	1.10668	PF02868	NMR SOLUTION STRUCTURE OF THE C-TERMINAL FRAGMENT 255-316 OF THERMOLYSIN: A DIMER FORMED BY SUBUNITS HAVING THE NATIVE STRUCTURE
7LZE_A_PF00523_2_74	1.10668	PF00523	Cryo-EM Structure of disulfide stabilized HMPV F v4-B
4HPQ_A_PF18388_6_38	1.10665	PF18388	Crystal Structure of the Atg17-Atg31-Atg29 Complex
6JZR_A_PF06429_182_260	1.1066	PF06429	Structure of the bacterial flagellar polyrod
4LH9_A_PF18460_0_40	1.10658	PF18460	Crystal structure of the refolded hood domain (Asp256-Gly295) of HetR
1U58_A_PF07654_153_221	1.10657	PF07654	Crystal structure of the murine cytomegalovirus MHC-I homolog m144
6V0C_A_PF02470_590_679	1.10655	PF02470	Lipophilic Envelope-spanning Tunnel B (LetB), Model 1
5L3R_B_PF02881_17_67	1.10653	PF02881	Not given
3E6Z_X_PF11604_11_72	1.10644	PF11604	1.0 A Structure of CusF-W44A-Cu(II) residues 10-88 from Escherichia coli
5D0A_A_PF08331_55_134	1.10642	PF08331	Not given
4MGH_A_PF18072_179_228	1.10639	PF18072	Importance of Hydrophobic Cavities in Allosteric Regulation of Formylglycinamide Synthetase: Insight from Xenon Trapping and Statistical Coupling Analysis
4ZZK_A_PF13860_19_95	1.10636	PF13860	Crystal structure of truncated FlgD (monoclinic form) from the human pathogen Helicobacter pylori
1X93_A_PF16777_0_43	1.10631	PF16777	NMR Structure of Helicobacter pylori HP0222
2LIY_A_PF16851_0_44	1.10625	PF16851	Plant peptide hormone regulating stomatal density
2AFF_B_PF12196_0_39	1.10625	PF12196	The solution structure of the Ki67FHA/hNIFK(226-269)3P complex
6G2V_A_PF09336_260_293	1.10624	PF09336	Crystal structure of the p97 D2 domain in a helical split-washer conformation
5VRF_B_PF16916_205_282	1.10624	PF16916	CryoEM Structure of the Zinc Transporter YiiP from helical crystals
1BFX_A_PF00173_7_79	1.10623	PF00173	THE SOLUTION NMR STRUCTURE OF THE B FORM OF OXIDIZED RAT MICROSOMAL CYTOCHROME B5, MINIMIZED AVERAGE STRUCTURE
2VL8_A_PF12918_21_83	1.10623	PF12918	CRYSTAL STRUCTURE OF THE CATALYTIC DOMAIN OF LETHAL TOXIN FROM CLOSTRIDIUM SORDELLII IN COMPLEX WITH UDP, CASTANOSPERMINE AND CALCIUM ION
2F5Y_A_PF00595_4_78	1.10621	PF00595	Crystal Structure of the PDZ Domain from Human RGS-3
5ELS_A_PF00013_11_69	1.1062	PF00013	Not given
5VZF_A_PF14792_154_224	1.10619	PF14792	Post-catalytic complex of human Polymerase Mu (W434A) mutant with incoming dTTP
2LUH_B_PF03357_0_54	1.10618	PF03357	NMR structure of the Vta1-Vps60 complex
4TKO_B_PF13437_219_328	1.10617	PF13437	Structure of the periplasmic adaptor protein EmrA
2HFS_A_PF00288_104_163	1.10617	PF00288	Crystal structure of L. major mevalonate kinase
2DAR_A_PF00412_27_81	1.10613	PF00412	Solution structure of first LIM domain of Enigma-like PDZ and LIM domains protein
3PDK_A_PF00408_371_440	1.10612	PF00408	crystal structure of phosphoglucosamine mutase from B. anthracis
2QTI_A_PF07208_18_62	1.10608	PF07208	Crystal structure of the UPF0352 protein SO_2176 from Shewanella oneidensis. NESG target SoR77.
1JWL_A_PF00356_3_49	1.10607	PF00356	Structure of the Dimeric lac Repressor/Operator O1/ONPF Complex
4S1T_A_PF19216_71_163	1.10605	PF19216	Crystal structure of the mutant I26A/N52A of the endoribonuclease from human coronavirus 229E
4O8A_A_PF14850_60_98	1.10603	PF14850	First structure of a proline utilization A proline dehydrogenase domain
6P1U_A_PF14792_154_224	1.10601	PF14792	Post-catalytic nicked complex of human DNA Polymerase Mu with 1-nt gapped substrate containing template 8OG and newly incorporated CMP
7F75_F_PF00140_0_34	1.106	PF00140	Cryo-EM structure of Spx-dependent transcription activation complex
2V5Y_A_PF00041_476_553	1.10599	PF00041	Crystal structure of the receptor protein tyrosine phosphatase mu ectodomain
1H9S_A_PF03459_2_65	1.10599	PF03459	Molybdate bound complex of Dimop domain of ModE from E.coli
1XIW_A_PF16681_3_91	1.10597	PF16681	Crystal structure of human CD3-e/d dimer in complex with a UCHT1 single-chain antibody fragment
1FJL_A_PF00046_2_59	1.10595	PF00046	HOMEODOMAIN FROM THE DROSOPHILA PAIRED PROTEIN BOUND TO A DNA OLIGONUCLEOTIDE
4CE4_X_PF00276_3_67	1.10595	PF00276	39S large subunit of the porcine mitochondrial ribosome
7KFF_A_PF01746_23_77	1.10594	PF01746	Crystal structure of TrmD tRNA (guanine-N1)-methyltransferase from Corynebacterium diphtheriae in complex with SAH
2MKC_C_PF09736_1_33	1.10593	PF09736	Cooperative Structure of the Heterotrimeric pre-mRNA Retention and Splicing Complex
2YMO_A_PF07422_147_259	1.10593	PF07422	Crystal structure of Pf12 tandem 6-cys domains from Plasmodium falciparum
4F0B_A_PF00043_148_210	1.10592	PF00043	Crystal structure of the glutathione transferase URE2P1 from Phanerochaete chrysosporium.
1ZPV_A_PF13740_6_78	1.10591	PF13740	ACT domain protein from Streptococcus pneumoniae
6U81_A_PF00046_76_131	1.1059	PF00046	Crystal Structure of the Double Homeodomain of DUX4 in Complex with a DNA aptamer
4P0D_A_PF16569_202_322	1.10589	PF16569	The T6 backbone pilin of serotype M6 Streptococcus pyogenes has a modular three-domain structure decorated with variable loops and extensions
6ECS_A_PF00906_1_75	1.10588	PF00906	Crystal structure of WHV core protein mutant Y132A dimer
5B2G_B_PF03505_1_38	1.10587	PF03505	Crystal structure of human claudin-4 in complex with C-terminal fragment of Clostridium perfringens enterotoxin
1EPH_A_PF00008_5_41	1.10586	PF00008	THREE-DIMENSIONAL NUCLEAR MAGNETIC RESONANCE STRUCTURES OF MOUSE EPIDERMAL GROWTH FACTOR IN ACIDIC AND PHYSIOLOGICAL PH SOLUTIONS
7COD_A_PF14792_153_223	1.10586	PF14792	Post insertion complex of DNA polymerase Mu (K438A/Q441A) with 1-nt gapped DNA
2JVG_A_PF11621_3_72	1.10586	PF11621	Structure of C3-binding domain 4 of Staphylococcus aureus protein Sbi
6MAT_A_PF17862_200_237	1.10584	PF17862	Cryo-EM structure of the essential ribosome assembly AAA-ATPase Rix7
2WJV_A_PF04851_369_425	1.10581	PF04851	Crystal structure of the complex between human nonsense mediated decay factors UPF1 and UPF2
1RP1_A_PF00151_0_53	1.10579	PF00151	DOG PANCREATIC LIPASE RELATED PROTEIN 1
1YBZ_A_PF01817_8_75	1.10579	PF01817	Conserved hypothetical protein from Pyrococcus furiosus Pfu-1581948-001
6LYN_C_PF13927_101_168	1.10577	PF13927	CD146 D4-D5/AA98 Fab
6PPJ_B_PF13361_377_482	1.10575	PF13361	Cryo-EM structure of AdnA(D934A)-AdnB(D1014A) in complex with AMPPNP
5NEN_A_PF13533_3_45	1.10572	PF13533	Not given
4HYN_A_PF04509_28_64	1.10572	PF04509	X-ray crystal structure of Thermotoga maritima FliY
6PEV_A_PF02127_278_346	1.10572	PF02127	CryoEM Plasmodium falciparum M18 aspartyl aminopeptidase
3K17_A_PF08544_254_339	1.10571	PF08544	Crystal structure of a Lin0012 protein from Listeria innocua
1TYE_A_PF01839_288_331	1.10568	PF01839	Structural basis for allostery in integrins and binding of ligand-mimetic therapeutics to the platelet receptor for fibrinogen
7COB_A_PF14792_154_224	1.10568	PF14792	Ternary complex of DNA polymerase Mu (Q441A) with 1-nt gapped DNA (T:dGMPNPP)
4L0J_A_PF18272_0_52	1.10568	PF18272	Structure of a translocation signal domain mediating conjugative transfer by type IV secretion systems
4GF0_A_PF13410_134_191	1.10565	PF13410	Crystal structure of glutahtione transferase homolog from sulfitobacter, TARGET EFI-501084, with bound glutathione
5ELT_B_PF00013_60_118	1.10564	PF00013	Not given
5AYW_C_PF06804_8_56	1.10556	PF06804	Structure of a membrane complex
3OMC_A_PF00565_167_214	1.10555	PF00565	Structure of human SND1 extended tudor domain in complex with the symmetrically dimethylated arginine PIWIL1 peptide R4me2s
6RET_Q_PF04627_5_53	1.10555	PF04627	Cryo-EM structure of Polytomella F-ATP synthase, Rotary substate 3C, monomer-masked refinement
4GIP_A_PF00523_4_75	1.10555	PF00523	Structure of the cleavage-activated prefusion form of the parainfluenza virus 5 (PIV5) fusion protein
5JUY_A_PF00400_770_805	1.10554	PF00400	Not given
6XZ0_A_PF18765_8_77	1.10554	PF18765	Crystal structure of spectinomycin adenyltransferase AAD(9) from Enterococcus faecialis with spectinomycin
4HMX_A_PF10590_162_202	1.10554	PF10590	Crystal structure of PhzG from Burkholderia lata 383 in complex with tetrahydrophenazine-1-carboxylic acid
6RYI_A_PF00046_0_59	1.10553	PF00046	WUS-HD bound to G-Box DNA
4ZXB_E_PF00041_823_897	1.10551	PF00041	Structure of the human insulin receptor ectodomain, IRDeltabeta construct, in complex with four Fab molecules
6PXV_A_PF00041_823_897	1.10551	PF00041	Cryo-EM structure of full-length insulin receptor bound to 4 insulin. 3D refinement was focused on the extracellular region.
5A2X_A_PF03828_382_415	1.1055	PF03828	Crystal structure of mtPAP in complex with CTP
6YEY_A_PF18276_2433_2501	1.10549	PF18276	Xenorhabdus nematophila XptA1 in complex with porcine mucosa heparin
3UBH_A_PF00028_327_409	1.10544	PF00028	Crystal structure of Drosophila N-cadherin EC1-4
1IUH_A_PF02834_102_171	1.10544	PF02834	Crystal structure of TT0787 of thermus thermophilus HB8
4AEF_A_PF16561_20_81	1.1054	PF16561	THE CRYSTAL STRUCTURE OF THERMOSTABLE AMYLASE FROM THE PYROCOCCUS
5K6V_A_PF13927_17_75	1.1054	PF13927	Not given
2LUI_A_PF00595_10_87	1.10538	PF00595	Structure of the PICK PDZ domain in complex with the DAT C-terminal
3NS5_A_PF00076_24_79	1.10538	PF00076	Crystal structure of the RNA recognition motif of yeast eIF3b residues 76-161
4GK9_A_PF17882_16_77	1.10536	PF17882	Crystal structure of Burkholderia oklahomensis agglutinin (BOA) bound to 3a,6a-mannopentaose
2M0O_A_PF18104_29_65	1.10535	PF18104	The solution structure of human PHF1 in complex with H3K36me3
2PA2_A_PF00252_11_56	1.10533	PF00252	Crystal structure of human Ribosomal protein L10 core domain
1BKB_A_PF08207_10_42	1.10532	PF08207	INITIATION FACTOR 5A FROM ARCHEBACTERIUM PYROBACULUM AEROPHILUM
1YSF_A_PF04014_8_51	1.10532	PF04014	The solution structure of the N-domain of the transcription factor abrB
6DDR_C_PF07654_10_85	1.10531	PF07654	Crystal Structure Analysis of the Epitope of an Anti-MICA Antibody
2XDP_A_PF18104_64_99	1.10531	PF18104	Crystal structure of the tudor domain of human JMJD2C
4KKS_A_PF16576_67_162	1.10529	PF16576	Crystal Structure of BesA (C2 form)
1H9J_A_PF03459_79_142	1.10527	PF03459	Two crystal structures of the cytoplasmic molybdate-binding protein ModG suggest a novel cooperative binding mechanism and provide insights into ligand-binding specificity. Phosphate-grown form with molybdate and phosphate bound
5L1Z_C_PF05110_0_33	1.10523	PF05110	Not given
1WP5_A_PF03989_207_254	1.10522	PF03989	Crystal structure of the C-terminal domain of DNA topoisomerase IV
3ERF_A_PF00043_131_202	1.10522	PF00043	Crystal structure of Gtt2 from Saccharomyces cerevisiae
5D6S_A_PF08331_53_131	1.10521	PF08331	Not given
5L1X_A_PF00523_2_73	1.10518	PF00523	Not given
6SH8_H_PF09700_129_208	1.10517	PF09700	Cryo-EM structure of the Type III-B Cmr-beta bound to cognate target RNA and AMPPnP, state 2, in the presence of ssDNA
4EHI_A_PF02142_24_138	1.10514	PF02142	An X-ray Crystal Structure of a putative Bifunctional Phosphoribosylaminoimidazolecarboxamide Formyltransferase/IMP Cyclohydrolase
5ZQL_B_PF09336_266_298	1.10513	PF09336	crystal structure of human katanin AAA ATPase domain
7JL5_A_PF06839_47_89	1.10513	PF06839	Crystal structure of human NEIL3 tandem zinc finger GRF domains
2YH9_A_PF04355_0_62	1.1051	PF04355	Crystal structure of the dimeric BamE from E. coli
2PA2_A_PF00252_83_126	1.1051	PF00252	Crystal structure of human Ribosomal protein L10 core domain
1TFI_A_PF01096_9_48	1.10509	PF01096	A NOVEL ZN FINGER MOTIF IN THE BASAL TRANSCRIPTIONAL MACHINERY: THREE-DIMENSIONAL NMR STUDIES OF THE NUCLEIC-ACID BINDING DOMAIN OF TRANSCRIPTIONAL ELONGATION FACTOR TFIIS
5VZG_A_PF14792_154_224	1.10507	PF14792	Pre-catalytic ternary complex of human Polymerase Mu (W434H) mutant with incoming nonhydrolyzable UMPNPP
6UCR_A_PF02861_14_67	1.10504	PF02861	Structure of ClpC1-NTD L92S L96P
6SKI_F_PF09994_111_208	1.10498	PF09994	The Tle hydrolase bound to the TTR domain of the VgrG spike of the Type 6 secretion system
3LHH_A_PF00571_84_120	1.10498	PF00571	The crystal structure of CBS domain protein from Shewanella oneidensis MR-1.
3LNQ_A_PF00046_0_56	1.10497	PF00046	Structure of Aristaless homeodomain in complex with DNA
5WHG_A_PF18826_224_274	1.10496	PF18826	Vms1 mitochondrial localization core
7NZ1_G_PF01568_827_890	1.10495	PF01568	Respiratory complex I from Escherichia coli - focused refinement of cytoplasmic arm
6IWD_B_PF00527_5_47	1.10493	PF00527	The PTP domain of human PTPN14 in a complex with the CR3 domain of HPV18 E7
5U0A_D_PF09344_2_53	1.10492	PF09344	Not given
2FYH_A_PF02834_98_174	1.10489	PF02834	Solution structure of the 2'-5' RNA ligase-like protein from Pyrococcus furiosus
5FWZ_A_PF01221_7_95	1.10488	PF01221	Not given
5ZYO_A_PF02590_1_77	1.10487	PF02590	Crystal Structure of domain-swapped Circular-Permuted YbeA (CP74) from Escherichia coli
4ZCF_A_PF18273_528_622	1.10486	PF18273	Structural basis of asymmetric DNA methylation and ATP-triggered long-range diffusion by EcoP15I
7CQ5_C_PF00571_533_596	1.10485	PF00571	Structure of the human CLCN7-OSTM1 complex with ATP
2MF3_A_PF08115_1_36	1.10485	PF08115	SGTX-Sf1a
3JB9_c_PF04676_198_300	1.10483	PF04676	Cryo-EM structure of the yeast spliceosome at 3.6 angstrom resolution
1J0Q_A_PF00173_5_77	1.10481	PF00173	Solution Structure of Oxidized Bovine Microsomal Cytochrome b5 mutant V61H
2VK9_A_PF12918_20_82	1.1048	PF12918	CRYSTAL STRUCTURE OF THE CATALYTIC DOMAIN OF ALPHA-TOXIN FROM CLOSTRIDIUM NOVYI
1H9S_B_PF03459_1_64	1.10479	PF03459	Molybdate bound complex of Dimop domain of ModE from E.coli
7BGB_J_PF04135_2_52	1.10476	PF04135	The H/ACA RNP lobe of human telomerase
6OQ8_A_PF12918_22_84	1.10473	PF12918	Structure of the GTD domain of Clostridium difficile toxin B in complex with VHH 7F
5ZWO_Y_PF09736_67_106	1.10473	PF09736	Cryo-EM structure of the yeast B complex at average resolution of 3.9 angstrom
2B56_A_PF03828_336_396	1.10473	PF03828	Structural Basis for UTP Specificity of RNA Editing TUTases From Trypanosoma Brucei
1P9J_A_PF00008_11_43	1.10471	PF00008	Solution structure and dynamics of the EGF/TGF-alpha chimera T1E
3LOQ_A_PF00582_153_199	1.1047	PF00582	The crystal structure of a universal stress protein from Archaeoglobus fulgidus DSM 4304
1N0E_A_PF02381_75_141	1.1047	PF02381	CRYSTAL STRUCTURE OF A CELL DIVISION AND CELL WALL BIOSYNTHESIS PROTEIN UPF0040 FROM MYCOPLASMA PNEUMONIAE: INDICATION OF A NOVEL FOLD WITH A POSSIBLE NEW CONSERVED SEQUENCE MOTIF
5ZVT_A_PF05993_0_41	1.10468	PF05993	Structure of RNA polymerase complex and genome within a dsRNA virus provides insights into the mechanisms of transcription and assembly
4OFP_A_PF00047_115_190	1.10467	PF00047	Crystal Structure of SYG-2 D3-D4
2N8G_A_PF00046_7_64	1.10467	PF00046	NMR Structure of the homeodomain transcription factor Gbx1[E23R,R58E] from Homo sapiens
6DDV_C_PF07654_10_85	1.10466	PF07654	Crystal Structure Analysis of the Epitope of an Anti-MICA Antibody
4L9E_A_PF00989_7_76	1.10464	PF00989	Structure of PpsR Q-PAS1 from Rb. sphaeroides
5DL0_A_PF17137_813_857	1.10463	PF17137	Not given
3V4V_A_PF01839_337_370	1.10463	PF01839	crystal structure of a4b7 headpiece complexed with Fab ACT-1 and RO0505376
2HQE_A_PF00565_169_216	1.10463	PF00565	Crystal structure of human P100 Tudor domain: Large fragment
2O4X_A_PF00565_169_216	1.10463	PF00565	Crystal structure of human P100 tudor domain
2DMK_A_PF00041_23_105	1.10462	PF00041	The solution structure of the FN3 domain of human Midline 2 protein
3S5X_A_PF17882_2_64	1.10459	PF17882	Structure of the cyanobacterial Oscillatoria Agardhii Agglutinin (OAA) in complex with a3,a6 mannopentaose
5FLV_A_PF00046_1_52	1.10457	PF00046	Not given
6WMR_D_PF00623_330_368	1.10457	PF00623	F. tularensis RNAPs70-(MglA-SspA)-iglA DNA complex
2K7I_A_PF07411_8_56	1.10456	PF07411	Solution NMR structure of protein ATU0232 from AGROBACTERIUM TUMEFACIENS. Northeast Structural Genomics Consortium (NESG) target AtT3. Ontario Center for Structural Proteomics target ATC0223.
6ZKT_e_PF05047_19_68	1.10455	PF05047	Deactive complex I, open2
2CTK_A_PF00013_17_78	1.10452	PF00013	Solution structure of the 12th KH type I domain from human Vigilin
1B8I_A_PF00046_16_71	1.10446	PF00046	STRUCTURE OF THE HOMEOTIC UBX/EXD/DNA TERNARY COMPLEX
5F28_A_PF00319_0_37	1.10445	PF00319	Not given
6QTB_B_PF08154_3_69	1.10445	PF08154	Crystal structure of Rea1-MIDAS/Ytm1-UBL complex from Chaetomium thermophilum
5XXU_Y_PF01282_22_99	1.10444	PF01282	Small subunit of Toxoplasma gondii ribosome
7RTY_A_PF13263_172_205	1.10443	PF13263	Crystal Structure of PsfC from Pseudomonas syringae PB-5123
4LGY_A_PF18072_181_230	1.10443	PF18072	Importance of Hydrophobic Cavities in Allosteric Regulation of Formylglycinamide Synthetase: Insight from Xenon Trapping and Statistical Coupling Analysis
2GK1_A_PF14845_0_51	1.10439	PF14845	X-ray crystal structure of NGT-bound HexA
2QKV_A_PF00595_11_87	1.10438	PF00595	Crystal Structure of the C645S Mutant of the 5th PDZ Domain of InaD
5CRL_A_PF09278_45_108	1.10437	PF09278	Not given
3H4O_A_PF00881_7_64	1.10436	PF00881	Crystal structure of a nitroreductase family protein (cd3355) from clostridium difficile 630 at 1.50 A resolution
3J7A_1_PF01282_22_100	1.10435	PF01282	Cryo-EM structure of the Plasmodium falciparum 80S ribosome bound to the anti-protozoan drug emetine, small subunit
2JIX_B_PF00041_126_194	1.10435	PF00041	Crystal structure of ABT-007 FAB fragment with the soluble domain of EPO receptor
1PQZ_A_PF07654_155_223	1.10433	PF07654	MURINE CYTOMEGALOVIRUS IMMUNOMODULATORY PROTEIN M144
6RF2_C_PF03607_20_80	1.10431	PF03607	Cryo-EM structure of the C-terminal DC repeat (CDC) of human doublecortin (DCX) bound to 13-protofilament GDP.Pi-microtubule
3MAW_A_PF00523_2_70	1.10429	PF00523	Structure of the Newcastle disease virus F protein in the post-fusion conformation
1B9N_A_PF03459_127_190	1.10423	PF03459	REGULATOR FROM ESCHERICHIA COLI
6NXV_A_PF13410_126_191	1.10423	PF13410	Crystal structure of the theta class glutathione S-transferase from the citrus canker pathogen Xanthomonas axonopodis pv. citri, apo form
3PIF_A_PF18194_1088_1153	1.10418	PF18194	Crystal structure of the 5'->3' exoribonuclease Xrn1, E178Q mutant in Complex with Manganese
4QL0_A_PF17287_132_190	1.10417	PF17287	Crystal Structure Analysis of the Membrane Transporter FhaC (double mutant V169T, I176N)
5V5V_G_PF13927_22_89	1.10416	PF13927	Complex of NLGN2 with MDGA1 Ig1-Ig2
6KU3_A_PF14226_18_76	1.10416	PF14226	Crystal structure of gibberellin 2-oxidase3 (GA2ox3)in rice
1X4M_A_PF00013_16_82	1.10414	PF00013	Solution structure of KH domain in Far upstream element binding protein 1
3E10_A_PF00881_2_60	1.10409	PF00881	Crystal structure of Putative NADH Oxidase (NP_348178.1) from CLOSTRIDIUM ACETOBUTYLICUM at 1.40 A resolution
1SI8_A_PF06628_410_470	1.10407	PF06628	Crystal structure of E. faecalis catalase
2IBO_A_PF01910_5_78	1.10407	PF01910	X-ray Crystal Structure of Protein SP2199 from Streptococcus pneumoniae. Northeast Structural Genomics Consortium Target SpR31
4GR4_A_PF03621_0_52	1.10406	PF03621	Crystal structure of SlgN1deltaAsub
4FIB_A_PF07563_2_54	1.10404	PF07563	Crystal structure of the ydhK protein from Bacillus subtilis. Northeast Structural Genomics Consortium Target SR518A.
7E76_A_PF00342_400_461	1.10401	PF00342	The structure of chloroplastic TaPGI
6O0E_A_PF00086_163_217	1.104	PF00086	Saxiphilin:STX complex, soaking
3CMY_A_PF00046_2_59	1.10399	PF00046	Structure of a homeodomain in complex with DNA
2BVM_A_PF12918_21_83	1.10398	PF12918	Crystal structure of the catalytic domain of toxin B from Clostridium difficile in complex with UDP, Glc and manganese ion
4HWU_A_PF13927_1_63	1.10398	PF13927	Crystal structure of the Ig-C2 type 1 domain from mouse Fibroblast growth factor receptor 2 (FGFR2) [NYSGRC-005912]
1OGO_X_PF18783_410_443	1.10397	PF18783	Dex49A from Penicillium minioluteum complex with isomaltose
1EHB_A_PF00173_5_77	1.10396	PF00173	CRYSTAL STRUCTURE OF RECOMBINANT TRYPSIN-SOLUBILIZED FRAGMENT OF CYTOCHROME B5
6A4M_A_PF01014_58_121	1.10395	PF01014	Structure of urate oxidase from Bacillus subtilis 168
2QMW_A_PF01842_192_238	1.10394	PF01842	The crystal structure of the prephenate dehydratase (PDT) from Staphylococcus aureus subsp. aureus Mu50
6NEQ_c_PF05047_42_93	1.10392	PF05047	Structure of human mitochondrial translation initiation factor 3 bound to the small ribosomal subunit-Class-II
7DXS_A_PF02359_7_45	1.10389	PF02359	Crystal structure of the ap1h peptide homodimer.
6KZ4_E_PF02470_124_213	1.10387	PF02470	YebT domain 5-7
4GHM_A_PF14489_171_248	1.10387	PF14489	Crystal Structure of the H233A mutant of 7-cyano-7-deazaguanine reductase, QueF from Vibrio cholerae complexed with preQ0
6T5K_C_PF00753_39_114	1.10385	PF00753	ECV-1 from Echinicola vietnamensis. Environmental metallo-beta-lactamases exhibit high enzymatic activity under zinc deprivation
5U8T_5_PF14551_8_82	1.10385	PF14551	Not given
3HPK_A_PF00595_9_86	1.10384	PF00595	Oxidized dimeric PICK1 PDZ in complex with the carboxyl tail peptide of GluR2
5H7F_A_PF02834_97_168	1.1038	PF02834	Not given
4JXM_A_PF00400_186_221	1.1038	PF00400	Crystal structure of RRP9 WD40 repeats
1MJD_A_PF03607_33_94	1.10377	PF03607	Structure of N-terminal domain of human doublecortin
1TUA_A_PF00013_6_46	1.10377	PF00013	1.5 A Crystal Structure of a Protein of Unknown Function APE0754 from Aeropyrum pernix
7CUQ_D_PF03626_7_80	1.10377	PF03626	2.55-Angstrom Cryo-EM structure of Cytochrome bo3 from Escherichia coli in Native Membrane
1AU7_A_PF00046_98_154	1.10377	PF00046	PIT-1 MUTANT/DNA COMPLEX
5LJ3_M_PF00076_154_202	1.10374	PF00076	Not given
2IBJ_A_PF00173_7_79	1.10374	PF00173	Structure of House Fly Cytochrome B5
3BQ1_A_PF11798_168_200	1.10365	PF11798	Insertion ternary complex of Dbh DNA polymerase
4M7I_A_PF00069_7_75	1.10363	PF00069	Crystal Structure of GSK6157 Bound to PERK (R587-R1092, delete A660-T867) at 2.34A Resolution
2I14_A_PF17956_336_388	1.10362	PF17956	Crystal structure of nicotinate-nucleotide pyrophosphorylase from Pyrococcus furiosus
4UZG_A_PF01345_2_75	1.10362	PF01345	Crystal structure of group B streptococcus pilus 2b backbone protein SAK_1440
7MMN_A_PF00523_4_70	1.10361	PF00523	Crystal Structure of the Prefusion RSV F Glycoprotein bound by human antibody AM14
2WW9_A_PF10559_40_75	1.1036	PF10559	Cryo-EM structure of the active yeast Ssh1 complex bound to the yeast 80S ribosome
2N3T_A_PF01851_6_39	1.1036	PF01851	Solution structure of the Rpn1 substrate receptor site toroid 1 (T1)
6TBL_E_PF00400_182_220	1.10358	PF00400	Crystal structure of MMS19(CTD)-CIAO1-CIAO2B CIA targeting complex
1TP6_A_PF14534_23_112	1.10358	PF14534	1.5 A Crystal Structure of a NTF-2 Like Protein of Unknown Function PA1314 from Pseudomonas aeruginosa
4DCZ_A_PF16713_19_52	1.10356	PF16713	Crystal structure of a domain from a mycoplasma genitalium terminal organelle protein
1Q78_A_PF04926_347_415	1.10356	PF04926	Crystal structure of poly(A) polymerase in complex with 3'-dATP and magnesium chloride
4Z4H_A_PF08699_154_205	1.10351	PF08699	Human Argonaute2 A481T Mutant Bound to t1-A Target RNA
6CXC_A_PF00523_4_70	1.1035	PF00523	3.9A Cryo-EM structure of murine antibody bound at a novel epitope of respiratory syncytial virus fusion protein
2JD3_A_PF10784_2_72	1.10347	PF10784	ParR from plasmid pB171
2MBV_A_PF00412_86_140	1.10346	PF00412	LMO4-LIM2 in complex with DEAF1 (404-418)
3GO5_A_PF13509_13_62	1.10345	PF13509	Crystal structure of a multidomain protein with nucleic acid binding domains (sp_0946) from streptococcus pneumoniae tigr4 at 1.40 A resolution
1R3F_A_PF16198_173_240	1.10344	PF16198	Crystal Structure of tRNA Pseudouridine Synthase TruB and Its RNA Complex: RNA-protein Recognition Through a Combination of Rigid Docking and Induced Fit
7B22_A_PF03693_0_49	1.10344	PF03693	Vibrio cholerae ParD2 Antitoxin
6OMB_A_PF09336_540_573	1.10343	PF09336	Cdc48 Hexamer (Subunits A to E) with substrate bound to the central pore
1SF0_A_PF02597_8_68	1.10343	PF02597	BACKBONE SOLUTION STRUCTURE OF MIXED ALPHA/BETA PROTEIN PF1061
1K1Q_A_PF11798_168_200	1.10337	PF11798	Crystal Structure of a DinB Family Error Prone DNA Polymerase from Sulfolobus solfataricus
3PRA_A_PF00254_2_89	1.10337	PF00254	Structural analysis of protein folding by the Methanococcus jannaschii chaperone FKBP26
4GK9_A_PF17882_212_274	1.10335	PF17882	Crystal structure of Burkholderia oklahomensis agglutinin (BOA) bound to 3a,6a-mannopentaose
1M59_A_PF00173_5_77	1.10334	PF00173	Crystal Structure of P40V Mutant of Trypsin-solubilized Fragment of Cytochrome b5
6LHS_B_PF03511_599_652	1.10334	PF03511	High resolution structure of FANCA C-terminal domain (CTD)
1V65_A_PF01352_7_48	1.10334	PF01352	Solution structure of the Kruppel-associated box (KRAB) domain
1GHH_A_PF06183_13_78	1.10334	PF06183	SOLUTION STRUCTURE OF DINI
4UWE_A_PF00622_1424_1560	1.10333	PF00622	Structure of the ryanodine receptor at resolution of 8.5 A in partially open state
6JOO_A_PF17894_907_978	1.10332	PF17894	Crystal structure of Corynebacterium diphtheriae Cas9 in complex with sgRNA and target DNA
5K0Y_M_PF12353_0_34	1.10331	PF12353	Not given
2DGR_A_PF00013_10_71	1.1033	PF00013	Solution structure of the second KH domain in ring finger and KH domain containing protein 1
3MI6_A_PF16874_650_731	1.1033	PF16874	Crystal structure of the alpha-galactosidase from Lactobacillus brevis, Northeast Structural Genomics Consortium Target LbR11.
5GNI_A_PF13895_15_82	1.1033	PF13895	Not given
7CEC_C_PF06009_3_58	1.10329	PF06009	Structure of alpha6beta1 integrin in complex with laminin-511
6WJN_f_PF01851_474_507	1.10327	PF01851	SD-like state of human 26S Proteasome with non-cleavable M1-linked hexaubiquitin and E3 ubiquitin ligase E6AP/UBE3A
6AH3_F_PF01918_47_117	1.10327	PF01918	Cryo-EM structure of yeast Ribonuclease P with pre-tRNA substrate
5WWZ_B_PF00013_14_75	1.10326	PF00013	Crystal structure of the KH2 domain of human RNA-binding E3 ubiquitin-protein ligase MEX-3C
2RO5_A_PF04014_8_51	1.10326	PF04014	RDC-refined solution structure of the N-terminal DNA recognition domain of the Bacillus subtilis transition-state regulator SpoVT
2JPQ_A_PF07208_25_69	1.10325	PF07208	Solution NMR structure of homodimer VP2129 from Vibrio parahaemolyticus. Northeast Structural Genomics Consortium target VpR61.
6OK3_B_PF08238_370_405	1.10324	PF08238	Crystal structure of Sel1 repeat protein from Oxalobacter formigenes
5YAL_A_PF03403_91_128	1.10322	PF03403	Ferulic acid esterase from Streptomyces cinnamoneus at 1.5 A resolution
6GY4_A_PF00013_33_79	1.10321	PF00013	Crystal structure of the N-terminal KH domain of human BICC1
4F4W_A_PF11798_168_200	1.10319	PF11798	Y-family DNA polymerase chimera Dbh-Dpo4-Dpo4 #1
1BH7_A_PF00955_0_33	1.10319	PF00955	A LOW ENERGY STRUCTURE FOR THE FINAL CYTOPLASMIC LOOP OF BAND 3, NMR, MINIMIZED AVERAGE STRUCTURE
7JT8_I_PF02875_329_380	1.10318	PF02875	Apo structure of a pseudomurein peptide ligase type E from Methanothermus fervidus
4N6Q_A_PF11754_12_75	1.10317	PF11754	Crystal structure of VosA velvet domain
5FLX_E_PF16121_210_256	1.10317	PF16121	Not given
2N7S_A_PF02368_6_80	1.10316	PF02368	Solution Structure of Leptospiral LigA4 Big Domain
6VZP_A_PF00906_1_74	1.10316	PF00906	HBV wild type capsid
4W8J_A_PF17997_790_837	1.10315	PF17997	Structure of the full-length insecticidal protein Cry1Ac reveals intriguing details of toxin packaging into in vivo formed crystals
1R49_A_PF14370_493_564	1.1031	PF14370	Human topoisomerase I (Topo70) double mutant K532R/Y723F
6MOF_B_PF00041_126_194	1.1031	PF00041	Monomeric DARPin G2 complex with EpoR
6D1P_A_PF16355_616_674	1.10309	PF16355	Apo structure of Bacteroides uniformis beta-glucuronidase 3
7LTE_B_PF07746_1_51	1.10308	PF07746	Structure of the alpha-N-methyltransferase (SonM) and RiPP precursor (SonA) heteromeric complex (with SAH)
2CTE_A_PF00013_19_78	1.10308	PF00013	Solution structure of the 1st KH type I domain from human Vigilin
1AL0_B_PF02304_78_120	1.10308	PF02304	PROCAPSID OF BACTERIOPHAGE PHIX174
4AK9_A_PF02881_35_84	1.10308	PF02881	Structure of chloroplast FtsY from Physcomitrella patens
3A8T_A_PF01715_37_112	1.10304	PF01715	Plant adenylate isopentenyltransferase in complex with ATP
1VEH_A_PF01106_17_84	1.10301	PF01106	Solution structure of RSGI RUH-018, a NifU-like domain of hirip5 protein from mouse cDNA
6J9F_C_PF04561_446_480	1.103	PF04561	Cryo-EM structure of Xanthomonos oryzae transcription elongation complex with the bacteriophage protein P7
6MLC_A_PF00628_33_84	1.10299	PF00628	PHD6 domain of MLL3 in complex with histone H4
4WD1_A_PF16177_35_92	1.10297	PF16177	Acetoacetyl-CoA Synthetase from Streptomyces lividans
5V35_A_PF00254_21_83	1.10296	PF00254	Crystal structure of V71F mutant of the FKBP domain of human aryl hydrocarbon receptor-interacting protein-like 1 (AIPL1) complexed with S-farnesyl-L-cysteine methyl ester
3QOE_A_PF18460_218_295	1.10296	PF18460	Crystal Structure of Heterocyst Differentiation Protein, HetR from Fischerella mv11
1N6Z_A_PF08987_1_104	1.10294	PF08987	Solution NMR Structure of Protein YML108W from Saccharomyces cerevisiae. A novel member of the split bab fold. Northeast Structural Genomics Consortium Target YT601.
5M9O_A_PF00565_167_214	1.10293	PF00565	Not given
5A30_A_PF03828_382_426	1.10292	PF03828	Crystal structure of mtPAP N472D mutant in complex with ATPgammaS
5ELR_C_PF00013_11_69	1.10292	PF00013	Not given
1LR6_A_PF00173_5_77	1.10291	PF00173	Crystal structure of V45Y mutant of cytochrome b5
6SJL_A_PF13296_5_108	1.1029	PF13296	Structure of the Tle1 effector bound to the VgrG spike from the Type 6 secretion system
5ZJT_A_PF00046_11_67	1.10289	PF00046	Structure of AbdB/Exd complex bound to a 'Black14' DNA sequence
6TEK_A_PF08021_44_98	1.10289	PF08021	Structure of siderophore interaction domain of IrtAB
4CRN_P_PF03144_246_315	1.10289	PF03144	Cryo-EM of a pretermination complex with eRF1 and eRF3
2MY2_B_PF09736_0_36	1.10288	PF09736	Snu17p-Bud13p structure intermediate during RES complex assembly
5LDQ_A_PF02834_90_163	1.10288	PF02834	Not given
3TRS_A_PF01828_3_35	1.10288	PF01828	The crystal structure of aspergilloglutamic peptidase from Aspergillus niger
3G2B_A_PF05402_23_88	1.10284	PF05402	crystal structure of PqqD from xanthomonas campestris
2CPQ_A_PF00013_16_73	1.10283	PF00013	Solution structure of the N-terminal KH domain of human FXR1
4PQX_A_PF12667_12_74	1.10281	PF12667	Crystal structure of a NigD-like protein (BACCAC_02139) from Bacteroides caccae ATCC 43185 at 2.39 A resolution
5N4L_A_PF07732_427_501	1.10281	PF07732	Not given
2DMU_A_PF00046_7_64	1.10281	PF00046	Solution structure of the homeobox domain of Homeobox protein goosecoid
4QU6_A_PF00076_9_74	1.10279	PF00076	Crystal structure of a G-rich RNA sequence binding factor 1 (GRSF1) from Homo sapiens at 1.75 A resolution
1QFK_L_PF14670_42_79	1.10278	PF14670	STRUCTURE OF HUMAN FACTOR VIIA AND ITS IMPLICATIONS FOR THE TRIGGERING OF BLOOD COAGULATION
6PDW_B_PF17862_262_298	1.10277	PF17862	Msp1-substrate complex in closed conformation
6N60_F_PF00140_2_33	1.10275	PF00140	Escherichia coli RNA polymerase sigma70-holoenzyme bound to upstream fork promoter DNA and Microcin J25 (MccJ25)
1WYJ_A_PF08266_12_93	1.10274	PF08266	Solution structure of mouse protocadherin beta 14 (26-137)
2L9B_B_PF05843_1_40	1.10274	PF05843	Heterodimer between Rna14p monkeytail domain and Rna15p hinge domain of the yeast CF IA complex
6IGZ_E_PF02427_2_60	1.10274	PF02427	Structure of PSI-LHCI
3UET_A_PF01120_272_337	1.10272	PF01120	Crystal structure of alpha-1,3/4-fucosidase from Bifidobacterium longum subsp. infantis D172A/E217A mutant complexed with lacto-N-fucopentaose II
3KS0_A_PF00173_6_77	1.10272	PF00173	Crystal structure of the heme domain of flavocytochrome b2 in complex with Fab B2B4
1M7S_A_PF06628_406_466	1.10268	PF06628	Crystal Structure Analysis of Catalase CatF of Pseudomonas syringae
1CWV_A_PF02369_13_78	1.10267	PF02369	CRYSTAL STRUCTURE OF INVASIN: A BACTERIAL INTEGRIN-BINDING PROTEIN
5FX0_A_PF01221_9_97	1.10266	PF01221	Not given
6RW9_A_PF18276_2378_2447	1.10266	PF18276	Cryo-EM structure of Morganella morganii TcdA4
1EV0_A_PF03776_0_52	1.10264	PF03776	SOLUTION STRUCTURE OF THE MINE TOPOLOGICAL SPECIFICITY DOMAIN
3ZJ0_A_PF00583_135_185	1.10262	PF00583	The human O-GlcNAcase C-terminal domain is a pseudo histone acetyltransferase
1IB7_A_PF00173_4_76	1.10262	PF00173	SOLUTION STRUCTURE OF F35Y MUTANT OF RAT FERRO CYTOCHROME B5, A CONFORMATION, ENSEMBLE OF 20 STRUCTURES
2XHC_A_PF02357_0_45	1.10261	PF02357	Crystal Structure of Thermotoga maritima N-utilization Substance G (NusG)
6P8I_A_PF00878_680_720	1.10259	PF00878	N-terminal 5 domains of IGFIIR
5GQT_A_PF13415_226_276	1.10259	PF13415	Not given
1TYG_B_PF02597_11_65	1.10257	PF02597	Structure of the thiazole synthase/ThiS complex
6U9D_C_PF10369_178_239	1.10255	PF10369	Saccharomyces cerevisiae acetohydroxyacid synthase
4NLG_A_PF11798_168_200	1.10254	PF11798	Y-family DNA polymerase chimera Dbh-Dpo4(243-245)-Dbh
3KHQ_A_PF07679_8_82	1.10253	PF07679	Crystal structure of murine Ig-beta (CD79b) in the monomeric form
1L8C_B_PF08778_14_50	1.10253	PF08778	STRUCTURAL BASIS FOR HIF-1ALPHA/CBP RECOGNITION IN THE CELLULAR HYPOXIC RESPONSE
4WFH_A_PF07885_85_141	1.10253	PF07885	Human TRAAK K+ channel in a Tl+ bound nonconductive conformation
2WW8_A_PF17802_700_772	1.10252	PF17802	Structure of the pilus adhesin (RrgA) from Streptococcus pneumoniae
4FIB_A_PF07563_66_118	1.10252	PF07563	Crystal structure of the ydhK protein from Bacillus subtilis. Northeast Structural Genomics Consortium Target SR518A.
4UC4_A_PF18104_4_39	1.10249	PF18104	Crystal structure of hybrid tudor domain of human lysine demethylase KDM4B
6S5L_A_PF12680_15_73	1.10249	PF12680	Anabaena Apo-C-Terminal Domain Homolog Of The Orange Carotenoid Protein In Native Conditions
7NC9_A_PF00043_127_214	1.10248	PF00043	Glutathione-S-transferase GliG mutant H26N
3BIO_A_PF16654_117_174	1.10248	PF16654	Crystal structure of oxidoreductase (Gfo/Idh/MocA family member) from Porphyromonas gingivalis W83
3QBR_A_PF00452_64_155	1.10247	PF00452	BakBH3 in complex with sjA
1ZJR_A_PF12105_164_195	1.10245	PF12105	Crystal Structure of A. aeolicus TrmH/SpoU tRNA modifying enzyme
2FDO_B_PF14556_2_92	1.10245	PF14556	Crystal Structure of the Conserved Protein of Unknown Function AF2331 from Archaeoglobus fulgidus DSM 4304 Reveals a New Type of Alpha/Beta Fold
4QW2_A_PF05641_61_116	1.10244	PF05641	FMRP N-terminal domain (R138Q)
4RGI_A_PF13619_7_65	1.10243	PF13619	Crystal Structure of KTSC Domain Protein YPO2434 from Yersinia pestis
2GZV_A_PF00595_6_83	1.10243	PF00595	The cystal structure of the PDZ domain of human PICK1
6L7I_A_PF18276_60_108	1.10242	PF18276	Signal substraction of TcdB1-TccC2 and part of TcdA1
1M20_A_PF00173_5_77	1.10239	PF00173	Crystal Structure of F35Y Mutant of Trypsin-solubilized Fragment of Cytochrome b5
7NC8_A_PF00043_129_216	1.10238	PF00043	Glutathione-S-transferase GliG mutant S24A
6V4V_A_PF04972_70_133	1.10236	PF04972	The crystal structure of BonA from Acinetobacter baumannii
6ZJN_1_PF10531_250_297	1.10235	PF10531	Respiratory complex I from Thermus thermophilus, NADH dataset, minor state
4L8K_A_PF14684_4_66	1.10235	PF14684	Crystal structure of a putative peptidase (PARMER_02772) from Parabacteroides merdae ATCC 43184 at 2.26 A resolution
2X3D_A_PF02680_3_89	1.10234	PF02680	Crystal Structure of SSo6206 from Sulfolobus solfataricus P2
1Q67_A_PF06058_114_198	1.10233	PF06058	Crystal structure of Dcp1p
6IEE_A_PF13860_65_136	1.10229	PF13860	Crystal structure of the flagellar hook cap from Salmonella enterica serovar Typhimurium
2JSS_B_PF09649_23_57	1.10228	PF09649	NMR structure of chaperone Chz1 complexed with histone H2A.Z-H2B
1PUF_A_PF00046_13_70	1.10227	PF00046	Crystal Structure of HoxA9 and Pbx1 homeodomains bound to DNA
5EDN_A_PF00046_0_57	1.10226	PF00046	Not given
6BX7_A_PF08266_1_81	1.10226	PF08266	Crystal Structure of Human Protocadherin-1 EC1-4
5WEA_A_PF08699_153_204	1.10226	PF08699	Human Argonaute2 Helix-7 Mutant
2BHY_A_PF02922_11_72	1.10226	PF02922	Crystal structure of Deinococcus radiodurans maltooligosyltrehalose trehalohydrolase in complex with trehalose
2R6H_A_PF00175_156_266	1.10225	PF00175	Crystal structure of the domain comprising the NAD binding and the FAD binding regions of the NADH:ubiquinone oxidoreductase, Na translocating, F subunit from Porphyromonas gingivalis
6V02_A_PF00878_680_719	1.10224	PF00878	N-terminal 5 domains of CI-MPR
6V8O_O_PF00439_39_113	1.10223	PF00439	RSC core
3S8S_A_PF00076_12_77	1.10222	PF00076	Crystal structure of the RRM domain of human SETD1A
6TZN_A_PF08777_39_113	1.1022	PF08777	Structure of S. pombe telomerase accessory protein Pof8 C-terminal domain
3RDY_A_PF00280_4_66	1.10218	PF00280	Crystal Structure of buckwheat trypsin inhibitor rBTI at 1.84 angstrom resolution
5MS0_N_PF11438_1_35	1.10217	PF11438	Not given
3HKI_A_PF09396_0_40	1.10217	PF09396	Crystal structure of murine thrombin mutant W215A/E217A in complex with the extracellular fragment of human PAR1
1IM4_A_PF11798_172_204	1.10216	PF11798	Crystal Structure of a DinB Homolog (DBH) Lesion Bypass DNA Polymerase Catalytic Fragment from Sulfolobus solfataricus
6D6R_I_PF10447_90_131	1.10214	PF10447	Human nuclear exosome-MTR4 RNA complex - composite map after focused reconstruction
5CZR_A_PF00028_12_85	1.10213	PF00028	Not given
1ORY_B_PF00700_1_39	1.10213	PF00700	FLAGELLAR EXPORT CHAPERONE IN COMPLEX WITH ITS COGNATE BINDING PARTNER
2E6W_A_PF13499_4_80	1.10212	PF13499	Solution structure and calcium binding properties of EF-hands 3 and 4 of calsenilin
7LJ4_A_PF07885_85_141	1.10212	PF07885	Human TRAAK K+ channel FHEIG mutant A270P in a K+ bound conductive conformation
3QDL_A_PF00881_13_70	1.10209	PF00881	Crystal structure of RdxA from Helicobacter pyroli
4Q2O_A_PF00595_8_80	1.10209	PF00595	PDLIM4 PDZ in Complex with a Phage-Derived Peptide
4DXG_A_PF02876_112_176	1.10207	PF02876	Crystal structure of Staphylococcal Superantigen-Like protein 4 complexed with sialyl Lewis X
6OKK_F_PF16121_210_257	1.10207	PF16121	Cryo-EM structure of the Plasmodium falciparum 80S ribosome bound to the anti-protozoan drug emetine, small subunit
2W9B_A_PF11798_168_199	1.10207	PF11798	Binary complex of Dpo4 bound to N2,N2-dimethyl-deoxyguanosine modified DNA
6X80_A_PF07196_185_238	1.10206	PF07196	Structure of the Campylobacter jejuni G508A Flagellar Filament
1BGY_I_PF09165_0_32	1.10206	PF09165	CYTOCHROME BC1 COMPLEX FROM BOVINE
6NYP_A_PF13927_10_84	1.10205	PF13927	Crystal structure of UL144/BTLA complex
3BEF_A_PF09396_1_44	1.10204	PF09396	Crystal structure of thrombin bound to the extracellular fragment of PAR1
7NC5_A_PF00043_128_215	1.10204	PF00043	Glutathione-S-transferase GliG in complex with reduced glutathione
6CES_M_PF03666_61_99	1.10203	PF03666	Cryo-EM structure of GATOR1-RAG
6NF6_A_PF03189_202_237	1.10202	PF03189	Structure of chicken Otop3 in nanodiscs
6MGA_A_PF08266_1_81	1.102	PF08266	Crystal Structure of Human Protocadherin-1 EC1-4 with glycosylation
4MF7_A_PF00043_152_219	1.10195	PF00043	Crystal structure of glutathione transferase BBTA-3750 from Bradyrhizobium sp., Target EFI-507290
4S2T_P_PF16188_552_617	1.10194	PF16188	Crystal structure of X-prolyl aminopeptidase from Caenorhabditis elegans: a cytosolic enzyme with a di-nuclear active site
6L8A_A_PF13570_193_233	1.10193	PF13570	Tetrathionate hydrolase from Acidithiobacillus ferrooxidans
1WGO_A_PF00801_41_109	1.10188	PF00801	Solution structure of the PKD domain from human VPS10 domain-containing receptor SorCS2
1KSQ_A_PF00683_21_67	1.10184	PF00683	NMR Study of the Third TB Domain from Latent Transforming Growth Factor-beta Binding Protein-1
2ENV_A_PF00105_8_75	1.10183	PF00105	Solution structure of the C4-type zinc finger domain from human Peroxisome proliferator-activated receptor delta
6XWM_A_PF00209_2_109	1.10182	PF00209	Mechanism of substrate release in neurotransmitter:sodium symporters: the structure of LeuT in an inward-facing occluded conformation
4F50_A_PF11798_168_200	1.10182	PF11798	Y-family DNA polymerase chimera Dbh-Dbh-Dpo4
1ULO_A_PF02018_5_109	1.10181	PF02018	N-TERMINAL CELLULOSE-BINDING DOMAIN FROM CELLULOMONAS FIMI BETA-1,4-GLUCANASE C, NMR, MINIMIZED AVERAGE STRUCTURE
4AMC_A_PF19127_908_947	1.10177	PF19127	Crystal structure of Lactobacillus reuteri 121 N-terminally truncated glucansucrase GTFA
4RFB_A_PF02876_101_168	1.10176	PF02876	1.93 Angstrom Crystal Structure of Superantigen-like Protein from Staphylococcus aureus in Complex with Sialyl-Lewis X.
6GOV_Y_PF00623_330_380	1.10175	PF00623	Structure of THE RNA POLYMERASE LAMBDA-BASED ANTITERMINATION COMPLEX
1F34_B_PF06394_62_120	1.10174	PF06394	CRYSTAL STRUCTURE OF ASCARIS PEPSIN INHIBITOR-3 BOUND TO PORCINE PEPSIN
4QAK_A_PF02834_88_161	1.10173	PF02834	Crystal structure of phosphoesterase
4DPO_A_PF03992_9_82	1.10171	PF03992	Crystal structure of a conserved protein MM_1583 from Methanosarcina mazei Go1
6ZU9_p_PF00076_24_79	1.10171	PF00076	Structure of a yeast ABCE1-bound 48S initiation complex
6HN4_E_PF00041_210_284	1.10169	PF00041	Leucine-zippered human insulin receptor ectodomain with single bound insulin - ""lower"" membrane-proximal part
7JGZ_A_PF08266_0_82	1.10168	PF08266	Protocadherin gammaC4 EC1-4 crystal structure
4HGV_A_PF10415_405_459	1.10164	PF10415	Crystal structure of a fumarate hydratase
1U9M_A_PF00173_5_77	1.10164	PF00173	Crystal structure of F58W mutant of cytochrome b5
2QND_A_PF00013_2_59	1.10163	PF00013	Crystal Structure of the KH1-KH2 domains from human Fragile X Mental Retardation Protein
2EBI_A_PF13837_5_86	1.10162	PF13837	Arabidopsis GT-1 DNA-binding domain with T133D phosphomimetic mutation
5XON_U_PF01096_122_161	1.10162	PF01096	RNA Polymerase II elongation complex bound with Spt4/5 and TFIIS
5N4H_A_PF05345_2_81	1.10161	PF05345	Not given
7NCN_A_PF00043_128_215	1.1016	PF00043	Glutathione-S-transferase GliG mutant S83A
3I08_B_PF07684_2_59	1.10159	PF07684	Crystal structure of the S1-cleaved Notch1 Negative Regulatory Region (NRR)
2JNA_A_PF07338_34_92	1.10159	PF07338	Solution NMR Structure of Salmonella typhimurium LT2 Secreted Protein STM0082: Northeast Structural Genomics Consortium Target StR109
7LJA_A_PF07885_85_141	1.10156	PF07885	Human TRAAK K+ channel FHEIG mutant A198E in a Tl+ bound conductive conformation
2JZX_A_PF00013_89_153	1.10156	PF00013	PCBP2 KH1-KH2 domains
2X19_B_PF18773_384_424	1.10156	PF18773	Crystal structure of Importin13 - RanGTP complex
2KAP_A_PF07647_2_60	1.10153	PF07647	Solution structure of DLC1-SAM
1X3H_A_PF00412_17_72	1.10152	PF00412	Solution structure of the LIM domain of human Leupaxin
4QKY_A_PF17287_129_187	1.1015	PF17287	Crystal Structure Analysis of the Membrane Transporter FhaC
7DXU_B_PF02359_2_43	1.10149	PF02359	Crystal structure of the mk2h_deltaP peptide homodimer
1I5U_A_PF00173_5_77	1.10148	PF00173	SOLUTION STRUCTURE OF CYTOCHROME B5 TRIPLE MUTANT (E48A/E56A/D60A)
6SPD_U_PF17136_37_100	1.10148	PF17136	Pseudomonas aeruginosa 50s ribosome from a clinical isolate
5VHF_U_PF01851_416_450	1.10146	PF01851	Conformational Landscape of the p28-Bound Human Proteasome Regulatory Particle
3IHL_A_PF06418_1_46	1.10145	PF06418	Human CTPS2 crystal structure
1Y7X_A_PF01505_4_46	1.10144	PF01505	Solution structure of a two-repeat fragment of major vault protein
4BJJ_A_PF17682_10_80	1.10144	PF17682	Sfc1-Sfc7 dimerization module
7NCM_A_PF00043_127_214	1.10141	PF00043	Glutathione-S-transferase GliG mutant E82A
6IEF_A_PF13860_32_103	1.10141	PF13860	Crystal structure of the flagellar hook cap fragment from Salmonella enterica serovar Typhimurium
6IYA_A_PF01402_5_43	1.10141	PF01402	Structure of the DNA binding domain of antitoxin CopASO
7O52_U_PF13927_91_157	1.10141	PF13927	CD22 d6-d7 in complex with Fab m971
1WHD_A_PF00595_18_91	1.10141	PF00595	Solution structure of the PDZ domain of RGS3
1LQX_A_PF00173_5_77	1.10139	PF00173	Crystal structure of V45E mutant of cytochrome b5
7DXW_A_PF02359_2_43	1.10139	PF02359	Crystal structure of the mk2h_deltaMIL peptide homodimer
1ZTM_A_PF00523_1_71	1.10135	PF00523	Structure of the Uncleaved Paramyxovirus (hPIV3) Fusion Protein
2CTJ_A_PF00013_18_80	1.10134	PF00013	Solution structure of the 8th KH type I domain from human Vigilin
1IB8_A_PF02576_17_90	1.10132	PF02576	SOLUTION STRUCTURE AND FUNCTION OF A CONSERVED PROTEIN SP14.3 ENCODED BY AN ESSENTIAL STREPTOCOCCUS PNEUMONIAE GENE
6WC5_I_PF00046_0_54	1.10131	PF00046	Crystal Structure of a Ternary MEF2B/NKX2-5/myocardin enhancer DNA Complex
2KVS_A_PF06855_6_70	1.10131	PF06855	NMR Solution Structure of Q7A1E8 protein from Staphylococcus aureus: Northeast Structural Genomics Consortium target: ZR215
6G90_U_PF16835_114_217	1.10128	PF16835	Prespliceosome structure provides insight into spliceosome assembly and regulation (map A2)
6TMF_X_PF01282_20_97	1.10127	PF01282	Structure of an archaeal ABCE1-bound ribosomal post-splitting complex
7CQY_A_PF13570_191_231	1.10127	PF13570	Tetrathionate hydrolase from Acidithiobacillus ferrooxidans mutant - D325N
1AJK_A_PF00722_160_213	1.10127	PF00722	CIRCULARLY PERMUTED (1-3,1-4)-BETA-D-GLUCAN 4-GLUCANOHYDROLASE CPA16M-84
6M0V_A_PF18541_678_731	1.10126	PF18541	Crsytal structure of streptococcus thermophilus Cas9 in complex with the GGAA PAM
2KHR_A_PF03621_4_56	1.10124	PF03621	Solution structure of Rv2377c, a MbtH-like protein from Mycobacterium tuberculosis
6PSR_L_PF00140_89_120	1.10123	PF00140	Escherichia coli RNA polymerase promoter unwinding intermediate (TRPi1) with TraR and rpsT P2 promoter
2L4M_A_PF02295_8_53	1.10123	PF02295	Solution structure of the Zbeta domain of human DAI and its binding modes to B- and Z-DNA
3BKV_A_PF01471_16_72	1.10122	PF01471	X-ray structure of the bacteriophage phiKZ lytic transglycosylase, gp144, in complex with chitotetraose, (NAG)4
1VBW_A_PF00280_5_68	1.1012	PF00280	Crystal Structure of Bitter Gourd Trypsin Inhibitor
1W1W_E_PF04824_28_77	1.10119	PF04824	Sc Smc1hd:Scc1-C complex, ATPgS
7O39_A_PF05103_1_50	1.10117	PF05103	Crystal structure of S. aureus DivIVA N terminal domain
7NCD_A_PF00043_128_215	1.10116	PF00043	Glutathione-S-transferase GliG mutant N27D
2RKN_A_PF14368_7_77	1.10115	PF14368	X-ray structure of the self-defense and signaling protein DIR1 from Arabidopsis taliana
1WJW_A_PF00408_18_91	1.10114	PF00408	Solution structure of the C-terminal domain of mouse phosphoacetylglucosamine mutase (PAGM)
7NCO_A_PF00043_128_214	1.10114	PF00043	Glutathione-S-transferase GliG mutant K127R
6QEY_A_PF00013_89_154	1.10112	PF00013	IMP1 KH1 and KH2 domains create a structural platform with unique RNA recognition and re-modelling properties
1QGT_C_PF00906_87_141	1.1011	PF00906	HUMAN HEPATITIS B VIRAL CAPSID (HBCAG)
2KRR_A_PF00076_98_160	1.1011	PF00076	Solution structure of the RBD1,2 domains from human nucleolin
3OGK_B_PF18511_3_43	1.10107	PF18511	Structure of COI1-ASK1 in complex with coronatine and an incomplete JAZ1 degron
4P1W_A_PF18388_6_42	1.10107	PF18388	Crystal structure of Atg13(17BR)-Atg17-Atg29-Atg31 complex
3EDT_B_PF13424_30_105	1.10103	PF13424	Crystal structure of the mutated S328N hKLC2 TPR domain
2GFA_A_PF18104_7_42	1.101	PF18104	double tudor domain complex structure
2OI2_A_PF08544_202_280	1.101	PF08544	Streptococcus pneumoniae Mevalonate Kinase in Complex with Diphosphomevalonate
1VGJ_A_PF02834_98_174	1.101	PF02834	Crystal structure of 2'-5' RNA ligase from Pyrococcus horikoshii
1RLY_A_PF08271_12_54	1.10099	PF08271	RDC-derived models of the zinc ribbon domain of human general transcription TFIIB (zinc bound structures)
7LJB_A_PF07885_85_141	1.10098	PF07885	Human TRAAK K+ channel mutant G158D in a K+ bound conductive conformation
6MZD_A_PF09247_0_48	1.10097	PF09247	Human TFIID Lobe A canonical
6MZL_A_PF09247_0_48	1.10097	PF09247	Human TFIID canonical state
3RRT_A_PF00523_4_70	1.10095	PF00523	Structure of the RSV F protein in the post-fusion conformation
4YS4_A_PF07422_4_96	1.10094	PF07422	Crystal structure of Pf41 tandem 6-cys domains from Plasmodium falciparum
2K7V_A_PF00364_2_73	1.10093	PF00364	Deletions in a surface loop divert the folding of a protein domain into a metastable dimeric form
5W36_A_PF13662_154_228	1.10093	PF13662	Crystal structure of the RNA polymerase domain (RPD) of Mycobacterium tuberculosis primase DnaG in complex with a double-stranded DNA oligomer with a 6-nucleotide overhang
6XYE_A_PF00523_2_73	1.10093	PF00523	Cryo-EM structure of the prefusion state of canine distemper virus fusion protein ectodomain
1S5R_B_PF02671_28_86	1.10093	PF02671	Solution Structure of HBP1 SID-mSin3A PAH2 Complex
4KRF_A_PF16488_355_402	1.10092	PF16488	Structure of Human Argonaute-1 let-7 complex
5ELH_A_PF18384_3_43	1.10091	PF18384	Not given
6VG1_A_PF08266_2_77	1.1009	PF08266	xenopus protocadherin 8.1 EC1-6
4CID_A_PF16880_24_56	1.1009	PF16880	Structural insights into the N-terminus of the EHD2 ATPase
5YZC_A_PF00523_2_79	1.1009	PF00523	Crystal structure of the prefusion form of measles virus fusion protein in complex with a fusion inhibitor compound (AS-48)
4ZPQ_A_PF08266_0_82	1.10089	PF08266	Crystal Structure of Protocadherin Gamma C5 EC1-3
6AZY_A_PF02861_15_66	1.10088	PF02861	Crystal structure of Hsp104 R328M/R757M mutant from Calcarisporiella thermophila
2XR1_A_PF07521_563_623	1.10086	PF07521	DIMERIC ARCHAEAL CLEAVAGE AND POLYADENYLATION SPECIFICITY FACTOR WITH N-TERMINAL KH DOMAINS (KH-CPSF) FROM METHANOSARCINA MAZEI
6QPW_B_PF04824_23_77	1.10086	PF04824	Structural basis of cohesin ring opening
2FMR_A_PF00013_5_62	1.10085	PF00013	KH1 FROM THE FRAGILE X PROTEIN FMR1, NMR, 18 STRUCTURES
3CNO_A_PF01926_88_144	1.10085	PF01926	GDP-bound structue of TM YlqF
6JXR_f_PF16681_3_95	1.10083	PF16681	Structure of human T cell receptor-CD3 complex
1U9U_A_PF00173_5_77	1.10082	PF00173	Crystal structure of F58Y mutant of cytochrome b5
1VQW_A_PF13450_8_45	1.10081	PF13450	Crystal structure of a protein with similarity to flavin-containing monooxygenases and to mammalian dimethylalanine monooxygenases
7NCE_A_PF00043_128_215	1.1008	PF00043	Glutathione-S-transferase GliG mutant N27A
3S35_X_PF00047_11_92	1.10079	PF00047	Structural basis for the function of two anti-VEGF receptor antibodies
3WWG_A_PF18783_372_405	1.10077	PF18783	Crystal structure of the N-glycan-deficient variant N448A of isopullulanase complexed with isopanose
4TNT_A_PF00105_2_70	1.10075	PF00105	Structure of the human mineralocorticoid receptor in complex with DNA
6UT2_A_PF03250_4_38	1.10075	PF03250	3D structure of the leiomodin/tropomyosin binding interface
6AZ1_Z_PF01282_27_103	1.10074	PF01282	Cryo-EM structure of the small subunit of Leishmania ribosome bound to paromomycin
4M9C_A_PF17836_5_81	1.10073	PF17836	WeeI from Acinetobacter baumannii AYE
4J19_A_PF00046_2_71	1.10071	PF00046	Structure of a novel telomere repeat binding protein bound to DNA
6WVJ_C_PF04561_369_409	1.10071	PF04561	Cryo-EM structure of Bacillus subtilis RNA Polymerase elongation complex
4Z2C_C_PF00986_186_238	1.10068	PF00986	Quinolone(Moxifloxacin)-DNA cleavage complex of gyrase from S. pneumoniae
5OAW_A_PF00408_458_535	1.10067	PF00408	Not given
4KRF_A_PF08699_157_208	1.10066	PF08699	Structure of Human Argonaute-1 let-7 complex
6W1S_M_PF09637_2_50	1.10066	PF09637	Atomic model of the mammalian Mediator complex
1DSZ_A_PF00105_1_69	1.10065	PF00105	STRUCTURE OF THE RXR/RAR DNA-BINDING DOMAIN HETERODIMER IN COMPLEX WITH THE RETINOIC ACID RESPONSE ELEMENT DR1
5ULU_A_PF00028_223_310	1.10063	PF00028	Not given
6XK9_X_PF03144_14_82	1.10062	PF03144	Cereblon in complex with DDB1, CC-90009, and GSPT1
5OAW_A_PF02878_61_94	1.10062	PF02878	Not given
2L7M_P_PF00046_3_60	1.10061	PF00046	Solution Structure of the Pitx2 Homeodomain R24H mutant
5YZ4_A_PF04900_31_127	1.10056	PF04900	Structure of the PIN domain endonuclease Utp24
4RUF_A_PF07885_93_149	1.10055	PF07885	Human K2P4.1 (TRAAAK) potassium channel, W262S mutant
6RJR_A_PF06628_439_498	1.10055	PF06628	Crystal structure of a Fungal Catalase at 1.9 Angstrom
3PXG_A_PF00004_202_277	1.10053	PF00004	Structure of MecA121 and ClpC1-485 complex
3IPJ_A_PF00367_11_43	1.10047	PF00367	The crystal structure of one domain of the PTS system, IIabc component from Clostridium difficile
1OCT_C_PF00046_97_154	1.10046	PF00046	CRYSTAL STRUCTURE OF THE OCT-1 POU DOMAIN BOUND TO AN OCTAMER SITE: DNA RECOGNITION WITH TETHERED DNA-BINDING MODULES
7BGB_K_PF00400_207_246	1.10046	PF00400	The H/ACA RNP lobe of human telomerase
3BID_A_PF07411_7_55	1.10045	PF07411	Crystal structure of the NMB1088 protein from Neisseria meningitidis. Northeast Structural Genomics Consortium target MR91
6EPD_Z_PF01851_479_512	1.10043	PF01851	Substrate processing state 26S proteasome (SPS1)
1GK5_A_PF00008_5_41	1.10041	PF00008	Solution Structure the mEGF/TGFalpha44-50 chimeric growth factor
4OFY_D_PF08205_118_194	1.10038	PF08205	Crystal Structure of the Complex of SYG-1 D1-D2 and SYG-2 D1-D4
3SOO_A_PF17490_253_316	1.10036	PF17490	Crystal structure of a LINE-1 type transposase domain-containing protein 1 (L1TD1) from HOMO SAPIENS at 2.73 A resolution
1CEU_A_PF00522_0_50	1.10035	PF00522	NMR STRUCTURE OF THE (1-51) N-TERMINAL DOMAIN OF THE HIV-1 REGULATORY PROTEIN
7NCM_A_PF13417_23_68	1.10034	PF13417	Glutathione-S-transferase GliG mutant E82A
6QX4_A_PF13205_2_71	1.10034	PF13205	Structure of the Bacillus anthracis Sap S-layer assembly domain
4ATU_I_PF03607_20_81	1.10032	PF03607	Human doublecortin N-DC repeat plus linker, and tubulin (2XRP) docked into an 8A cryo-EM map of doublecortin-stabilised microtubules reconstructed in absence of kinesin
2HZ2_A_PF01152_1_105	1.10032	PF01152	The x-ray crystal structure of ferric Synechocystis hemoglobin H117A mutant with a covalent linkage
4ZPL_A_PF08266_2_83	1.10032	PF08266	Crystal Structure of Protocadherin Beta 1 EC1-3
2WW4_A_PF00288_91_148	1.10031	PF00288	a triclinic crystal form of E. coli 4-diphosphocytidyl-2C-methyl-D- erythritol kinase
3LRM_A_PF17801_321_386	1.10029	PF17801	Structure of alfa-galactosidase from Saccharomyces cerevisiae with raffinose
4QQ0_A_PF04972_128_196	1.10028	PF04972	CdsD - The structural protein of the Type III secretion system of Chlamydia trachomatis: C-terminal domain
4PQI_A_PF13410_144_211	1.10027	PF13410	Crystal structure of glutathione transferase lambda3 from Populus trichocarpa
6D6Q_K_PF17215_846_918	1.10027	PF17215	Human nuclear exosome-MTR4 RNA complex - overall reconstruction
6JF2_A_PF06429_103_145	1.10026	PF06429	Crystal structure of a 20kDa fragment of FlgG
4Q2Q_A_PF00595_7_79	1.10024	PF00595	ZO1 PDZ3 in Complex with a Phage-Derived Peptide
4MYT_A_PF03144_317_384	1.10023	PF03144	Crystal structure of elongation factor G (EFG)
2GV8_A_PF13450_8_45	1.10021	PF13450	Crystal structure of flavin-containing monooxygenase (FMO) from S.pombe and NADPH cofactor complex
2PR7_A_PF00702_22_111	1.1002	PF00702	Crystal structure of uncharacterized protein (NP_599989.1) from Corynebacterium glutamicum ATCC 13032 Kitasato at 1.44 A resolution
2YX0_A_PF08608_252_314	1.10017	PF08608	Crystal structure of P. horikoshii TYW1
6SQX_A_PF12913_139_191	1.10017	PF12913	Insights into a novel NlpC/P60 Endopeptidase from Photobacterium damselae subsp. piscicida
6PBQ_A_PF02861_15_68	1.10016	PF02861	Structure of ClpC1-NTD
2Z0B_A_PF00686_4_70	1.10015	PF00686	Crystal structure of CBM20 domain of human putative glycerophosphodiester phosphodiesterase 5 (KIAA1434)
1ZL3_A_PF16198_172_239	1.10014	PF16198	Coupling of active site motions and RNA binding
7NCL_A_PF00043_128_215	1.10014	PF00043	Glutathione-S-transferase GliG mutant E82Q
4U6T_A_PF18911_12_72	1.10012	PF18911	Crystal structure of the Clostridium histolyticum colH collagenase polycystic kidney disease-like domain 2a at 1.76 Angstrom resolution
5U9A_A_PF00254_23_85	1.10011	PF00254	Not given
6QX4_A_PF02368_187_264	1.10011	PF02368	Structure of the Bacillus anthracis Sap S-layer assembly domain
1WMR_A_PF18783_374_407	1.1001	PF18783	Crystal Structure of Isopullulanase from Aspergillus niger ATCC 9642
2L1L_B_PF18787_0_32	1.10009	PF18787	NMR Solution Structure of the Phi0 PKI NES Peptide in Complex with CRM1-RanGTP
7B93_F_PF10531_248_297	1.10008	PF10531	Cryo-EM structure of mitochondrial complex I from Mus musculus inhibited by IACS-2858 at 3.0 A
2DMT_A_PF00046_17_74	1.10007	PF00046	Solution structure of the homeobox domain of Homeobox protein BarH-like 1
2CQ2_A_PF00076_32_88	1.10007	PF00076	solution structure of RNA binding domain in Hypothetical protein LOC91801
4ZYS_A_PF02876_108_174	1.10006	PF02876	Crystal structure of an exotoxin 6 (SAV0422) from Staphylococcus aureus subsp. aureus Mu50 at 2.25 A resolution
3PO3_S_PF01096_123_162	1.10005	PF01096	Arrested RNA Polymerase II reactivation intermediate
2LG4_A_PF01549_2_40	1.10003	PF01549	3D solution structure of antimicrobial peptide aurelin
1YJ5_A_PF13671_222_255	1.10002	PF13671	Molecular architecture of mammalian polynucleotide kinase, a DNA repair enzyme
6QVM_A_PF13435_285_333	1.10001	PF13435	Undecaheme cytochrome from S-layer of Carboxydothermus ferrireducens
1UJT_A_PF00041_26_95	1.10001	PF00041	Solution structure of the second fibronectin Type III domain of human KIAA1568 protein
6JD5_A_PF01580_40_94	1.09995	PF01580	ATPase
2I89_A_PF00173_12_83	1.09994	PF00173	Structure of septuple mutant of Rat Outer Mitochondrial Membrane Cytochrome B5
1H7K_A_PF06628_410_471	1.09993	PF06628	Formation of a tyrosyl radical intermediate in Proteus mirabilis catalase by directed mutagenesis and consequences for nucleotide reactivity
7JGU_A_PF00041_10_77	1.09993	PF00041	Structure of FN3tt mut
5IU9_A_PF08266_3_84	1.09991	PF08266	Not given
1WXV_A_PF00240_32_85	1.0999	PF00240	Solution structure of the ubiquitin domain of BCL-2 binding athanogene-1
1WAZ_A_PF11431_0_44	1.09989	PF11431	NMR Structure Determination of the bacterial mercury transporter, MerF, in micelles
3OQ4_A_PF08630_70_124	1.09986	PF08630	Crystal Structure of motif N of Saccharomyces cerevisiae Dbf4
1M3V_A_PF00412_7_65	1.09986	PF00412	FLIN4: Fusion of the LIM binding domain of Ldb1 and the N-terminal LIM domain of LMO4
6UCA_A_PF06839_10_55	1.09986	PF06839	Crystal structure of human ZCCHC4 in complex with SAH
6O0E_A_PF00405_3_86	1.09985	PF00405	Saxiphilin:STX complex, soaking
3BF4_A_PF07110_24_98	1.09985	PF07110	Crystal structure of an ethd-like protein (reut_b5694) from ralstonia eutropha jmp134 at 2.10 A resolution
3LRL_A_PF17801_321_386	1.09984	PF17801	Structure of alfa-galactosidase (MEL1) from Saccharomyces cerevisiae with melibiose
6VP5_A_PF14226_21_123	1.09983	PF14226	Ethylene forming enzyme (EFE) D191E variant in complex with Fe(II), L-arginine, and 2OG
4IQL_A_PF03060_3_75	1.09983	PF03060	Crystal Structure of Porphyromonas gingivalis Enoyl-ACP Reductase II (FabK) with cofactors NADPH and FMN
4I9W_A_PF07885_85_141	1.09979	PF07885	Human two pore domain K+ channel TRAAK (K2P4.1) - Fab complex structure
4UZR_A_PF02933_13_74	1.09978	PF02933	Crystal Structure of Pyrococcus horikoshii Ph1500
5O31_G_PF10588_84_124	1.09976	PF10588	Not given
6FG9_A_PF00801_668_731	1.09976	PF00801	Mouse SORCS2 ectodomain (sortilin related VPS10 domain containing receptor 2)
2I96_A_PF00173_12_84	1.09976	PF00173	Solution structure of the oxidized microsomal human cytochrome b5
7F16_R_PF02793_31_95	1.09975	PF02793	Cryo-EM structure of parathyroid hormone receptor type 2 in complex with a tuberoinfundibular peptide of 39 residues and G protein
5A5B_Z_PF18051_904_941	1.09974	PF18051	Structure of the 26S proteasome-Ubp6 complex
6IZL_A_PF00729_32_108	1.09974	PF00729	Cryo-EM structure of Mud crab tombus-like virus at 3.3 Angstroms resolution
4Y5Y_C_PF00041_127_193	1.09974	PF00041	Diabody 330 complex with EpoR
4RCO_A_PF02876_110_174	1.09973	PF02876	1.9 Angstrom Crystal Structure of Superantigen-like Protein, Exotoxin from Staphylococcus aureus, in Complex with Sialyl-LewisX.
4NAX_A_PF00043_134_219	1.09973	PF00043	Crystal structure of glutathione transferase PPUT_1760 from Pseudomonas putida, target EFI-507288, with one glutathione disulfide bound per one protein subunit
4MZV_A_PF00086_60_109	1.09972	PF00086	Crystal structure of extracellular part of human EpCAM
2RU4_B_PF16186_47_79	1.0997	PF16186	Designed Armadillo Repeat Protein Self-ASsembled Complex (YIIM2-MAII)
6AVU_A_PF01839_339_376	1.09968	PF01839	Human alpha-V beta-3 Integrin (open conformation) in complex with the therapeutic antibody LM609
7DC3_A_PF13884_29_89	1.09968	PF13884	Crystal structure of the MyRF ICA domain
5XFQ_A_PF18104_6_42	1.09964	PF18104	Ternary complex of PHF1, a DNA duplex and a histone peptide
4HSQ_A_PF17802_154_201	1.09962	PF17802	Crystal Structure of Domains D2 and D3 of the Major Pilin SpaD from Corynebacterium diphtheriae
3RIO_A_PF03123_3_59	1.0996	PF03123	Crystal structure of GlcT CAT-PRDI
6TGA_A_PF10588_99_139	1.0996	PF10588	Cryo-EM Structure of as isolated form of NAD+-dependent Formate Dehydrogenase from Rhodobacter capsulatus
1UTG_A_PF01099_1_69	1.09958	PF01099	REFINEMENT OF THE C2221 CRYSTAL FORM OF OXIDIZED UTEROGLOBIN AT 1.34 ANGSTROMS RESOLUTION
3GE5_A_PF00881_12_70	1.09957	PF00881	Crystal structure of a putative nad(p)h:fmn oxidoreductase (pg0310) from porphyromonas gingivalis w83 at 1.70 A resolution
5DEU_A_PF12851_711_774	1.09954	PF12851	Not given
1CI0_A_PF10590_162_205	1.09953	PF10590	PNP OXIDASE FROM SACCHAROMYCES CEREVISIAE
5UVN_A_PF02470_1_92	1.09953	PF02470	Structure of E. coli MCE protein PqiB, periplasmic domain
6WO1_B_PF10369_146_207	1.09953	PF10369	Hybrid acetohydroxyacid synthase complex structure with Cryptococcus neoformans AHAS catalytic subunit and Saccharomyces cerevisiae AHAS regulatory subunit
5N8O_A_PF18272_574_626	1.09951	PF18272	Not given
3B09_A_PF01346_6_62	1.09951	PF01346	Crystal structure of the N-domain of FKBP22 from Shewanella sp. SIB1
2O7T_A_PF00440_11_50	1.09951	PF00440	Crystal structure of a tetr family transcriptional regulator (ncgl1578, cgl1640) from corynebacterium glutamicum at 2.10 A resolution
3IWG_A_PF00583_171_258	1.0995	PF00583	Acetyltransferase from GNAT family from Colwellia psychrerythraea.
3SB4_A_PF13306_122_153	1.0995	PF13306	Crystal structure of a leucine-rich repeat protein (BT_1240) from Bacteroides thetaiotaomicron VPI-5482 at 1.99 A resolution
3UYL_A_PF06722_179_273	1.09949	PF06722	Spinosyn Rhamnosyltransferase SpnG complexed with thymidine diphosphate
5JXL_A_PF07196_296_353	1.09945	PF07196	Not given
5CBX_A_PF00105_1_69	1.09944	PF00105	AncGR DNA Binding Domain - (+)GRE Complex
1F04_A_PF00173_5_77	1.09944	PF00173	SOLUTION STRUCTURE OF OXIDIZED BOVINE MICROSOMAL CYTOCHROME B5 MUTANT (E44A, E48A, E56A, D60A) AND ITS INTERACTION WITH CYTOCHROME C
7RAH_E_PF00353_241_275	1.09943	PF00353	Adenylate cyclase toxin RTX domain fragment bound to M1H5 Fab and M2B10 Fab
6N3N_A_PF00069_6_75	1.09942	PF00069	Identification of novel, potent and selective GCN2 inhibitors as first-in-class anti-tumor agents
6ZKQ_1_PF10531_248_297	1.09941	PF10531	Native complex I, open2
2LQV_A_PF13995_6_95	1.0994	PF13995	YebF
5CBZ_A_PF00105_2_70	1.0994	PF00105	AncMR DNA Binding Domain - (+)GRE Complex
5LLK_A_PF05345_1_80	1.09939	PF05345	Not given
2CPY_A_PF00076_19_85	1.09936	PF00076	solution structure of RNA binding domain 3 in RNA binding motif protein 12
4YG8_A_PF16893_28_116	1.09935	PF16893	CRYSTAL STRUCTURE OF THE CHS5-CHS6 EXOMER CARGO ADAPTOR COMPLEX
2HA1_A_PF00041_8_80	1.09934	PF00041	Complex of the first and second type III domains of human Fibronectin in solution
7NCP_A_PF00043_127_214	1.09934	PF00043	Glutathione-S-transferase GliG mutant K127A
6N61_F_PF00140_2_33	1.09929	PF00140	Escherichia coli RNA polymerase sigma70-holoenzyme bound to upstream fork promoter DNA and Capistruin
6SIH_A_PF07196_134_191	1.09929	PF07196	Structure of bacterial flagellar capping protein FliD
5T98_A_PF16355_603_678	1.09925	PF16355	Not given
6H04_B_PF00090_6_56	1.09924	PF00090	Closed conformation of the Membrane Attack Complex
5CHL_A_PF05764_3_65	1.09921	PF05764	Structural basis of H2A.Z recognition by YL1 histone chaperone component of SRCAP/SWR1 chromatin remodeling complex
5LSP_A_PF01833_138_210	1.0992	PF01833	Not given
4DGW_C_PF16835_1_102	1.0992	PF16835	Crystal Structure of the SF3a splicing factor complex of U2 snRNP
6X34_B_PF08454_3859_3975	1.09918	PF08454	Pig R615C RyR1 EGTA (all classes, open)
2BJC_A_PF00356_4_50	1.09917	PF00356	NMR structure of a protein-DNA complex of an altered specificity mutant of the lac repressor headpiece that mimics the gal repressor
4M6W_B_PF12826_148_195	1.09917	PF12826	Crystal structure of the C-terminal segment of FANCM in complex with FAAP24
2MA8_A_PF07338_13_71	1.09915	PF07338	Solution NMR Structure of Salmonella typhimurium LT2 Secreted Protein SrfN: Northeast Structural Genomics Consortium Target StR109
6ZVH_i_PF08523_0_50	1.09915	PF08523	EDF1-ribosome complex
5WJM_A_PF00028_118_197	1.09914	PF00028	Crystal Structure of Mouse Cadherin-23 EC17-18
6EDJ_A_PF00906_1_75	1.09914	PF00906	Cryo-EM structure of Woodchuck hepatitis virus capsid
1T6T_1_PF01751_18_83	1.09912	PF01751	putative protein from Aquifex aeolicus
5N9Q_A_PF12174_40_107	1.09912	PF12174	Not given
1UEK_A_PF08544_202_258	1.09911	PF08544	Crystal structure of 4-(cytidine 5'-diphospho)-2C-methyl-D-erythritol kinase
7NCB_A_PF00043_128_215	1.09911	PF00043	Glutathione-S-transferase GliG mutant H26A
1HRA_A_PF00105_6_75	1.0991	PF00105	THE SOLUTION STRUCTURE OF THE HUMAN RETINOIC ACID RECEPTOR-BETA DNA-BINDING DOMAIN
6MFN_A_PF16488_352_399	1.09908	PF16488	Human Argonaute2-miR-27a bound to HSUR1 target RNA
2FF0_A_PF00105_2_70	1.09906	PF00105	Solution Structure of Steroidogenic Factor 1 DNA Binding Domain Bound to its Target Sequence in the Inhibin alpha-subunit Promoter
6L3G_A_PF13538_351_391	1.09906	PF13538	Structural Basis for DNA Unwinding at Forked dsDNA by two coordinating Pif1 helicases
1HRE_A_PF00008_7_46	1.09906	PF00008	SOLUTION STRUCTURE OF THE EPIDERMAL GROWTH FACTOR-LIKE DOMAIN OF HEREGULIN-ALPHA, A LIGAND FOR P180ERB4
4OFK_A_PF00047_18_93	1.09905	PF00047	Crystal Structure of SYG-2 D4
3CED_A_PF09383_21_94	1.09905	PF09383	Crystal structure of the C-terminal NIL domain of an ABC transporter protein homologue from Staphylococcus aureus
4J7N_A_PF08652_208_274	1.09903	PF08652	Crystal structure of mouse DXO in complex with M7GPPPG cap
6N4C_F_PF00140_88_119	1.09902	PF00140	EM structure of the DNA wrapping in bacterial open transcription initiation complex
1F6V_A_PF09077_1_79	1.099	PF09077	SOLUTION STRUCTURE OF THE C TERMINAL OF MU B TRANSPOSITION PROTEIN
1G76_A_PF10590_158_199	1.09898	PF10590	X-RAY STRUCTURE OF ESCHERICHIA COLI PYRIDOXINE 5'-PHOSPHATE OXIDASE COMPLEXED WITH PYRIDOXAL 5'-PHOSPHATE AT 2.0 A RESOLUTION
2P73_A_PF05637_25_81	1.09898	PF05637	crystal structure of a glycosyltransferase involved in the glycosylation of the major capsid of PBCV-1
2DMC_A_PF00630_39_99	1.09897	PF00630	Solution structure of the 18th Filamin domain from human Filamin-B
3L0W_A_PF02747_126_163	1.09897	PF02747	Structure of split monoubiquitinated PCNA with ubiquitin in position two
5TUV_B_PF16421_9_106	1.09897	PF16421	Not given
3FKJ_A_PF01380_54_127	1.09896	PF01380	Crystal structure of a putative phosphosugar isomerase (stm_0572) from salmonella typhimurium lt2 at 2.12 A resolution
6QPQ_B_PF04824_23_77	1.09896	PF04824	The structure of the cohesin head module elucidates the mechanism of ring opening
2J5V_A_PF01472_273_348	1.09896	PF01472	GLUTAMATE 5-KINASE FROM ESCHERICHIA COLI COMPLEXED WITH GLUTAMYL-5-PHOSPHATE AND PYROGLUTAMIC ACID
2ZJ7_A_PF00353_491_525	1.09895	PF00353	Crystal structure of D157A mutant of Pseudomonas sp. MIS38 lipase
6HHU_A_PF02368_187_264	1.09894	PF02368	Structure of the Bacillus anthracis Sap S-layer assembly domain
3NPF_A_PF18348_21_64	1.09894	PF18348	Crystal structure of a putative dipeptidyl-peptidase VI (BACOVA_00612) from Bacteroides ovatus at 1.72 A resolution
1Q09_A_PF09278_1_67	1.09892	PF09278	Crystal structure of the Zn(II) form of E. coli ZntR, a zinc-sensing transcriptional regulator (space group I4122)
3NFG_A_PF06870_25_91	1.09891	PF06870	Crystal structure of Dimerization module of RNA polymerase I subcomplex A49/A34.5
2LPD_A_PF03621_22_68	1.09889	PF03621	Solution structure of a MbtH-like protein from Burkholderia pseudomallei, the etiological agent responsible for melioidosis, Seattle Structural Genomics Center for Infectious Disease target BupsA.13472.b
1WMR_A_PF18841_305_339	1.09887	PF18841	Crystal Structure of Isopullulanase from Aspergillus niger ATCC 9642
1CYO_A_PF00173_7_79	1.09886	PF00173	BOVINE CYTOCHROME B(5)
1TYE_A_PF13517_364_437	1.09886	PF13517	Structural basis for allostery in integrins and binding of ligand-mimetic therapeutics to the platelet receptor for fibrinogen
2KHS_B_PF00565_2_34	1.09886	PF00565	Solution structure of SNase121:SNase(111-143) complex
2GO8_A_PF03992_12_75	1.09884	PF03992	Crystal structure of YQJZ_BACSU FROM Bacillus subtilis. Northeast structural genomics TARGET SR435
1WVN_A_PF00013_6_70	1.09882	PF00013	Crystal Structure of domain 3 of human alpha polyC binding protein
1PD7_A_PF02671_25_80	1.09879	PF02671	Extended SID of Mad1 bound to the PAH2 domain of mSin3B
2JKU_A_PF00364_3_35	1.09878	PF00364	Crystal structure of the N-terminal region of the biotin acceptor domain of human propionyl-CoA carboxylase
2BE4_A_PF13499_104_171	1.09874	PF13499	X-RAY STRUCTURE AN EF-HAND PROTEIN FROM DANIO RERIO Dr.36843
3L8H_A_PF13242_98_169	1.09873	PF13242	Crystal Structure of D,D-heptose 1.7-bisphosphate phosphatase from B. bronchiseptica complexed with magnesium and phosphate
4RKU_E_PF02427_4_63	1.09872	PF02427	Crystal structure of plant Photosystem I at 3 Angstrom resolution
2DIN_A_PF00249_9_50	1.09872	PF00249	Solution structure of the Myb_DNA-binding domain of human Cell division cycle 5-like protein
5CYK_A_PF08154_2_68	1.0987	PF08154	Not given
6Q2D_C_PF03144_303_371	1.0987	PF03144	Crystal structure of Methanobrevibacter smithii Dph2 in complex with Methanobrevibacter smithii elongation factor 2
6E83_B_PF00569_7_54	1.09868	PF00569	Solution structure of ZZZ3 ZZ domain in complex with histone H3 tail
1QRY_A_PF00046_12_69	1.09866	PF00046	Homeobox protein VND (ventral nervous system defective protein)
1CN4_A_PF00041_127_195	1.09865	PF00041	ERYTHROPOIETIN COMPLEXED WITH EXTRACELLULAR DOMAINS OF ERYTHROPOIETIN RECEPTOR
2LD5_A_PF00046_1_58	1.09864	PF00046	Solution NMR-derived complex structure of Hoxa13 DNA binding domain bound to DNA
6DJS_A_PF08344_159_220	1.09861	PF08344	Hybrid model of TRPC3 in GDN
6F4A_B_PF12513_583_629	1.09861	PF12513	Yeast mitochondrial RNA degradosome complex mtEXO
2QTD_A_PF02579_12_94	1.0986	PF02579	Crystal structure of a putative dinitrogenase (mj0327) from methanocaldococcus jannaschii dsm at 1.70 A resolution
5TGC_C_PF09510_4_90	1.0986	PF09510	Not given
4YSB_A_PF00753_10_78	1.09859	PF00753	Crystal structure of ETHE1 from Myxococcus xanthus
2OG6_A_PF02668_131_170	1.09851	PF02668	Crystal structure of asparagine oxygenase in complex with Fe(II)
2M1K_A_PF13927_3_83	1.0985	PF13927	Interaction of Human S100A6 (C3S) with V domain of Receptor for Advanced Glycation End products (RAGE)
6AG5_A_PF00583_34_134	1.09849	PF00583	Crystal structure of Ard1 N-terminal acetyltransferase E88H/H127E mutant from Sulfolobus solfataricus
6WUF_A_PF08652_208_274	1.09847	PF08652	Crystal structure of mouse DXO in complex with 3'-FADP
2GYT_A_PF07647_16_76	1.09847	PF07647	Solution structure of the SAM (sterile alpha motif) domain of DLC1 (deleted in liver cancer 1)
5YKN_A_PF02928_477_529	1.09846	PF02928	crystal structure of Arabidopsis thaliana JMJ14 catalytic domain
1HSM_A_PF00505_2_71	1.09845	PF00505	THE STRUCTURE OF THE HMG BOX AND ITS INTERACTION WITH DNA
2F05_A_PF02671_25_80	1.09844	PF02671	Solution structure of free PAH2 domain of mSin3B
2KT0_A_PF00046_23_79	1.09841	PF00046	Solution structure of human stem cell transcription factor Nanog homeodomain fragment
4F3T_A_PF16488_351_398	1.0984	PF16488	Human Argonaute-2 - miR-20a complex
7NCT_A_PF00043_127_214	1.09836	PF00043	Glutathione-S-transferase GliG mutant K127G
6OON_A_PF16488_352_401	1.09835	PF16488	Human Argonaute4 bound to guide RNA
6KFN_A_PF14592_8_58	1.09834	PF14592	Crystal structure of alginate lyase from Paenibacillus sp. str. FPU-7
3MP7_A_PF10559_12_46	1.09833	PF10559	Lateral opening of a translocon upon entry of protein suggests the mechanism of insertion into membranes
3HB6_A_PF06628_410_471	1.09832	PF06628	Inactive mutant H54F of Proteus mirabilis catalase
2AZE_B_PF16421_5_99	1.09832	PF16421	Structure of the Rb C-terminal domain bound to an E2F1-DP1 heterodimer
7KI3_A_PF16488_352_399	1.09831	PF16488	Human Argonaute2:miR-122 bound to the HCV genotype 1a site-1 RNA
6H25_K_PF10175_1_36	1.09831	PF10175	Human nuclear RNA exosome EXO-10-MPP6 complex
1DRT_A_PF02668_235_298	1.09829	PF02668	CRYSTAL STRUCTURE OF CLAVAMINATE SYNTHASE IN COMPLEX WITH FE(II), 2-OXOGLUTARATE AND PROCLAVAMINIC ACID
3B8P_A_PF02706_0_69	1.09828	PF02706	Fragment of WzzB, Polysaccharide Co-polymerase from Salmonella Typhimurium
1MWQ_A_PF03795_2_97	1.09826	PF03795	Structure of HI0828, a Hypothetical Protein from Haemophilus influenzae with a Putative Active-Site Phosphohistidine
3IHP_A_PF02148_198_271	1.09826	PF02148	Covalent Ubiquitin-Usp5 Complex
1H75_A_PF00462_2_57	1.09826	PF00462	Structural basis for the thioredoxin-like activity profile of the glutaredoxin-like protein NrdH-redoxin from Escherichia coli.
1LJ0_A_PF00173_10_81	1.09824	PF00173	Structure of quintuple mutant of the rat outer mitocondrial cytochrome b5.
2A2J_A_PF10590_164_201	1.09824	PF10590	Crystal structure of a putative pyridoxine 5'-phosphate oxidase (Rv2607) from Mycobacterium tuberculosis
4F3T_A_PF08699_153_204	1.09824	PF08699	Human Argonaute-2 - miR-20a complex
6N3L_A_PF00069_6_75	1.09819	PF00069	Identification of novel, potent and selective GCN2 inhibitors as first-in-class anti-tumor agents
3QIL_A_PF00637_18_66	1.09818	PF00637	Crystal structure analysis of the clathrin trimerization domain
1WU7_A_PF03129_334_420	1.09814	PF03129	Crystal structure of histidyl-tRNA synthetase from Thermoplasma acidophilum
3LVT_A_PF17677_828_894	1.09813	PF17677	The Crystal Structure of a Protein in the Glycosyl Hydrolase Family 38 from Enterococcus faecalis to 2.55A
1XI8_A_PF00994_202_253	1.09812	PF00994	Molybdenum cofactor biosynthesis protein from Pyrococcus furiosus Pfu-1657500-001
6N2E_C_PF00028_112_194	1.09811	PF00028	Crystal Structure of Human Protocadherin-15 EC1-3 G16D N369D Q370N and Mouse Cadherin-23 EC1-2 T15E
3H90_A_PF16916_202_280	1.09811	PF16916	Structural basis for the autoregulation of the zinc transporter YiiP
4BFG_A_PF08205_118_179	1.0981	PF08205	Structure of the extracellular portion of mouse CD200R
5LUN_A_PF14226_20_122	1.09809	PF14226	Not given
4U2X_D_PF16186_132_172	1.09809	PF16186	Ebola virus VP24 in complex with Karyopherin alpha 5 C-terminus
1AN4_A_PF00010_4_60	1.09809	PF00010	STRUCTURE AND FUNCTION OF THE B/HLH/Z DOMAIN OF USF
4BUB_A_PF02875_323_412	1.09808	PF02875	CRYSTAL STRUCTURE OF MURE LIGASE FROM THERMOTOGA MARITIMA IN COMPLEX WITH ADP
6Y2D_A_PF00013_5_71	1.09806	PF00013	Crystal structure of the second KH domain of FUBP1
4TVD_A_PF19127_3_41	1.09805	PF19127	N-terminally truncated dextransucrase DSR-E from Leuconostoc mesenteroides NRRL B-1299 in complex with D-glucose
5OYJ_C_PF07679_18_89	1.09805	PF07679	Not given
4BIZ_A_PF00512_17_78	1.09805	PF00512	Crystal structure of CpxAHDC (orthorhombic form 2)
5XXU_E_PF16121_210_257	1.09804	PF16121	Small subunit of Toxoplasma gondii ribosome
6VYN_A_PF05184_0_38	1.09803	PF05184	N-terminal domain of mouse surfactant protein B with bound lipid, wild type
2MCQ_A_PF01722_27_74	1.09803	PF01722	NMR structure of a BolA-like hypothetical protein RP812 from Rickettsia prowazekii, Seattle structural genomics center for infectious disease (SSGCID)
1PUO_A_PF01099_88_158	1.09803	PF01099	Crystal structure of Fel d 1- the major cat allergen
2C52_B_PF08815_4_50	1.09801	PF08815	Structural diversity in CBP p160 complexes
4QOL_A_PF06628_411_473	1.098	PF06628	Structure of Bacillus pumilus catalase
3ZLC_A_PF13850_1_42	1.09794	PF13850	Crystal Structure of Erv41p
7NKU_A_PF17862_203_235	1.09794	PF17862	diazaborine bound Drg1(AFG2)
4ZPS_A_PF08266_0_82	1.09793	PF08266	Crystal Structure of Protocadherin Gamma A8 EC1-3
5T7B_A_PF08699_153_204	1.09791	PF08699	Not given
4C3J_D_PF08203_6_89	1.09791	PF08203	Structure of 14-subunit RNA polymerase I at 3.35 A resolution, crystal form C2-90
2AW2_A_PF13927_10_84	1.0979	PF13927	Crystal structure of the human BTLA-HVEM complex
2EAQ_A_PF00595_17_64	1.0979	PF00595	Crystal structure of PDZ domain of KIAA0858 (LIM), MS0793 from Homo sapiens
4ASV_A_PF16546_4_71	1.09788	PF16546	Solution structure of the N-terminal dimerisation domain of Sgt2
2JUZ_A_PF07208_25_69	1.09785	PF07208	Solution NMR structure of HI0947 from Haemophilus influenzae, Northeast Structural Genomics Consortium Target IR123
5WLN_G_PF03958_2_69	1.09782	PF03958	Cryo-EM structure of the T2SS secretin XcpQ from Pseudomonas aeruginosa
6V4V_A_PF04972_6_60	1.09781	PF04972	The crystal structure of BonA from Acinetobacter baumannii
3OH8_A_PF08338_401_437	1.09781	PF08338	Crystal structure of the nucleoside-diphosphate sugar epimerase from Corynebacterium glutamicum. Northeast Structural Genomics Consortium Target CgR91
4OOA_A_PF09360_12_46	1.0978	PF09360	CRYSTAL STRUCTURE of NAF1 (MINER1): H114C THE REDOX-ACTIVE 2FE-2S PROTEIN
2KRB_A_PF00076_22_74	1.09779	PF00076	Solution structure of EIF3B-RRM bound to EIF3J peptide
6TPQ_n_PF17136_37_100	1.09779	PF17136	RNase M5 bound to 50S ribosome with precursor 5S rRNA
2Z04_A_PF17769_291_345	1.09778	PF17769	Crystal structure of phosphoribosylaminoimidazole carboxylase ATPase subunit from Aquifex aeolicus
6B6L_A_PF16355_595_655	1.09778	PF16355	The crystal structure of glycosyl hydrolase family 2 (GH2) member from Bacteroides cellulosilyticus DSM 14838
6CW2_C_PF00569_0_41	1.09777	PF00569	Crystal structure of a yeast SAGA transcriptional coactivator Ada2/Gcn5 HAT subcomplex, crystal form 1
3UW2_A_PF00408_394_453	1.09776	PF00408	X-ray Crystal Structure of Phosphoglucomutase/phosphomannomutase family protein (BTH_I1489)from Burkholderia thailandensis
5VSX_A_PF00240_19_62	1.09775	PF00240	Structure of the Ubl domain of Sacsin
2RFL_A_PF00300_5_76	1.09775	PF00300	Crystal structure of the putative phosphohistidine phosphatase SixA from Agrobacterium tumefaciens
1JEX_A_PF00173_4_76	1.09774	PF00173	SOLUTION STRUCTURE OF A67V MUTANT OF RAT FERRO CYTOCHROME B5
2VOY_I_PF00702_139_221	1.09774	PF00702	CryoEM model of CopA, the copper transporting ATPase from Archaeoglobus fulgidus
3WWG_A_PF18841_303_337	1.09773	PF18841	Crystal structure of the N-glycan-deficient variant N448A of isopullulanase complexed with isopanose
2M4Y_A_PF00301_3_50	1.09773	PF00301	Rubredoxin type protein from Mycobacterium ulcerans
3KLS_X_PF02876_102_169	1.09772	PF02876	Structure of complement C5 in complex with SSL7
2K29_A_PF04221_0_50	1.0977	PF04221	Structure of the DBD domain of E. coli antitoxin RelB
2J2M_A_PF06628_409_473	1.09769	PF06628	Crystal Structure Analysis of Catalase from Exiguobacterium oxidotolerans
6Z00_A_PF00583_43_131	1.09769	PF00583	Arabidopsis thaliana Naa50 in complex with bisubstrate analogue CoA-Ac-MVNAL
3DU1_X_PF00805_56_93	1.09769	PF00805	The 2.0 Angstrom Resolution Crystal Structure of HetL, a Pentapeptide Repeat Protein involved in Heterocyst Differentiation Regulation from the Cyanobacterium Nostoc sp. Strain PCC 7120
5VHF_U_PF01851_346_379	1.09768	PF01851	Conformational Landscape of the p28-Bound Human Proteasome Regulatory Particle
6S2F_D_PF09696_23_131	1.09767	PF09696	Cryo-EM structure of Ctf18-1-8 in complex with the catalytic domain of DNA polymerase epsilon (Class 2)
1V5L_A_PF00595_12_84	1.09766	PF00595	Solution structure of PDZ domain of mouse Alpha-actinin-2 associated LIM protein
4GR5_A_PF03621_0_51	1.09765	PF03621	Crystal structure of SlgN1deltaAsub in complex with AMPcPP
6HHU_A_PF13205_2_71	1.09762	PF13205	Structure of the Bacillus anthracis Sap S-layer assembly domain
3THP_A_PF00076_22_78	1.09762	PF00076	Crystal structure and RNA binding properties of the RRM/AlkB domains in human ABH8, an enzyme catalyzing tRNA hypermodification, Northeast Structural Genomics Consortium Target HR5601B
5DZW_A_PF08266_0_82	1.09761	PF08266	Not given
6O7G_B_PF00628_4_56	1.0976	PF00628	Solution structure of MLL4 PHD6 domain in complex with histone H4K16ac peptide
5N5Z_G_PF03876_31_99	1.0976	PF03876	Not given
4N7D_A_PF03973_8_110	1.0976	PF03973	Selenomethionine incorporated Bla g 4
6VZD_A_PF05184_1_39	1.09759	PF05184	N-terminal domain of mouse surfactant protein B (K46E/R51E mutant) with bound lipid
7LSA_A_PF02922_26_110	1.09759	PF02922	Ruminococcus bromii Amy12 with maltoheptaose
4CFI_A_PF12613_169_226	1.09759	PF12613	3D structure of FliC from Burkholderia pseudomallei
2E7X_A_PF01037_72_139	1.09757	PF01037	Structure of the Lrp/AsnC like transcriptional regulator from Sulfolobus tokodaii 7 complexed with its cognate ligand
5K1H_B_PF00076_37_88	1.09755	PF00076	Not given
1E6B_A_PF14497_125_201	1.09755	PF14497	Crystal structure of a Zeta class glutathione S-transferase from Arabidopsis thaliana
1Y7R_A_PF13673_35_125	1.09754	PF13673	1.7 A Crystal Structure of Protein of Unknown Function SA2161 from Meticillin-Resistant Staphylococcus aureus, Probable Acetyltransferase
6OK3_B_PF08238_333_368	1.09754	PF08238	Crystal structure of Sel1 repeat protein from Oxalobacter formigenes
6TBL_E_PF00400_137_173	1.09753	PF00400	Crystal structure of MMS19(CTD)-CIAO1-CIAO2B CIA targeting complex
7LST_A_PF02922_27_111	1.09752	PF02922	Ruminococcus bromii Amy12-D392A with 63-a-D-glucosyl-maltotriosyl-maltotriose
5XMI_A_PF17862_204_239	1.09751	PF17862	Cryo-EM Structure of the ATP-bound VPS4 mutant-E233Q hexamer (masked)
4ME7_E_PF01402_6_40	1.09749	PF01402	Crystal structure of Bacillus subtilis toxin MazF in complex with cognate antitoxin MazE
2R61_A_PF02876_119_171	1.09749	PF02876	Crystal structure of the Staphylococcal superantigen-like protein SSL5 in complex with sialyl-Lewis X at pH 7.4
5XFO_A_PF18104_8_44	1.09748	PF18104	Structure of the N-terminal domains of PHF1
3TR3_A_PF01722_23_75	1.09748	PF01722	Structure of a bolA protein homologue from Coxiella burnetii
2W1T_B_PF04014_4_47	1.09747	PF04014	Crystal Structure of B. subtilis SpoVT
5L6G_A_PF08031_423_468	1.09745	PF08031	Not given
5GMK_R_PF00076_156_204	1.09743	PF00076	Not given
3M5K_A_PF00881_90_147	1.09743	PF00881	Crystal structure of Putative NADH dehydrogenase/NAD(P)H nitroreductase (BDI_1728) from Parabacteroides distasonis ATCC 8503 at 1.86 A resolution
6TPQ_B_PF13662_1_69	1.09742	PF13662	RNase M5 bound to 50S ribosome with precursor 5S rRNA
2J7K_A_PF03144_318_385	1.0974	PF03144	Crystal structure of the T84A mutant EF-G:GDPCP complex
3FH2_A_PF02861_17_70	1.0974	PF02861	The crystal structure of the PROBABLE ATP-DEPENDENT PROTEASE (HEAT SHOCK PROTEIN) from Corynebacterium glutamicum
2II1_A_PF03069_150_215	1.09739	PF03069	Crystal structure of Acetamidase (10172637) from Bacillus Halodurans at 1.95 A resolution
2A1D_A_PF09396_0_41	1.09738	PF09396	Staphylocoagulase bound to bovine thrombin
6A7V_K_PF09957_0_43	1.09737	PF09957	Crystal structure of Mycobacterium tuberculosis VapBC11 toxin-antitoxin complex
6NBF_R_PF02793_76_142	1.09736	PF02793	Cryo-EM structure of parathyroid hormone receptor type 1 in complex with a long-acting parathyroid hormone analog and G protein
2FN2_A_PF00040_14_56	1.09734	PF00040	SOLUTION NMR STRUCTURE OF THE GLYCOSYLATED SECOND TYPE TWO MODULE OF FIBRONECTIN, 20 STRUCTURES
1WOC_A_PF00436_1_87	1.09734	PF00436	Crystal structure of PriB
3K3S_A_PF08666_10_82	1.09732	PF08666	Crystal structure of altronate hydrolase (fragment 1-84) from Shigella Flexneri.
6KUN_A_PF14226_1_72	1.09731	PF14226	Crystal structure of dioxygenase for auxin oxidation (DAO) in rice
6NUE_J_PF18211_255_349	1.09727	PF18211	Small conformation of apo CRISPR_Csm complex
5XXU_D_PF07650_16_90	1.09727	PF07650	Small subunit of Toxoplasma gondii ribosome
1JEJ_A_PF09198_0_38	1.09726	PF09198	T4 phage apo BGT
5IAZ_A_PF02140_36_114	1.09724	PF02140	Not given
6M76_A_PF17137_671_742	1.09724	PF17137	GH31 alpha-N-acetylgalactosaminidase from Enterococcus faecalis
4OOR_A_PF00105_3_71	1.09724	PF00105	Ancestral Steroid Receptor 2 DNA binding domain in complex with a steroid response element
4M6T_A_PF03985_0_85	1.09722	PF03985	Structure of human Paf1 and Leo1 complex
2KX2_A_PF19024_5_96	1.0972	PF19024	The solution structure of MTH1821
6N4C_D_PF00623_329_379	1.09719	PF00623	EM structure of the DNA wrapping in bacterial open transcription initiation complex
5MMJ_w_PF04839_34_81	1.09719	PF04839	Not given
6WAV_A_PF18104_7_43	1.09719	PF18104	Crystal structure of PHF1 in complex with H3K36me3 substitution
6LUM_C_PF01127_1_108	1.09716	PF01127	Structure of Mycobacterium smegmatis succinate dehydrogenase 2
7CQC_A_PF17820_108_162	1.09716	PF17820	The NZ-1 Fab complexed with the PDZ tandem fragment of A. aeolicus S2P homolog with the PA14 tag inserted between the residues 181 and 184
6LTJ_R_PF14051_1_70	1.09716	PF14051	Structure of nucleosome-bound human BAF complex
1XOU_B_PF11439_1_84	1.09715	PF11439	Crystal structure of the CesA-EspA complex
2K8E_A_PF07411_63_111	1.09715	PF07411	Solution NMR Structure of protein of unknown function yegP from E. coli. Ontario Center for Structural Proteomics target EC0640_1_123 Northeast Structural Genomics Consortium Target ET102.
6LTH_R_PF14051_1_70	1.09715	PF14051	Structure of human BAF Base module
5DJW_A_PF17137_548_608	1.09714	PF17137	Not given
5YGH_A_PF01003_2_73	1.09714	PF01003	Crystal Structure of the Capsid Protein from Zika Virus
5L7J_A_PF16199_218_273	1.09713	PF16199	Not given
1ADV_A_PF03728_157_204	1.09713	PF03728	EARLY E2A DNA-BINDING PROTEIN
5H7J_A_PF03144_297_364	1.09712	PF03144	Not given
7B54_X_PF15448_3_51	1.0971	PF15448	VAR2CSA full ectodomain in present of plCS, DBL1-DBL4
1G3J_B_PF08347_0_51	1.09706	PF08347	CRYSTAL STRUCTURE OF THE XTCF3-CBD/BETA-CATENIN ARMADILLO REPEAT COMPLEX
5C14_A_PF13895_15_82	1.09704	PF13895	Crystal structure of PECAM-1 D1D2 domain
5VSZ_A_PF00240_18_61	1.097	PF00240	Structure of the Ubl domain of Sacsin mutant L78M
7D8A_A_PF00628_2_61	1.097	PF00628	Crystal Structure of H3(1-13)/PHF14-PZP fusion protein
3LRA_A_PF02828_138_184	1.09699	PF02828	Structural Basis for Assembling a Human Tripartite Complex Dlg1-MPP7-Mals3
2CUF_A_PF00046_8_79	1.09699	PF00046	Solution structure of the homeobox domain of the human hypothetical protein FLJ21616
4ARI_A_PF00133_618_653	1.09698	PF00133	Ternary complex of E. coli leucyl-tRNA synthetase, tRNA(leu) and the benzoxaborole AN2679 in the editing conformation
3ZL8_A_PF01225_10_53	1.09698	PF01225	CRYSTAL STRUCTURE OF MURF LIGASE FROM THERMOTOGA MARITIMA IN COMPLEX WITH ADP
3DSL_A_PF08516_296_373	1.09698	PF08516	The Three-dimensional Structure of Bothropasin, the Main Hemorrhagic Factor from Bothrops jararaca venom.
2A3N_A_PF01380_57_136	1.09696	PF01380	Crystal structure of a putative glucosamine-fructose-6-phosphate aminotransferase (stm4540.s) from salmonella typhimurium lt2 at 1.35 A resolution
2P1N_B_PF18791_58_105	1.09694	PF18791	Mechanism of Auxin Perception by the TIR1 Ubiqutin Ligase
4PW9_B_PF13442_6_77	1.09693	PF13442	Crystal structure of the electron-transfer complex formed between a sulfite dehydrogenase and a c-type cytochrome from Sinorhizobium meliloti
1E3O_C_PF00046_103_158	1.09693	PF00046	Crystal structure of Oct-1 POU dimer bound to MORE
2OII_A_PF00386_5_75	1.0969	PF00386	Structure of EMILIN-1 C1q-like domain
4LCB_A_PF17862_194_246	1.0969	PF17862	Structure of Vps4 homolog from Acidianus hospitalis
5VM9_A_PF16488_359_406	1.09687	PF16488	Human Argonaute3 bound to guide RNA
6XAW_A_PF02671_22_67	1.09687	PF02671	Crystal Structure Analysis of SIN3-UME6
1OGO_X_PF18841_343_375	1.09685	PF18841	Dex49A from Penicillium minioluteum complex with isomaltose
2RDG_A_PF02876_106_167	1.09685	PF02876	Crystal structure of Staphylococcal Superantigen-Like protein 11 in complex with Sialyl Lewis X
2W1T_A_PF04014_6_49	1.09685	PF04014	Crystal Structure of B. subtilis SpoVT
2JR2_A_PF07208_29_68	1.09684	PF07208	Solution NMR structure of homodimer CPS_2611 from Colwellia psychrerythraea. Northeast Structural Genomics Consortium target CsR4.
4ZB7_A_PF00043_137_204	1.09684	PF00043	Phanerochaete chrysosporium URE2P6 in apo form.
1ZVP_A_PF13840_71_125	1.09683	PF13840	Crystal Structure of a Protein of Unknown Function VC0802 from Vibrio cholerae, Possible Transport Protein
2HFS_A_PF08544_229_311	1.09683	PF08544	Crystal structure of L. major mevalonate kinase
4ECO_A_PF18805_16_83	1.0968	PF18805	Crystal structure of a leucine-rich repeat protein (BACEGG_03329) from Bacteroides eggerthii DSM 20697 at 2.70 A resolution
7MS5_A_PF02148_28_101	1.0968	PF02148	Structure of USP5 zinc-finger ubiquitin binding domain co-crystallized with 4-(4-(4-(3,4-difluoro-phenyl)-piperidin-1-ylsulfonyl)-phenyl)-4-oxo-butanoic acid
6QW0_A_PF15518_54_140	1.09677	PF15518	Structure and function of toscana virus cap snatching endonucleases
2HJQ_A_PF14553_6_49	1.09676	PF14553	NMR Structure of Bacillus Subtilis Protein YqbF, Northeast Structural Genomics Target SR449
4Z4H_A_PF16488_352_399	1.09675	PF16488	Human Argonaute2 A481T Mutant Bound to t1-A Target RNA
7A23_Q_PF05047_25_76	1.09675	PF05047	Plant mitochondrial respiratory complex I
5T7B_A_PF16488_351_398	1.09671	PF16488	Not given
2MN5_A_PF18251_1_37	1.0967	PF18251	NMR structure of Copsin
5ZX5_A_PF18139_254_312	1.09669	PF18139	3.3 angstrom structure of mouse TRPM7 with EDTA
1WQA_A_PF00408_390_442	1.09666	PF00408	Crystal Structure of Pyrococcus horikoshii phosphomannomutase/phosphoglucomutase complexed with Mg2+
3C6K_A_PF17950_18_115	1.09666	PF17950	Crystal structure of human spermine synthase in complex with spermidine and 5-methylthioadenosine
4O65_A_PF04744_85_146	1.09665	PF04744	Crystal structure of the cupredoxin domain of amoB from Nitrosocaldus yellowstonii
3U7G_A_PF13671_222_255	1.09665	PF13671	Crystal structure of mPNKP catalytic fragment (D170A) bound to single-stranded DNA (TCCTAp)
1CGW_A_PF01833_498_569	1.09664	PF01833	SITE DIRECTED MUTATIONS OF THE ACTIVE SITE RESIDUE TYROSINE 195 OF CYCLODEXTRIN GLYCOSYLTRANSFERASE FROM BACILLUS CIRCULANS STRAIN 251 AFFECTING ACTIVITY AND PRODUCT SPECIFICITY
2Y72_A_PF18911_3_71	1.09664	PF18911	Crystal structure of the PKD Domain of Collagenase G from Clostridium Histolyticum at 1.18 Angstrom Resolution.
6V0C_A_PF02470_348_410	1.09664	PF02470	Lipophilic Envelope-spanning Tunnel B (LetB), Model 1
5AY6_A_PF07559_171_303	1.09663	PF07559	32 kDa Fragment of the Flagellar hook protein FlgE from Caulobacter crescentus
5TUU_B_PF16421_9_105	1.09663	PF16421	Not given
5H7K_A_PF03144_303_370	1.09663	PF03144	Not given
5H7F_A_PF02834_13_92	1.09663	PF02834	Not given
2MEK_A_PF18281_14_91	1.09663	PF18281	N-terminal domain of Bilbo1 from Trypanosoma brucei
1DGS_A_PF14520_440_495	1.09659	PF14520	CRYSTAL STRUCTURE OF NAD+-DEPENDENT DNA LIGASE FROM T. FILIFORMIS
6HX0_A_PF18341_86_136	1.09658	PF18341	Cell wall binding domain of endolysin from Listeria phage A500.
1NXH_A_PF09218_8_123	1.09657	PF09218	X-RAY STRUCTURE: NORTHEAST STRUCTURAL GENOMICS CONSORTIUM TARGET TT87
1VCF_A_PF01070_3_73	1.09654	PF01070	Crystal Structure of IPP isomerase at I422
2FY9_A_PF04014_7_51	1.09653	PF04014	Solution Structure of the N-Terminal DNA Recognition Domain of the Bacillus Subtilis Transcription-State Regulator ABH
3FQ6_A_PF00590_25_92	1.09653	PF00590	The crystal structure of a methyltransferase domain from Bacteroides thetaiotaomicron VPI
4OND_A_PF00105_2_70	1.09652	PF00105	Ancestral Steroid Receptor 2 DBD helix mutant - ERE DNA complex
6OV3_B_PF03505_0_40	1.09651	PF03505	Crystal structure of human claudin-9 in complex with Clostridium perfringens entertoxin C-terminal domain in open form
2K10_A_PF08023_0_32	1.09651	PF08023	Confirmational analysis of the broad-spectrum antibacterial peptide, rantuerin-2csa: identification of a full length helix-turn-helix motif
5UN2_A_PF00028_226_313	1.0965	PF00028	Not given
7N86_A_PF00028_12_85	1.09649	PF00028	Crystal Structure of Human Protocadherin-24 EC1-2 Form II
1SYO_A_PF00878_381_426	1.09649	PF00878	N-terminal 3 domains of CI-MPR bound to mannose 6-phosphate
2VA0_A_PF18225_13_78	1.09646	PF18225	Differential regulation of the xylan degrading apparatus of Cellvibrio japonicus by a novel two component system
3V6Z_E_PF00906_8_81	1.09646	PF00906	Crystal Structure of Hepatitis B Virus e-antigen
3NZ3_A_PF17966_7_70	1.09644	PF17966	Crystal structure of the mucin-binding domain of Spr1345 from Streptococcus pneumoniae
6YJP_C_PF07654_133_213	1.09644	PF07654	Crystal structure of a complex between glycosylated NKp30 and its deglycosylated tumour ligand B7-H6
5FTE_A_PF13538_352_392	1.09643	PF13538	Not given
4C0J_A_PF08355_167_236	1.0964	PF08355	Crystal structure of Drosophila Miro EF hand and cGTPase domains in the apo state (Apo-MiroS)
3CF4_A_PF03063_34_91	1.09639	PF03063	Structure of the CODH component of the M. barkeri ACDS complex
2M33_A_PF00173_12_84	1.09639	PF00173	Solution NMR structure of full-length oxidized microsomal rabbit cytochrome b5
4JGU_A_PF18911_8_81	1.09639	PF18911	Crystal structure of Clostridium histolyticum ColH collagenase polycystic kidney-disease-like domain 2b at 1.4 Angstrom resolution in the presence of calcium
1NKO_A_PF07686_10_110	1.09639	PF07686	Energetic and structural basis of sialylated oligosaccharide recognition by the natural killer cell inhibitory receptor p75/AIRM1 or Siglec-7
5ZMV_A_PF08282_690_748	1.09636	PF08282	Crystal structure of the E309A mutant of SR Ca2+-ATPase in E2(TG)
4KF9_A_PF13410_151_217	1.09636	PF13410	Crystal structure of a glutathione transferase family member from ralstonia solanacearum, target efi-501780, with bound gsh coordinated to a zinc ion, ordered active site
6M6G_l_PF01499_13_93	1.09635	PF01499	Structure of HSV2 viron capsid portal vertex
4YWK_A_PF17207_180_230	1.09635	PF17207	Pyrococcus furiosus MCM N-terminal domain with Zinc-binding subdomain B deleted
1CGY_A_PF01833_498_569	1.09632	PF01833	SITE DIRECTED MUTATIONS OF THE ACTIVE SITE RESIDUE TYROSINE 195 OF CYCLODEXTRIN GLYXOSYLTRANSFERASE FROM BACILLUS CIRCULANS STRAIN 251 AFFECTING ACTIVITY AND PRODUCT SPECIFICITY
5WEA_A_PF16488_351_398	1.09632	PF16488	Human Argonaute2 Helix-7 Mutant
3LK7_A_PF02875_306_380	1.09632	PF02875	The Crystal Structure of UDP-N-acetylmuramoylalanine-D-glutamate (MurD) ligase from Streptococcus agalactiae to 1.5A
1XWI_A_PF17862_202_236	1.09631	PF17862	Crystal Structure of VPS4B
5IY7_U_PF01096_129_168	1.0963	PF01096	Not given
3BB7_A_PF13734_4_60	1.09629	PF13734	Structure of Prevotella intermedia prointerpain A fragment 39-359 (mutant C154A)
6OWR_A_PF01228_0_41	1.09628	PF01228	NMR solution structure of YfiD
4JED_A_PF13410_122_190	1.09625	PF13410	Crystal structure of glutathione s-transferase mrad2831_1084 (target efi-507060) from methylobacterium radiotolerans jcm 2831, complex with glutathione sulfonate
5Y4B_A_PF01722_28_79	1.09622	PF01722	Solution structure of yeast Fra2
6HXB_A_PF00690_3_71	1.09621	PF00690	SERCA2a from pig heart
6WMT_Z_PF00140_6_37	1.09619	PF00140	F. tularensis RNAPs70-(MglA-SspA)-ppGpp-PigR-iglA DNA complex
5MMI_F_PF00281_38_95	1.09618	PF00281	Not given
4J3O_D_PF13953_728_793	1.09618	PF13953	Crystal structure of the FimD usher traversed by the pilus tip complex assembly composed of FimC:FimF:FimG:FimH
6G1O_A_PF00463_428_486	1.09615	PF00463	Structure of Pseudomonas aeruginosa Isocitrate Lyase, ICL
6L7I_A_PF18276_117_188	1.09612	PF18276	Signal substraction of TcdB1-TccC2 and part of TcdA1
6ID1_U_PF04676_259_354	1.09612	PF04676	Cryo-EM structure of a human intron lariat spliceosome after Prp43 loaded (ILS2 complex) at 2.9 angstrom resolution
5TYT_A_PF00595_9_79	1.09612	PF00595	Not given
1CGX_A_PF01833_498_569	1.09611	PF01833	SITE DIRECTED MUTATIONS OF THE ACTIVE SITE RESIDUE TYROSINE 195 OF CYCLODEXTRIN GLYXOSYLTRANSFERASE FROM BACILLUS CIRCULANS STRAIN 251 AFFECTING ACTIVITY AND PRODUCT SPECIFICITY
3QR7_A_PF18715_42_94	1.09611	PF18715	Crystal structure of the C-terminal fragment of the bacteriophage P2 membrane-piercing protein gpV
4HZ4_A_PF00043_125_190	1.09609	PF00043	Crystal structure of glutathione s-transferase b4xh91 (target efi-501787) from actinobacillus pleuropneumoniae
6RTD_A_PF13442_1_71	1.09609	PF13442	Dihydro-heme d1 dehydrogenase NirN in complex with DHE
5LDW_G_PF10588_82_122	1.09608	PF10588	Not given
4MT5_A_PF17966_86_159	1.09608	PF17966	Crystal structure of Mub-RV
1CGV_A_PF01833_498_569	1.09608	PF01833	SITE DIRECTED MUTATIONS OF THE ACTIVE SITE RESIDUE TYROSINE 195 OF CYCLODEXTRIN GLYCOSYLTRANSFERASE FROM BACILLUS CIRCULANS STRAIN 251 AFFECTING ACTIVITY AND PRODUCT SPECIFICITY
5I8D_A_PF00028_228_315	1.09606	PF00028	Not given
5LDX_G_PF10588_82_122	1.09606	PF10588	Not given
3X33_A_PF00173_5_77	1.09605	PF00173	Crystal structure of the oxidized form of the solubilized domain of porcine cytochrome b5 in form 2 crystal
2M5O_A_PF01106_22_89	1.09604	PF01106	Solution NMR Structure CTD domain of NFU1 Iron-Sulfur Cluster Scaffold Homolog from Homo sapiens, Northeast Structural Genomics Consortium (NESG) Target HR2876C
2GKN_A_PF01152_12_126	1.09603	PF01152	Crystal structure of Mycobacterium tuberculosis trHbN, GlnE11Val mutant
3S5X_A_PF17882_67_132	1.09601	PF17882	Structure of the cyanobacterial Oscillatoria Agardhii Agglutinin (OAA) in complex with a3,a6 mannopentaose
6D6T_E_PF02932_215_263	1.096	PF02932	Human GABA-A receptor alpha1-beta2-gamma2 subtype in complex with GABA and flumazenil, conformation B
7KCZ_C_PF13895_13_83	1.09598	PF13895	CRYSTAL STRUCTURE OF RHESUS MACAQUE (MACACA MULATTA) IGG1 FC FRAGMENT- FC-GAMMA RECEPTOR III COMPLEX V158 MUTANT
6D8K_A_PF00703_174_266	1.09597	PF00703	Bacteroides multiple species beta-glucuronidase
2JOV_A_PF07892_2_71	1.09597	PF07892	NMR Structure of Clostridium Perfringens Protein CPE0013. Northeast Structural Genomics Target CpR31.
2GW4_A_PF01353_8_60	1.09597	PF01353	Crystal structure of stony coral fluorescent protein Kaede, red form
1JW2_A_PF05321_12_69	1.09596	PF05321	SOLUTION STRUCTURE OF HEMOLYSIN EXPRESSION MODULATING PROTEIN Hha FROM ESCHERICHIA COLI. Ontario Centre for Structural Proteomics target EC0308_1_72; Northeast Structural Genomics Target ET88
4OE1_A_PF13041_274_322	1.09596	PF13041	Crystal structure of the pentatricopeptide repeat protein PPR10 (C256S/C430S/C449S) in complex with an 18-nt PSAJ rna element
4M59_A_PF13041_274_322	1.09595	PF13041	Crystal structure of the pentatricopeptide repeat protein PPR10 in complex with an 18-nt psaJ RNA element
5ZFW_A_PF00046_1_56	1.09595	PF00046	Crystal structure of human DUX4 homeodomains bound to A11G DNA mutant
6CHS_H_PF09336_531_565	1.09595	PF09336	Cdc48-Npl4 complex in the presence of ATP-gamma-S
2JRX_A_PF07208_25_69	1.09593	PF07208	Solution NMR structure of protein YejL from E. coli. Northeast Structural Genomics target ER309
6TG6_A_PF13662_7_75	1.09592	PF13662	Toprim domain of RNase M5
1IYG_A_PF14853_77_129	1.09589	PF14853	Solution structure of RSGI RUH-001, a Fis1p-like and CGI-135 homologous domain from a mouse cDNA
6AEM_A_PF18911_1_69	1.09588	PF18911	Crystal structure of the PKD1 domain of Vibrio anguillarum Epp
2LL4_M_PF00024_13_57	1.09588	PF00024	HADDOCK structure of TgMIC4-A5/lacto-N-biose complex, based on NOE-derived distance restraints
2YS0_A_PF01033_7_47	1.09586	PF01033	Solution structure of the Somatomedin B domain of human Ectonucleotide pyrophosphatase/phosphodiesterase family member
6CF3_A_PF14226_18_120	1.09586	PF14226	Ethylene forming enzyme Y306A variant in complex with manganese and 2-oxoglutarate
5E9A_A_PF08533_624_660	1.09585	PF08533	Not given
3FQI_A_PF08652_207_273	1.09585	PF08652	Crystal Structure of the Mouse Dom3Z
5JHF_A_PF18388_6_60	1.09585	PF18388	Not given
6Y4H_A_PF00313_10_61	1.09584	PF00313	Solution structure of cold-shock domain 7 and 8 of drosophila Upstream of N-Ras (Unr)
4O1N_A_PF02876_100_168	1.09583	PF02876	Crystal structure of Staphylococcal superantigen-like protein SAOUHSC_00383
5JOV_A_PF17137_859_927	1.09583	PF17137	Not given
6VFW_A_PF00028_109_195	1.09582	PF00028	Crystal structure of human delta protocadherin 10 EC1-EC4
2XF2_A_PF06628_433_496	1.09581	PF06628	PVC-AT
6G4G_A_PF01033_44_84	1.09581	PF01033	Full length ectodomain of ectonucleotide phosphodiesterase/pyrophosphatase-3 (NPP3) including the SMB domains but with a partially disordered active site structure
6ZVI_T_PF08523_0_50	1.09578	PF08523	Mbf1-ribosome complex
1EUE_A_PF00173_8_79	1.09578	PF00173	RAT OUTER MITOCHONDRIAL MEMBRANE CYTOCHROME B5
6XP5_R_PF09637_108_247	1.09572	PF09637	Head-Middle module of Mediator
6GCU_A_PF01833_617_689	1.09571	PF01833	MET receptor in complex with InlB internalin domain and DARPin A3A
4RUE_A_PF07885_90_146	1.09571	PF07885	Human K2P4.1 (TRAAK) potassium channel, G124I mutant
6O7H_B_PF03750_76_162	1.09571	PF03750	Cryo-EM structure of Csm-crRNA-target RNA ternary complex in complex with cA4 in type III-A CRISPR-Cas system
6AGJ_A_PF13833_313_365	1.09569	PF13833	Crystal Structure of EFHA2 in Apo State
6XP5_Q_PF10156_0_86	1.09568	PF10156	Head-Middle module of Mediator
4OVA_A_PF05641_62_117	1.09567	PF05641	Structure of the two tandem Tudor domains and a new identified KH0 domain from human Fragile X Mental Retardation Protein
5E7Q_A_PF13193_421_496	1.09567	PF13193	Not given
1DTU_A_PF01833_498_569	1.09566	PF01833	BACILLUS CIRCULANS STRAIN 251 CYCLODEXTRIN GLYCOSYLTRANSFERASE: A MUTANT Y89D/S146P COMPLEXED TO AN HEXASACCHARIDE INHIBITOR
1ENM_A_PF00187_50_91	1.09566	PF00187	UDA TRISACCHARIDE COMPLEX. CRYSTAL STRUCTURE OF URTICA DIOICA AGGLUTININ, A SUPERANTIGEN PRESENTED BY MHC MOLECULES OF CLASS I AND CLASS II
6C13_A_PF00028_230_320	1.09565	PF00028	CryoEM structure of mouse PCDH15-4EC-LHFPL5 complex
1ICC_A_PF00173_8_79	1.09564	PF00173	RAT OUTER MITOCHONDRIAL MEMBRANE CYTOCHROME B5
4QWB_A_PF11798_168_199	1.09564	PF11798	CRYSTAL STRUCTURE of DPO4 LINKER REGION P236A MUTANT WITH AN INCOMING D-dCDP
6U81_A_PF00046_1_56	1.09564	PF00046	Crystal Structure of the Double Homeodomain of DUX4 in Complex with a DNA aptamer
3S9L_C_PF00405_338_415	1.09563	PF00405	Complex between transferrin receptor 1 and transferrin with iron in the N-Lobe, cryocooled 2
3GNB_A_PF12940_0_68	1.09562	PF12940	Crystal structure of the RAG1 nonamer-binding domain with DNA
2KY9_A_PF07563_2_54	1.09562	PF07563	Solution NMR Structure of ydhK C-terminal Domain from B.subtilis, Northeast Structural Genomics Consortium Target Target SR518
1R4I_A_PF00105_2_71	1.09562	PF00105	Crystal Structure of Androgen Receptor DNA-Binding Domain Bound to a Direct Repeat Response Element
5DHD_A_PF00553_24_92	1.09561	PF00553	Not given
3H0G_I_PF01096_71_108	1.0956	PF01096	RNA Polymerase II from Schizosaccharomyces pombe
4BOQ_A_PF02338_21_110	1.09559	PF02338	Structure of OTUD2 OTU domain
6D8I_A_PF00550_10_77	1.09559	PF00550	Mycobacterium tuberculosis polyketide synthase 13 N-terminal acyl carrier protein domain
6CXI_M_PF07679_9_84	1.09559	PF07679	Cardiac thin filament decorated with C0C1 fragment of cardiac myosin binding protein C mode 1
3ICY_A_PF08447_50_113	1.09558	PF08447	The crystal structure of sensory box histidine kinase/response regulator domain from Chlorobium tepidum TLS
1A6C_A_PF03689_10_101	1.09557	PF03689	STRUCTURE OF TOBACCO RINGSPOT VIRUS
4UUS_A_PF00046_1_55	1.09557	PF00046	CRYSTAL STRUCTURE OF A UBX-EXD-DNA COMPLEX INCLUDING THE UBDA MOTIF
3ME5_A_PF18284_5_61	1.09555	PF18284	Crystal structure of putative dna cytosine methylase from shigella flexneri 2a str. 2457T
5XF9_B_PF10588_81_120	1.09555	PF10588	Crystal structure of NAD+-reducing [NiFe]-hydrogenase in the air-oxidized state
1S05_A_PF01322_2_125	1.09554	PF01322	NMR-validated structural model for oxidized R.palustris cytochrome c556
7BIO_A_PF03992_11_72	1.09551	PF03992	Crystal structure of monooxygenase RslO4 from Streptomyces bottropensis
3FP5_A_PF00887_5_88	1.0955	PF00887	Crystal structure of ACBP from Moniliophthora perniciosa
1DML_B_PF11590_0_36	1.09548	PF11590	CRYSTAL STRUCTURE OF HERPES SIMPLEX UL42 BOUND TO THE C-TERMINUS OF HSV POL
2MN7_A_PF02416_3_47	1.09548	PF02416	Solution structure of monomeric TatA of twin-arginine translocation system from E. coli
3FES_A_PF02861_15_62	1.09548	PF02861	Crystal Structure of the ATP-dependent Clp Protease ClpC from Clostridium difficile
5B42_A_PF08676_5_42	1.09547	PF08676	Crystal structure of the C-terminal endonuclease domain of Aquifex aeolicus MutL.
1KCK_A_PF01833_498_569	1.09546	PF01833	Bacillus circulans strain 251 Cyclodextrin glycosyl transferase mutant N193G
2R6H_A_PF00970_75_146	1.09544	PF00970	Crystal structure of the domain comprising the NAD binding and the FAD binding regions of the NADH:ubiquinone oxidoreductase, Na translocating, F subunit from Porphyromonas gingivalis
3CBU_A_PF13410_117_180	1.09543	PF13410	Crystal structure of a putative glutathione s-transferase (reut_a1011) from ralstonia eutropha jmp134 at 2.05 A resolution
6ORB_A_PF07728_467_511	1.09542	PF07728	Full-length S. pombe Mdn1 in the presence of ATP and Rbin-1
3U7U_G_PF00008_5_44	1.0954	PF00008	Crystal structure of extracellular region of human epidermal growth factor receptor 4 in complex with neuregulin-1 beta
5M4S_A_PF02751_57_99	1.0954	PF02751	Not given
5VYF_F_PF01099_87_157	1.09539	PF01099	Structure of single chain Fel d 1 bound to a neutralizing antibody
7JTI_D_PF11918_0_102	1.09538	PF11918	Interphotoreceptor retinoid-binding protein (IRBP) in complex with a monoclonal antibody (F3F5 mAb5)
6KZ3_A_PF02470_234_306	1.09536	PF02470	YebT domain1-4
4G0X_A_PF02171_85_145	1.09534	PF02171	Crystal Structure of Arabidopsis thaliana AGO1 MID domain
5L5N_A_PF01833_820_901	1.09533	PF01833	Not given
1L1M_A_PF00356_4_50	1.09533	PF00356	SOLUTION STRUCTURE OF A DIMER OF LAC REPRESSOR DNA-BINDING DOMAIN COMPLEXED TO ITS NATURAL OPERATOR O1
2D7N_A_PF00630_22_76	1.09531	PF00630	Solution structure of the 16th Filamin domain from human Filamin C
4N0V_A_PF14497_137_205	1.09531	PF14497	Crystal structure of a glutathione S-transferase domain-containing protein (Marinobacter aquaeolei VT8), Target EFI-507332
2ZPA_A_PF08351_64_146	1.0953	PF08351	Crystal Structure of tRNA(Met) Cytidine Acetyltransferase
2CTL_A_PF00013_18_82	1.09529	PF00013	Solution structure of the 13th KH type I domain from human Vigilin
1V9P_A_PF14520_443_498	1.09529	PF14520	Crystal Structure Of Nad+-Dependent DNA Ligase
5H9D_C_PF07307_67_145	1.09529	PF07307	Not given
2K3T_A_PF00630_2431_2517	1.09527	PF00630	Solution Structure of IG-Like Domain 23 from Human Filamin A
2DVM_A_PF03949_161_206	1.09527	PF03949	NAD complex structure of PH1275 protein from Pyrococcus horikoshii
6WNG_A_PF10415_407_460	1.09525	PF10415	Crystal structure of an aspartate ammonia-lyase from Elizabethkingia anophelis NUHP1
5D4W_A_PF10431_625_708	1.09525	PF10431	Not given
4HIN_A_PF00173_4_76	1.09519	PF00173	2.4A Resolution Structure of Bovine Cytochrome b5 (S71L)
4Z0O_A_PF07496_7_54	1.09518	PF07496	CW-type zinc finger of ZCWPW2 with F78D mutation
6SJL_A_PF10106_124_267	1.09518	PF10106	Structure of the Tle1 effector bound to the VgrG spike from the Type 6 secretion system
2LP0_A_PF00046_1_58	1.09518	PF00046	The solution structure of homeodomain-protein complex
2INN_L_PF02406_1_84	1.09517	PF02406	Structure of the Phenol Hydroxyalse-Regulatory Protein Complex
6XJV_R_PF13833_263_309	1.09516	PF13833	MCU holocomplex in High-calcium state
3GNF_B_PF01505_108_149	1.09516	PF01505	P1 Crystal structure of the N-terminal R1-R7 of murine MVP
7AJX_A_PF01471_202_242	1.09515	PF01471	The X-ray Structure of L,D-transpeptidase LdtA from Vibrio cholerae in complex with meropenem
2CAH_A_PF06628_410_471	1.09515	PF06628	STRUCTURE OF PROTEUS MIRABILIS PR CATALASE FOR THE NATIVE FORM (E-FE(III)) COMPLEXED WITH NADPH
4BUG_A_PF17802_15_78	1.09513	PF17802	Pilus-presented adhesin, Spy0125 (Cpa), Cys426Ala mutant
6TBL_E_PF00400_92_129	1.0951	PF00400	Crystal structure of MMS19(CTD)-CIAO1-CIAO2B CIA targeting complex
3PG2_A_PF16569_20_100	1.0951	PF16569	The Crystal structure of the major pilin GBS80 of Streptococcus agalactiae 35 kDa C-terminal fragment
1ECI_A_PF06457_2_36	1.09507	PF06457	ECTATOMIN (WATER SOLUTION, NMR 20 STRUCTURES)
6H68_B_PF06883_582_641	1.09506	PF06883	Yeast RNA polymerase I elongation complex stalled by cyclobutane pyrimidine dimer (CPD) with fully-ordered A49
4RWQ_A_PF01909_35_108	1.09505	PF01909	Crystal structure of the apo-state of porcine OAS1
1GJJ_A_PF03020_110_150	1.09504	PF03020	N-TERMINAL CONSTANT REGION OF THE NUCLEAR ENVELOPE PROTEIN LAP2
6BQU_B_PF00105_1_69	1.09503	PF00105	Human GR (418-507) in complex with monomeric DNA binding site
3TOT_A_PF13410_123_190	1.09503	PF13410	Crystal structure of GLUTATHIONE TRANSFERASE (TARGET EFI-501058) from Ralstonia solanacearum GMI1000
4IRF_A_PF02861_17_63	1.09503	PF02861	Preliminary structural investigations of a malarial protein secretion system
5FD4_A_PF13560_14_70	1.09502	PF13560	Not given
1RHX_A_PF04077_18_83	1.09502	PF04077	HIGH-RESOLUTION NMR STRUCTURE OF A PUTATIVE SULFUR TRANSFERASE (TM0979) FROM THERMOTOGA MARITIMA
7JM6_A_PF00571_537_601	1.09501	PF00571	Structure of chicken CLC-7
3QIK_A_PF00595_25_79	1.09501	PF00595	Crystal structure of the first PDZ domain of PREX1
6M6H_H_PF01499_13_93	1.095	PF01499	Structure of HSV2 C-capsid portal vertex
4O2W_A_PF00415_313_362	1.09496	PF00415	Crystal structure of the third RCC1-like domain of HERC1
2L48_A_PF12123_40_84	1.09496	PF12123	Solution structure of the PlyG cell wall binding domain
6Q2J_E_PF00028_144_218	1.09493	PF00028	Cryo-EM structure of extracellular dimeric complex of RET/GFRAL/GDF15
6W1B_A_PF05184_0_38	1.09493	PF05184	N-terminal domain of mouse surfactant protein B with bound lipid, Y59A/H79A mutant
3A9Z_A_PF00266_2_86	1.09492	PF00266	Crystal structure of ras selenocysteine lyase in complex with selenopropionate
2P63_A_PF16856_6_52	1.09492	PF16856	Suprafacial orientation of the SCFCdc4 dimer accommodates multiple geometries for substrate ubiquitination
3NFF_A_PF06870_24_97	1.09487	PF06870	Crystal structure of extended Dimerization module of RNA polymerase I subcomplex A49/A34.5
5JXL_A_PF06429_771_849	1.09487	PF06429	Not given
3H8Z_A_PF05641_63_119	1.09485	PF05641	The Crystal Structure of the Tudor Domains from FXR2
2DMQ_A_PF00046_7_64	1.09485	PF00046	Solution structure of the homeobox domain of LIM/homeobox protein Lhx9
5Z2Q_C_PF07545_2_33	1.09485	PF07545	Vgll1-TEAD4 core complex
2GD7_A_PF15313_3_49	1.09485	PF15313	The Structure of the Cyclin T-binding domain of Hexim1 reveals the molecular basis for regulation of transcription elongation
6QKG_A_PF13450_400_435	1.09484	PF13450	2-Naphthoyl-CoA Reductase(NCR)
2OUM_A_PF00687_150_212	1.09483	PF00687	The first domain of L1 from Thermus thermophilus
6DKN_A_PF08652_199_261	1.09483	PF08652	CRYSTAL STRUCTURE OF ARABIDOPSIS THALIANA DECAPPING NUCLEASE DXO1
6CNC_N_PF05132_85_149	1.09483	PF05132	Yeast RNA polymerase III open complex
2WW8_A_PF17802_12_80	1.09481	PF17802	Structure of the pilus adhesin (RrgA) from Streptococcus pneumoniae
2E3U_A_PF00013_4_51	1.0948	PF00013	Crystal structure analysis of Dim2p from Pyrococcus horikoshii OT3
6QPH_E_PF02427_4_63	1.0948	PF02427	Dunaliella minimal PSI complex
4BDX_A_PF00039_3_39	1.09479	PF00039	The structure of the FnI-EGF tandem domain of coagulation factor XII
3SNZ_A_PF03995_4_62	1.09479	PF03995	Crystal structure of a mutant W39D of a betagamma-crystallin domain from Clostridium beijerinckii
6MVH_A_PF16355_574_622	1.09478	PF16355	Crystal structure of FMN-binding beta-glucuronidase from Roseburia hominis
2PFX_A_PF02627_50_99	1.09478	PF02627	Crystal structure of uncharacterized peroxidase-related protein (YP_614459.1) from Silicibacter sp. TM1040 at 1.70 A resolution
6B5C_A_PF09336_265_305	1.09475	PF09336	Structural Basis for Katanin Self-Assembly
2IQF_A_PF06628_420_483	1.09474	PF06628	Crystal structure of Helicobacter pylori catalase compound I
5FN8_A_PF00041_9_75	1.09468	PF00041	Not given
7KNC_A_PF17137_821_890	1.09466	PF17137	Crystal structure of the GH31 alpha-xylosidase (Xac1773) from Xanthomonas citri
4R8U_B_PF11798_164_196	1.09464	PF11798	S-SAD structure of DINB-DNA Complex
6F3A_a_PF04912_13_62	1.09463	PF04912	Cryo-EM structure of a single dynein tail domain bound to dynactin and BICD2N
7CNF_A_PF08711_26_76	1.09462	PF08711	Solution strcture of HsTFIIS LW domain
6EBD_A_PF02566_42_137	1.09462	PF02566	OhrB (Organic Hydroperoxide Resistance protein) mutant (C60A) from Chromobacterium violaceum, interacting with dihydrolipoamide
2PJS_A_PF00903_7_110	1.09461	PF00903	Crystal structure of Atu1953, protein of unknown function
2E3U_A_PF00013_106_154	1.09461	PF00013	Crystal structure analysis of Dim2p from Pyrococcus horikoshii OT3
6AIY_A_PF08652_208_274	1.09461	PF08652	Crystal structure of DXO (E234A mutant) in complex with adenosine 3', 5' bisphosphate and two magnesium ions
2XBT_A_PF00942_13_89	1.0946	PF00942	Structure of a scaffoldin carbohydrate-binding module family 3b from the cellulosome of Bacteroides cellulosolvens: Structural diversity and implications for carbohydrate binding
7CEB_A_PF01839_292_331	1.0946	PF01839	Crystal structure of alpha6beta1 integrin headpiece
4L16_A_PF09336_263_297	1.0946	PF09336	Crystal structure of FIGL-1 AAA domain in complex with ADP
4OGQ_C_PF01333_167_289	1.09458	PF01333	Internal Lipid Architecture of the Hetero-Oligomeric Cytochrome b6f Complex
6J54_i_PF14960_0_42	1.09455	PF14960	Cryo-EM structure of the mammalian E-state ATP synthase FO section
1UKS_A_PF01833_498_569	1.09454	PF01833	Crystal structure of F183L/F259L mutant cyclodextrin glucanotransferase complexed with a pseudo-maltotetraose derived from acarbose
5ZJI_E_PF02427_7_67	1.09454	PF02427	Structure of photosystem I supercomplex with light-harvesting complexes I and II
2BUV_B_PF12391_7_40	1.09453	PF12391	Crystal Structure Of Protocatechuate 3,4-Dioxygenase from Acinetobacter Sp. ADP1 Mutant R457S in Complex with Protocatechuate
1V3L_A_PF01833_498_569	1.09453	PF01833	Crystal structure of F283L mutant cyclodextrin glycosyltransferase complexed with a pseudo-tetraose derived from acarbose
1AWP_A_PF00173_8_79	1.09453	PF00173	RAT OUTER MITOCHONDRIAL MEMBRANE CYTOCHROME B5
2VO1_A_PF06418_3_48	1.09453	PF06418	CRYSTAL STRUCTURE OF THE SYNTHETASE DOMAIN OF HUMAN CTP SYNTHETASE
4GK9_A_PF17882_147_208	1.09449	PF17882	Crystal structure of Burkholderia oklahomensis agglutinin (BOA) bound to 3a,6a-mannopentaose
7DXX_B_PF02359_2_46	1.09448	PF02359	Crystal structure of the mk2h_deltaMILPS peptide homodimer
7BC3_C_PF00073_124_210	1.09448	PF00073	Native virion of Kashmir bee virus at acidic pH
4B4O_A_PF08338_244_291	1.09447	PF08338	Crystal Structure of human epimerase family protein SDR39U1 (isoform2) with NADPH
2CUE_A_PF00046_8_64	1.09447	PF00046	Solution structure of the homeobox domain of the human paired box protein Pax-6
7OG5_H_PF08745_2_98	1.09445	PF08745	RNA-free Ribonuclease P from Halorhodospira halophila
6AHW_A_PF00588_6_61	1.09445	PF00588	Crystal structure of circular-permutated YibK methyltransferase from Haemophilus influenzae
6C0A_A_PF08726_0_67	1.09443	PF08726	Actinin-1 EF-Hand bound to the Cav1.2 IQ Motif
7KPQ_A_PF01494_297_334	1.0944	PF01494	Crystal structure of CtdE in complex with FAD
4BIX_A_PF00512_18_79	1.09439	PF00512	Crystal structure of CpxAHDC (monoclinic form 1)
6FEJ_A_PF12680_11_69	1.09435	PF12680	Anabaena Apo-C-Terminal Domain Homolog Protein
5ZMW_A_PF08282_691_749	1.09434	PF08282	Crystal structure of the E309Q mutant of SR Ca2+-ATPase in E2(TG)
6AG4_A_PF00583_34_134	1.09434	PF00583	Crystal structure of Ard1 N-terminal acetyltransferase H88A/E127A mutant from Sulfolobus solfataricus
1EER_B_PF00041_126_194	1.09431	PF00041	CRYSTAL STRUCTURE OF HUMAN ERYTHROPOIETIN COMPLEXED TO ITS RECEPTOR AT 1.9 ANGSTROMS
6ZVI_T_PF01381_59_110	1.09431	PF01381	Mbf1-ribosome complex
6CG0_N_PF00505_81_122	1.09431	PF00505	Cryo-EM structure of mouse RAG1/2 HFC complex (3.17 A)
6SJQ_A_PF18281_14_91	1.09431	PF18281	1.7-A resolution crystal structure of the N-terminal domain of T. brucei BILBO1
7N86_A_PF00028_109_199	1.0943	PF00028	Crystal Structure of Human Protocadherin-24 EC1-2 Form II
6V8E_A_PF13432_40_105	1.0943	PF13432	Computationally designed C3-symmetric homotrimer from TPR repeat protein
7NQK_A_PF00854_560_624	1.09429	PF00854	Cryo-EM structure of the mammalian peptide transporter PepT2
5CZR_A_PF00028_109_199	1.09429	PF00028	Not given
2LNM_A_PF17830_1_53	1.09429	PF17830	Solution structure of the C-terminal NP-repeat domain of Tic40, a co-chaperone during protein import into chloroplasts
2ZX2_A_PF02140_113_194	1.09429	PF02140	Rhamnose-binding lectin CSL3
1SBR_A_PF07615_105_186	1.09429	PF07615	The structure and function of B. subtilis YkoF gene product: the complex with thiamin
4FBR_A_PF17882_67_130	1.09429	PF17882	Crystal structure of the Myxococcus Xanthus hemagglutinin (MBHA)
5W0O_A_PF03828_246_300	1.09428	PF03828	Structure of human TUT7 catalytic module (CM) in complex with dsRNA
4ZGZ_B_PF02100_10_83	1.09425	PF02100	STRUCTURE OF HUMAN ANTIZYME INHIBITOR IN COMPLEX WITH A C-TERMINAL FRAGMENT OF ANTIZYME
5UZM_A_PF00076_7_76	1.09425	PF00076	Crystal structure of Glorund qRRM2 domain
3SHW_A_PF00595_7_78	1.09425	PF00595	Crystal structure of ZO-1 PDZ3-SH3-Guk supramodule complex with Connexin-45 peptide
5DOM_A_PF00234_52_116	1.09425	PF00234	Not given
2EBL_A_PF00105_8_77	1.09424	PF00105	Solution structure of the Zinc finger, C4-type domain of human COUP transcription factor 1
6SMS_A_PF17476_461_552	1.09423	PF17476	Vegetative Insecticidal Protein 1 (Vip1Ac1) from Bacillus thuringiensis
4UWE_A_PF02026_842_932	1.09422	PF02026	Structure of the ryanodine receptor at resolution of 8.5 A in partially open state
2JUG_A_PF18563_9_58	1.09421	PF18563	Multienzyme Docking in Hybrid Megasynthetases
5SZM_A_PF00028_217_297	1.09421	PF00028	Not given
2KDD_A_PF10512_1_51	1.09421	PF10512	Solution structure of the conserved C-terminal dimerization domain of Borealin
5L7S_A_PF18634_146_196	1.0942	PF18634	Not given
1IXM_A_PF14682_61_173	1.0942	PF14682	CRYSTAL STRUCTURE OF SPOOB FROM BACILLUS SUBTILIS
4LGM_A_PF17862_196_247	1.09419	PF17862	Crystal Structure of Sulfolobus solfataricus Vps4
1PE4_A_PF00537_0_52	1.09419	PF00537	SOLUTION STRUCTURE OF TOXIN CN12 FROM CENTRUROIDES NOXIUS ALFA SCORPION TOXIN ACTING ON SODIUM CHANNELS. NMR STRUCTURE
5U0P_G_PF05983_0_75	1.09419	PF05983	Not given
2R01_A_PF00881_94_150	1.09415	PF00881	Crystal structure of a putative fmn-dependent nitroreductase (ct0345) from chlorobium tepidum tls at 1.15 A resolution
5CA5_A_PF08075_156_208	1.09414	PF08075	Structure of the C. elegans NONO-1 homodimer
5JH5_A_PF00646_3_42	1.09413	PF00646	Not given
5XOG_B_PF04567_669_737	1.09412	PF04567	RNA Polymerase II elongation complex bound with Spt5 KOW5 and Elf1
2BJO_A_PF02566_37_133	1.09412	PF02566	Crystal Structure of the Organic Hydroperoxide Resistance Protein OhrB of Bacillus subtilis
2PDE_A_PF02817_0_35	1.0941	PF02817	THE HIGH RESOLUTION STRUCTURE OF THE PERIPHERAL SUBUNIT-BINDING DOMAIN OF DIHYDROLIPOAMIDE ACETYLTRANSFERASE FROM THE PYRUVATE DEHYDROGENASE MULTIENZYME COMPLEX OF BACILLUS STEAROTHERMOPHILUS
3F9U_A_PF13899_6_68	1.09409	PF13899	Crystal structure of C-terminal domain of putative exported cytochrome C biogenesis-related protein from Bacteroides fragilis
7JGT_A_PF00041_11_78	1.09408	PF00041	Crystal Structure of FN3tt
1V6G_A_PF00412_17_70	1.09406	PF00412	Solution Structure of the LIM Domain of the Human Actin Binding LIM Protein 2
7PEE_A_PF00086_66_107	1.09404	PF00086	Crystal structure of extracellular part of human Trop2
4RWO_A_PF01909_35_108	1.09403	PF01909	Crystal structure of the porcine OAS1 L149R mutant in complex with dsRNA and ApCpp in the AMP donor position
2OPU_A_PF00013_16_80	1.09403	PF00013	Solution NMR Structure of the First Domain of KSRP
6Q2Z_A_PF07411_10_59	1.09403	PF07411	NMR solution structure of the HVO_2922 protein from Haloferax volcanii
1N1I_A_PF12946_4_41	1.09402	PF12946	The structure of MSP-1(19) from Plasmodium knowlesi
2KKL_A_PF00498_54_117	1.094	PF00498	Solution NMR structure of FHA domain of Mb1858 from Mycobacterium bovis. Northeast Structural Genomics Consortium Target MbR243C (24-155).
2Z8Z_A_PF00353_491_525	1.09398	PF00353	Crystal structure of a platinum-bound S445C mutant of Pseudomonas sp. MIS38 lipase
3IVP_A_PF18430_77_112	1.09397	PF18430	The structure of a possible transposon-related DNA-binding protein from Clostridium difficile 630.
6CUI_A_PF17035_22_85	1.09397	PF17035	Solution structure of the Extraterminal (ET) Domain of BRD2
6VSK_A_PF00610_21_88	1.09397	PF00610	Crystal structure of the P-Rex1 DEP1 domain
5VHF_U_PF18004_691_752	1.09396	PF18004	Conformational Landscape of the p28-Bound Human Proteasome Regulatory Particle
3L8M_A_PF04265_148_198	1.09394	PF04265	Crystal Structure of a probable thiamine pyrophosphokinase from Staphylococcus saprophyticus subsp. saprophyticus. Northeast Structural Genomics Consortium target id SyR86
4V1O_Q_PF05793_251_320	1.09394	PF05793	Architecture of the RNA polymerase II-Mediator core transcription initiation complex
5W1D_A_PF00028_124_208	1.09394	PF00028	Crystal Structure of Mouse Protocadherin-15 EC4-7
2WW4_A_PF08544_213_263	1.09394	PF08544	a triclinic crystal form of E. coli 4-diphosphocytidyl-2C-methyl-D- erythritol kinase
2ZVD_A_PF00353_491_525	1.09393	PF00353	Crystal structure of Pseudomonas sp. MIS38 lipase in an open conformation
5BTU_A_PF18678_55_161	1.09393	PF18678	The structure of Diels-Alderase PyrI4 in the biosynthetic pathway of pyrroindomycins
4G93_A_PF00906_86_141	1.09391	PF00906	CRYSTAL STRUCTURE OF THE HUMAN HEPATITIS B VIRUS T = 4 CAPSID, ADYW STRAIN, in COMPLEX WITH THE PHENYLPROPENAMIDE ASSEMBLY ACCELERATOR AT-130
2KT9_A_PF04839_35_82	1.0939	PF04839	Solution NMR Structure of Probable 30S Ribosomal Protein PSRP-3 (Ycf65-like protein) from Synechocystis sp. (strain PCC 6803), Northeast Structural Genomics Consortium Target Target SgR46
2GL3_A_PF01152_12_126	1.09389	PF01152	Crystal structure of Mycobacterium tuberculosis trHbN, TyrB10Phe GlnE11Val mutant
1UEK_A_PF00288_77_132	1.09387	PF00288	Crystal structure of 4-(cytidine 5'-diphospho)-2C-methyl-D-erythritol kinase
6HMA_V_PF00830_1_47	1.09385	PF00830	Improved model derived from cryo-EM map of Staphylococcus aureus large ribosomal subunit
2UVU_A_PF11798_169_200	1.09385	PF11798	Crystal structures of mutant Dpo4 DNA polymerases with 8-oxoG containing DNA template-primer constructs
3CRA_A_PF03819_167_226	1.09384	PF03819	Crystal Structure of Escherichia coli MazG, the Regulator of Nutritional Stress Response
2QQS_A_PF18104_5_40	1.09383	PF18104	JMJD2A tandem tudor domains in complex with a trimethylated histone H4-K20 peptide
3EZI_A_PF13675_0_88	1.09383	PF13675	Crystal Structure of the E. coli Histidine Kinase NarX Sensor Domain without Ligand
4A93_B_PF04567_661_726	1.09381	PF04567	RNA Polymerase II elongation complex containing a CPD Lesion
1H6N_A_PF06628_410_471	1.09381	PF06628	Formation of a tyrosyl radical intermediate in Proteus mirabilis catalase by directed mutagenesis and consequences for nucleotide reactivity
6G2V_A_PF17862_201_243	1.0938	PF17862	Crystal structure of the p97 D2 domain in a helical split-washer conformation
3LF5_A_PF00173_7_79	1.0938	PF00173	Structure of Human NADH cytochrome b5 oxidoreductase (Ncb5or) b5 Domain to 1.25A Resolution
6LOF_C_PF01353_7_58	1.09378	PF01353	Crystal structure of ZsYellow soaked by Cu2+
7PE7_H_PF05422_82_127	1.09377	PF05422	cryo-EM structure of DEPTOR bound to human mTOR complex 2, overall refinement
2JZJ_A_PF08881_54_101	1.09377	PF08881	Structure of CrCVNH (C. richardii CVNH)
5UUO_B_PF00043_176_246	1.09376	PF00043	Crystal structure of SARO_2595 from Novosphingobium aromaticivorans
1P0H_A_PF00583_191_297	1.09376	PF00583	Crystal Structure of Rv0819 from Mycobacterium Tuberculosis MshD-Mycothiol Synthase Coenzyme A Complex
2WSH_A_PF01541_37_75	1.09375	PF01541	Structure of bacteriophage T4 EndoII E118A mutant
6E0M_A_PF01909_28_113	1.09375	PF01909	Structure of Elizabethkingia meningoseptica CdnE cyclic dinucleotide synthase
3QDL_A_PF00881_128_190	1.09374	PF00881	Crystal structure of RdxA from Helicobacter pyroli
4RH6_A_PF02876_105_168	1.09374	PF02876	2.9 Angstrom Crystal Structure of Putative Exotoxin 3 from Staphylococcus aureus.
6DX5_B_PF02338_30_149	1.09372	PF02338	Crystal structure of the viral OTU domain protease from Farallon virus
3J3V_5_PF00687_163_219	1.09368	PF00687	Atomic model of the immature 50S subunit from Bacillus subtilis (state I-a)
3EQO_A_PF12708_393_452	1.09368	PF12708	Crystal structure of beta-1,3-glucanase from Phanerochaete chrysosporium (Lam55A) gluconolactone complex
1EO2_B_PF12391_7_40	1.09368	PF12391	CRYSTAL STRUCTURE OF ACINETOBACTER SP. ADP1 PROTOCATECHUATE 3,4-DIOXYGENASE
2XQN_T_PF00412_4_61	1.09365	PF00412	Complex of the 2nd and 3rd LIM domains of TES with the EVH1 DOMAIN of MENA and the N-Terminal domain of actin-like protein Arp7A
2Y5P_A_PF09479_2_67	1.09363	PF09479	B-repeat of Listeria monocytogenes InlB (internalin B)
3M4W_E_PF03873_0_55	1.09362	PF03873	Structural basis for the negative regulation of bacterial stress response by RseB
2GGV_A_PF01002_1_40	1.09362	PF01002	Crystal structure of the West Nile virus NS2B-NS3 protease, His51Ala mutant
1NKP_B_PF00010_1_52	1.09361	PF00010	Crystal structure of Myc-Max recognizing DNA
6SCT_D_PF01086_87_126	1.09361	PF01086	Cryo-EM structure of the consensus triskelion hub of the clathrin coat complex
4YFD_B_PF18452_65_113	1.0936	PF18452	Crystal structure PTP delta Ig1-Fn2 in complex with IL-1RAcP
7LT9_B_PF00412_4_59	1.0936	PF00412	Crystal structure of Ras suppressor-1 in complex with PINCH-1 LIM4-5 domains
4BHC_A_PF02870_0_71	1.09359	PF02870	CRYSTAL STRUCTURE OF THE M. TUBERCULOSIS O6-METHYLGUANINE METHYLTRANSFERASE R37L VARIANT
5WHG_A_PF18826_305_382	1.09357	PF18826	Vms1 mitochondrial localization core
5BWE_C_PF08201_1_37	1.09357	PF08201	Benzylsuccinate synthase alpha-beta-gamma complex with bound toluene and fumarate
5C5H_A_PF13193_367_423	1.09354	PF13193	R195K E. coli MenE with bound OSB-AMS
4Q44_A_PF11798_166_198	1.09353	PF11798	Polymerase-Damaged DNA Complex
6PT7_A_PF06628_414_477	1.09351	PF06628	Structure of KatE1 catalase from Acinetobacter sp. Ver3
6ZKK_3_PF10588_84_124	1.09349	PF10588	Complex I inhibited by rotenone, closed
4PQH_A_PF13410_135_199	1.09348	PF13410	Crystal structure of glutathione transferase lambda1 from Populus trichocarpa
3AAG_A_PF18527_157_239	1.09347	PF18527	Crystal structure of C. jejuni pglb C-terminal domain
1POV_0_PF02226_0_68	1.09346	PF02226	ROLE AND MECHANISM OF THE MATURATION CLEAVAGE OF VP0 IN POLIOVIRUS ASSEMBLY: STRUCTURE OF THE EMPTY CAPSID ASSEMBLY INTERMEDIATE AT 2.9 ANGSTROMS RESOLUTION
5FB8_C_PF00595_6_88	1.09346	PF00595	Not given
3FRM_A_PF13673_148_239	1.09344	PF13673	The crystal structure of a functionally unknown conserved protein from Staphylococcus epidermidis ATCC 12228.
4J0W_A_PF00400_183_218	1.09343	PF00400	Structure of U3-55K
2OWO_A_PF12826_509_573	1.09343	PF12826	Last Stop on the Road to Repair: Structure of E.coli DNA Ligase Bound to Nicked DNA-Adenylate
3EJK_A_PF00908_60_141	1.09342	PF00908	Crystal structure of dTDP Sugar Isomerase (YP_390184.1) from DESULFOVIBRIO DESULFURICANS G20 at 1.95 A resolution
6HLV_B_PF08727_0_41	1.09342	PF08727	Crystal structure of human ACBD3 GOLD domain in complex with 3A protein of poliovirus-1 (L24A mutant)
2QQS_A_PF18104_63_98	1.09342	PF18104	JMJD2A tandem tudor domains in complex with a trimethylated histone H4-K20 peptide
7LRN_A_PF08021_44_101	1.09341	PF08021	Structure of the Siderophore Interacting Protein from Acinetbacter baumannii
5OAW_A_PF02878_122_174	1.09341	PF02878	Not given
5DZV_A_PF08266_0_82	1.09341	PF08266	Not given
1OT2_A_PF01833_498_569	1.0934	PF01833	Bacillus circulans strain 251 Cyclodextrin glycosyl transferase mutant D135N
6AK2_A_PF00595_4_81	1.0934	PF00595	Crystal structure of the syntenin PDZ1 domain in complex with the peptide inhibitor KSL-128018
1V1O_A_PF02876_106_173	1.0934	PF02876	staphylococcal superantigen-like protein 7
6CYT_C_PF05110_0_31	1.09339	PF05110	HIV-1 TAR loop in complex with Tat:AFF4:P-TEFb
7AQD_F_PF00281_22_79	1.09338	PF00281	Structure of the bacterial RQC complex (Translocating State)
3C8E_A_PF13410_169_240	1.09338	PF13410	Crystal Structure Analysis of yghU from E. Coli
2JV2_A_PF02933_18_75	1.09337	PF02933	Solution Structure of the N-terminal Domain of PH1500
2HGK_A_PF04287_6_103	1.09337	PF04287	Solution NMR Structure of protein YqcC from E. coli: Northeast Structural Genomics Consortium target ER225
3OSV_A_PF13860_15_87	1.09337	PF13860	The crytsal structure of FLGD from P. Aeruginosa
1PJ9_A_PF01833_498_569	1.09336	PF01833	Bacillus circulans strain 251 loop mutant 183-195
2DGW_A_PF00076_18_79	1.09336	PF00076	Solution structure of the second RNA recognition motif in RNA-binding protein 19
2LVS_A_PF01978_17_57	1.09335	PF01978	NMR solution structure of a CRISPR repeat binding protein
6F05_A_PF00043_124_201	1.09334	PF00043	ARABIDOPSIS THALIANA GSTF9, GSO3 BOUND
1FJC_A_PF00076_21_83	1.09334	PF00076	SOLUTION STRUCTURE OF NUCLEOLIN RBD2
1URQ_A_PF00957_22_55	1.09333	PF00957	Crystal structure of neuronal Q-SNAREs in complex with R-SNARE motif of Tomosyn
7KAG_A_PF12379_61_111	1.09332	PF12379	Crystal structure of the ubiquitin-like domain 1 (Ubl1) of Nsp3 from SARS-CoV-2
1SH4_A_PF00173_5_77	1.09332	PF00173	Solution structure of oxidized bovine microsomal cytochrome B5 Mutant V45H
4HMS_A_PF10590_164_202	1.09331	PF10590	Crystal structure of PhzG from Pseudomonas fluorescens 2-79 in complex with a second FMN in the substrate binding site
3AQJ_A_PF18715_44_96	1.09331	PF18715	Crystal Structure of a C-terminal domain of the bacteriophage P2 tail spike protein, gpV
1K91_A_PF00262_1_34	1.09331	PF00262	Solution Structure of Calreticulin P-domain subdomain (residues 221-256)
5V5V_G_PF13927_111_194	1.0933	PF13927	Complex of NLGN2 with MDGA1 Ig1-Ig2
5XFS_A_PF00934_0_77	1.09328	PF00934	Crystal structure of PE8-PPE15 in complex with EspG5 from M. tuberculosis
2N5I_A_PF00550_23_65	1.09328	PF00550	PltL-pyrrolyl
6WVJ_C_PF04560_1069_1144	1.09328	PF04560	Cryo-EM structure of Bacillus subtilis RNA Polymerase elongation complex
3M1U_A_PF12913_132_185	1.09327	PF12913	Crystal structure of a Putative gamma-D-glutamyl-L-diamino acid endopeptidase (DVU_0896) from DESULFOVIBRIO VULGARIS HILDENBOROUGH at 1.75 A resolution
2DU7_A_PF18006_427_467	1.09327	PF18006	Crystal structure of Methanococcus jannacshii O-phosphoseryl-tRNA synthetase
5C3S_A_PF14226_14_140	1.09326	PF14226	Crystal structure of the full-length Neurospora crassa T7H in complex with alpha-KG and 5-formyluracil (5fU)
6KSB_A_PF12418_2_34	1.09325	PF12418	Crystal Structure of E447A M130G Acyl-CoA Dehydrogenase FadE5 mutant from Mycobacteria smegmatis in complex with C16CoA
3IZP_E_PF03144_322_389	1.09325	PF03144	Conformation of EF-G during translocation
3MI1_M_PF12391_10_42	1.09324	PF12391	Axial Ligand Swapping In Double Mutant Maintains Intradiol-cleavage Chemistry in Protocatechuate 3,4-Dioxygenase
2V1W_A_PF00595_7_80	1.09323	PF00595	Crystal structure of human LIM protein RIL (PDLIM4) PDZ domain bound to the C-terminal peptide of human alpha-actinin-1
5GII_A_PF00583_124_175	1.09323	PF00583	Not given
3V6Y_A_PF00806_30_62	1.0932	PF00806	crystal structure of FBF-2 in complex with a mutant gld-1 FBEa13 RNA
7CP6_A_PF01494_307_348	1.0932	PF01494	Crystal structure of FqzB
4BXO_B_PF12826_154_203	1.09319	PF12826	Architecture and DNA recognition elements of the Fanconi anemia FANCM- FAAP24 complex
2UWB_A_PF06955_229_267	1.09319	PF06955	Crystal structure of the Nasturtium seedling mutant xyloglucanase isoform NXG1-delta-YNIIG
2BM0_A_PF03144_319_386	1.09318	PF03144	Ribosomal elongation factor G (EF-G) Fusidic acid resistant mutant T84A
1Z67_A_PF06078_15_105	1.09318	PF06078	Structure of Homeodomain-like Protein of Unknown Function S4005 from Shigella flexneri
1ZTO_A_PF07941_0_37	1.09318	PF07941	INACTIVATION GATE OF POTASSIUM CHANNEL RCK4, NMR, 8 STRUCTURES
6LOE_B_PF01568_535_598	1.09317	PF01568	Cryo-EM structure of the dithionite-reduced photosynthetic alternative complex III from Roseiflexus castenholzii
4WX9_A_PF02870_0_70	1.09315	PF02870	Crystal structure of Mycobacterium tuberculosis OGT in complex with DNA
7MDO_A_PF17862_474_513	1.09315	PF17862	Structure of human p97 ATPase L464P mutant
4WFC_B_PF04000_9_87	1.09315	PF04000	Structure of the Rrp6-Rrp47 interaction
1I75_A_PF01833_498_569	1.09314	PF01833	CRYSTAL STRUCTURE OF CYCLODEXTRIN GLUCANOTRANSFERASE FROM ALKALOPHILIC BACILLUS SP.#1011 COMPLEXED WITH 1-DEOXYNOJIRIMYCIN
6OMF_F_PF00140_4_37	1.09312	PF00140	CryoEM structure of SigmaS-transcription initiation complex with activator Crl
3SO0_A_PF03995_4_62	1.0931	PF03995	Crystal structure of a mutant T41S of a betagamma-crystallin domain from Clostridium beijerinckii
6D6Q_G_PF15985_180_228	1.09309	PF15985	Human nuclear exosome-MTR4 RNA complex - overall reconstruction
4HFQ_A_PF12535_5_58	1.09309	PF12535	Crystal structure of UDP-X diphosphatase
1R05_A_PF00010_3_54	1.09308	PF00010	Solution Structure of Max B-HLH-LZ
3ZQX_A_PF00942_4_70	1.09307	PF00942	Carbohydrate-binding module CBM3b from the cellulosomal cellobiohydrolase 9A from Clostridium thermocellum
2GQT_A_PF02873_175_256	1.09307	PF02873	Crystal Structure of UDP-N-Acetylenolpyruvylglucosamine Reductase (MurB) from Thermus caldophilus
2Y8C_A_PF00692_86_167	1.09307	PF00692	Plasmodium falciparum dUTPase in complex with a trityl ligand
2F41_A_PF03061_41_94	1.09306	PF03061	Crystal structure of FapR- a global regulator of fatty acid biosynthesis in B. subtilis
2FJ9_A_PF00887_1_81	1.09306	PF00887	High resolution crystal structure of the unliganded human ACBP
6HR0_A_PF14537_7_80	1.09305	PF14537	Optimizing electroactive organisms: the effect of orthologous proteins
5AZ4_A_PF07196_203_257	1.09304	PF07196	Crystal structure of a 79KDa fragment of FlgE, the hook protein from Campylobacter jejuni
2NPL_X_PF00047_14_83	1.09303	PF00047	NMR Structure of CARD d2 Domain
5FJY_A_PF13424_86_160	1.09303	PF13424	Not given
3FNC_A_PF13673_37_144	1.09302	PF13673	Crystal structure of a putative acetyltransferase from Listeria innocua
6KZ3_A_PF02470_348_410	1.09302	PF02470	YebT domain1-4
2ZJ6_A_PF00353_491_525	1.09301	PF00353	Crystal structure of D337A mutant of Pseudomonas sp. MIS38 lipase
5KU1_A_PF08355_160_233	1.093	PF08355	Not given
5EMP_A_PF00105_0_69	1.09299	PF00105	Not given
3D0R_A_PF06722_173_267	1.09299	PF06722	Crystal structure of calG3 from Micromonospora echinospora determined in space group P2(1)
1LAT_A_PF00105_1_69	1.09298	PF00105	GLUCOCORTICOID RECEPTOR MUTANT/DNA COMPLEX
1V5S_A_PF02149_77_120	1.09297	PF02149	Solution structure of kinase associated domain 1 of mouse MAP/microtubule affinity-regulating kinase 3
6WAS_G_PF00516_23_67	1.09296	PF00516	Structure of D19.PA8 Fab in complex with 1FD6 16055 V1V2 scaffold
2YXM_A_PF07679_14_83	1.09294	PF07679	Crystal structure of I-set domain of human Myosin Binding ProteinC
6HYP_A_PF07728_1234_1321	1.09293	PF07728	Rea1 Wild type ADP state (AAA+ ring part)
4DLO_A_PF01825_309_355	1.09293	PF01825	Crystal structure of the GAIN and HormR domains of brain angiogenesis inhibitor 3 (BAI3)
7K44_A_PF01833_96_167	1.09292	PF01833	SGBP-B from a complex xyloglucan utilization locus in Bacteroides uniformis
6FKM_A_PF01437_460_501	1.09291	PF01437	Drosophila Plexin A in complex with Semaphorin 1b
3N28_A_PF18429_30_95	1.09291	PF18429	Crystal structure of probable phosphoserine phosphatase from vibrio cholerae, unliganded form
5GIF_A_PF00583_124_175	1.0929	PF00583	Not given
1ZK6_A_PF13616_3_90	1.0929	PF13616	NMR solution structure of B. subtilis PrsA PPIase
6G2W_A_PF17862_201_243	1.0929	PF17862	Crystal structure of the p97 D2 domain in a helical split-washer conformation
1Q67_A_PF06058_0_50	1.09289	PF06058	Crystal structure of Dcp1p
4C8X_A_PF00942_3_69	1.09288	PF00942	Crystal structure of carbohydrate-binding module CBM3b mutant (Y56S) from the cellulosomal cellobiohydrolase 9A from Clostridium thermocellum
6CHS_H_PF17862_471_510	1.09285	PF17862	Cdc48-Npl4 complex in the presence of ATP-gamma-S
6A4Z_A_PF00903_4_120	1.09285	PF00903	Oxidase ChaP
1P9O_A_PF04127_18_66	1.09284	PF04127	Crystal Structure of Phosphopantothenoylcysteine Synthetase
5UIE_A_PF17862_205_240	1.09283	PF17862	Not given
6ZR2_G_PF10588_84_124	1.09283	PF10588	Cryo-EM structure of respiratory complex I in the active state from Mus musculus at 3.1 A
6IFN_A_PF18211_259_353	1.09283	PF18211	Crystal structure of Type III-A CRISPR Csm complex
1OT1_A_PF01833_498_569	1.09282	PF01833	Bacillus circulans strain 251 Cyclodextrin glycosyl transferase mutant D135A
2BZU_A_PF00541_8_110	1.09281	PF00541	Human Adenovirus Serotype 41 Fiber Head
3LZA_A_PF12680_10_111	1.09281	PF12680	Crystal structure of Putative SnoaL-like polyketide cyclase (YP_563807.1) from SHEWANELLA DENITRIFICANS OS-217 at 1.70 A resolution
7AL8_X_PF00280_4_66	1.09281	PF00280	Structure of ATSI with bovine trypsin
5EYB_A_PF13921_162_223	1.09281	PF13921	Not given
5XLK_A_PF07196_50_108	1.0928	PF07196	Crystal structure of the flagellar cap protein FliD D2-D3 domains from Serratia marcescens in Space group I422
5A5B_Z_PF01851_439_472	1.09279	PF01851	Structure of the 26S proteasome-Ubp6 complex
6HYP_A_PF07728_1125_1168	1.09279	PF07728	Rea1 Wild type ADP state (AAA+ ring part)
2MFI_A_PF00575_14_74	1.09278	PF00575	Domain 1 of E. coli ribosomal protein S1
6I26_A_PF07728_1125_1168	1.09278	PF07728	Rea1 Wild type AMPPNP state
1PIE_A_PF00288_115_182	1.09278	PF00288	Crystal Structure of Lactococcus lactis Galactokinase Complexed with Galactose
1P65_A_PF01481_0_57	1.09278	PF01481	Crystal structure of the nucleocapsid protein of porcine reproductive and respiratory syndrome virus (PRRSV)
4MYU_A_PF03144_317_384	1.09278	PF03144	Crystal structure of elongation factor G mutant(EFG)
4PNH_A_PF13242_104_169	1.09278	PF13242	Crystal structure of D,D-heptose 1,7-bisphosphate phosphatase from Burkholderia Thailandensis
5O9X_A_PF02878_61_96	1.09277	PF02878	Not given
6CWT_E_PF00906_84_137	1.09276	PF00906	Hepatitis B core-antigen in complex with Fab e21
1KCL_A_PF01833_498_569	1.09276	PF01833	Bacillus ciruclans strain 251 Cyclodextrin glycosyl transferase mutant G179L
2D0V_A_PF01011_62_96	1.09275	PF01011	Crystal structure of methanol dehydrogenase from Hyphomicrobium denitrificans
4PUH_A_PF01722_9_77	1.09273	PF01722	Oxidized BolA2 from Arabidopsis thaliana
7AOA_D_PF01448_158_211	1.09273	PF01448	Structure of the extended MTA1/HDAC1/MBD2/RBBP4 NURD deacetylase complex
6NOH_A_PF00806_29_61	1.09271	PF00806	Crystal structure of FBF-2 repeat 5 mutant (C363S, R364Y, Q367S) in complex with 8-nt RNA
5VFR_F_PF17862_334_376	1.09268	PF17862	Nucleotide-driven Triple-state Remodeling of the AAA-ATPase Channel in the Activated Human 26S Proteasome
4F4Z_B_PF11798_168_199	1.09268	PF11798	Y-family DNA polymerase chimera Dpo4-Dpo4-Dbh
6TZY_A_PF04571_0_75	1.09266	PF04571	Crystal Structure of a lipin/Pah Phosphatidic Acid Phosphatase
5SYD_A_PF00127_93_127	1.09265	PF00127	Not given
6TPL_A_PF02369_117_180	1.09265	PF02369	D0-D1 domain of Intimin
7LZG_A_PF00571_43_74	1.09265	PF00571	CRYSTAL STRUCTURE OF CBS DOMAIN PROTEIN FROM STREPTOCOCCUS PNEUMONIAE TIGR4
4UC4_A_PF18104_62_97	1.09263	PF18104	Crystal structure of hybrid tudor domain of human lysine demethylase KDM4B
5ZQL_B_PF17862_213_248	1.09261	PF17862	crystal structure of human katanin AAA ATPase domain
2LOS_A_PF03647_11_101	1.09257	PF03647	Backbone structure of human membrane protein TMEM14C
5W0B_A_PF03828_247_301	1.09257	PF03828	Structure of human TUT7 catalytic module (CM)
6D2K_A_PF09379_11_74	1.09257	PF09379	Crystal structure of the FERM domain of mouse FARP2
3G6T_A_PF00105_2_71	1.09256	PF00105	GR gamma DNA-binding domain:FKBP5 16bp complex-34
2JWH_A_PF10659_2_48	1.09256	PF10659	Structure of a Glycosylphosphatidylinositol-anchored Domain from a Trypanosome Variant Surface Glycoprotein
2BM1_A_PF03144_319_386	1.09255	PF03144	Ribosomal elongation factor G (EF-G) Fusidic acid resistant mutant G16V
3NUH_B_PF00986_330_382	1.09254	PF00986	A domain insertion in E. coli GyrB adopts a novel fold that plays a critical role in gyrase function
1E8B_A_PF00040_115_157	1.09253	PF00040	Solution structure of 6F11F22F2, a compact three-module fragment of the gelatin-binding domain of human fibronectin
1UKT_A_PF01833_498_569	1.09252	PF01833	Crystal structure of Y100L mutant cyclodextrin glucanotransferase compexed with an acarbose
2JV7_A_PF12192_0_76	1.09252	PF12192	NMR Solution Structure of Histoplasma capsulatum CBP Homodimer
3OTT_A_PF07495_674_739	1.0925	PF07495	Crystal Structure of the extracellular domain of the putative one component system BT4673 from B. thetaiotaomicron
4HN6_A_PF00105_0_69	1.0925	PF00105	GR DNA Binding Domain R460D/D462R - TSLP nGRE Complex
2EQJ_A_PF18104_16_52	1.09248	PF18104	Solution structure of the TUDOR domain of Metal-response element-binding transcription factor 2
1PEZ_A_PF01833_498_569	1.09247	PF01833	Bacillus circulans strain 251 mutant A230V
5T4N_A_PF00028_259_344	1.09246	PF00028	Not given
3P56_B_PF17745_22_81	1.09244	PF17745	The structure of the human RNase H2 complex defines key interaction interfaces relevant to enzyme function and human disease
6J5A_b_PF05405_38_82	1.09243	PF05405	Cryo-EM structure of the mammalian DP-state ATP synthase FO section
3VL1_A_PF00400_168_205	1.09242	PF00400	Crystal structure of yeast Rpn14
4CVM_A_PF02875_319_391	1.09241	PF02875	PaMurF in complex with AMP-PNP and UDP-MurNAc-tripeptide (mDAP)
6TJH_A_PF13570_321_359	1.09241	PF13570	Crystal structure of the computationally designed Cake9 protein
1TPG_A_PF00008_50_82	1.09241	PF00008	F1-G MODULE PAIR RESIDUES 1-91 (C83S) OF TISSUE-TYPE PLASMINOGEN ACTIVATOR (T-PA) (NMR, 298K, PH2.95, REPRESENTATIVE STRUCTURE)
4U4J_A_PF00207_918_998	1.09241	PF00207	Crystal structure of Salmonella alpha-2-macroglobulin mutant Y1175G
6K80_A_PF00583_127_178	1.0924	PF00583	Crystal Structure of Drosophila melanogaster Dopamine N-Acetyltransferase in Complex with CoA and Tryptophol
4KKS_A_PF13533_32_66	1.09239	PF13533	Crystal Structure of BesA (C2 form)
6VFV_A_PF00028_132_221	1.09237	PF00028	Crystal structure of human protocadherin 8 EC5-EC6
4EZB_A_PF09130_201_270	1.09236	PF09130	CRYSTAL STRUCTURE OF the Conserved hypothetical protein from Sinorhizobium meliloti 1021
6ZYW_D_PF00400_72_111	1.09235	PF00400	Outer Dynein Arm-Shulin complex - overall structure (Tetrahymena thermophila)
5X8R_w_PF04839_30_77	1.09234	PF04839	Structure of the 30S small subunit of chloroplast ribosome from spinach
2DKC_A_PF00408_467_543	1.09234	PF00408	Crystal structure of N-acetylglucosamine-phosphate mutase, a member of the alpha-D-phosphohexomutase superfamily, in the substrate complex
6J0Y_A_PF12738_379_434	1.09234	PF12738	Crystal Structure of Yeast Rtt107 and Slx4
1QLO_A_PF05363_0_34	1.09231	PF05363	Structure of the active domain of the herpes simplex virus protein ICP47 in water/sodium dodecyl sulfate solution determined by nuclear magnetic resonance spectroscopy
6H25_J_PF17215_846_918	1.09231	PF17215	Human nuclear RNA exosome EXO-10-MPP6 complex
3O70_A_PF00628_8_53	1.0923	PF00628	PHD-type zinc finger of human PHD finger protein 13
6AKQ_A_PF17820_9_49	1.0923	PF17820	The PDZ tandem fragment of A. aeolicus S2P homolog with the PA12 tag inserted between the residues 263 and 267
2IUE_A_PF00362_2_50	1.09229	PF00362	Pactolus I-domain: Functional Switching of the Rossmann Fold
6K7H_A_PF16209_6_68	1.09229	PF16209	Cryo-EM structure of the human P4-type flippase ATP8A1-CDC50 (E1 state class2)
4WZS_A_PF00808_0_40	1.09229	PF00808	Crystal structure of the Mot1 N-terminal domain in complex with TBP and NC2 bound to a promoter DNA fragment
2OPJ_A_PF18374_6_57	1.09227	PF18374	Crystal structure of O-succinylbenzoate synthase
6LEA_E_PF00700_0_38	1.09227	PF00700	Structure of FliS chaperone in complex with flagellin and HP1076
3HDB_A_PF08516_294_371	1.09226	PF08516	Crystal structure of AaHIV, A metalloproteinase from venom of Agkistrodon Acutus
6E11_1_PF10431_622_699	1.09226	PF10431	PTEX Core Complex in the Resetting (Compact) State
4BWR_A_PF08238_198_231	1.09226	PF08238	Crystal structure of c5321: a protective antigen present in uropathogenic Escherichia coli strains displaying an SLR fold
2VJX_A_PF17753_756_821	1.09225	PF17753	Structural and biochemical evidence for a boat-like transition state in beta-mannosidases
7A24_A_PF10531_246_296	1.09224	PF10531	Assembly intermediate of the plant mitochondrial complex I
1W8E_A_PF07732_43_79	1.09222	PF07732	3D structure of CotA incubated with hydrogen peroxide
1CEJ_A_PF12947_48_92	1.09222	PF12947	SOLUTION STRUCTURE OF AN EGF MODULE PAIR FROM THE PLASMODIUM FALCIPARUM MEROZOITE SURFACE PROTEIN 1
7D4A_A_PF18104_6_41	1.09221	PF18104	The Crystal Structure of human JMJD2A Tudor domain from Biortus
5MQ4_A_PF01753_76_111	1.09218	PF01753	Not given
4XSZ_F_PF00140_4_35	1.09218	PF00140	Crystal structure of CBR 9393 bound to Escherichia coli RNA polymerase holoenzyme
6ONW_A_PF08238_255_290	1.09215	PF08238	Crystal structure of Sel1 repeat protein from Oxalobacter formigenes
6AF3_B_PF01381_34_86	1.09215	PF01381	Toxin-Antitoxin module from Streptococcus pneumoniae
3PCD_M_PF12391_10_42	1.09214	PF12391	PROTOCATECHUATE 3,4-DIOXYGENASE Y447H MUTANT
5HDW_A_PF04379_298_387	1.09213	PF04379	Not given
4E37_A_PF06628_415_475	1.09212	PF06628	Crystal Structure of P. aeruginosa catalase, KatA tetramer
5YXG_A_PF17802_187_280	1.09211	PF17802	Crystal structure of C-terminal fragment of SpaD from Lactobacillus rhamnosus GG generated by limited proteolysis
6RM9_C_PF12656_3_40	1.0921	PF12656	Crystal structure of the DEAH-box ATPase Prp2 in complex with Spp2 and ADP
3QGC_A_PF00806_29_61	1.0921	PF00806	Crystal structure of FBF-2 R288Y mutant in complex with gld-1 FBEa A7U mutant
6PNJ_J_PF01701_3_37	1.09208	PF01701	Structure of Photosystem I Acclimated to Far-red Light
1Z6W_A_PF00405_6_49	1.09207	PF00405	Human Lactoferricin
3UX2_A_PF01883_42_113	1.09206	PF01883	Crystal Structure of Domain-Swapped Fam96a Major dimer
6LE5_B_PF13833_260_306	1.09206	PF13833	Crystal structure of the mitochondrial calcium uptake 1 and 2 heterodimer (MICU1-MICU2 heterodimer) in an apo state
6IRE_B_PF00595_107_183	1.09205	PF00595	Complex structure of INAD PDZ45 and NORPA CC-PBM
3LFR_A_PF00571_75_121	1.09204	PF00571	The Crystal Structure of a CBS Domain from a Putative Metal Ion Transporter Bound to AMP from Pseudomonas syringae to 1.55A
3TT3_A_PF00209_1_111	1.09204	PF00209	Crystal Structure of LeuT in the inward-open conformation in complex with Fab
6JUQ_F_PF11798_166_198	1.09203	PF11798	mutant PolIV-DNA incoming nucleotide complex 2
7MMZ_A_PF13193_495_563	1.09202	PF13193	Crystal Structure of Acetyl-coenzyme A synthetase from Legionella pneumophila Philadelphia 1 in complex with ethyl-AMP
1GLU_A_PF00105_5_73	1.09202	PF00105	CRYSTALLOGRAPHIC ANALYSIS OF THE INTERACTION OF THE GLUCOCORTICOID RECEPTOR WITH DNA
6HD0_G_PF00789_1_58	1.09202	PF00789	Common mode of remodeling AAA ATPases p97/CDC48 by their disassembly cofactors ASPL/PUX1
1IOJ_A_PF04691_0_56	1.09201	PF04691	HUMAN APOLIPOPROTEIN C-I, NMR, 18 STRUCTURES
6VTI_A_PF08711_92_143	1.092	PF08711	Solution NMR structure of the N-terminal domain of the Serine/threonine-protein phosphatase 1 regulatory subunit 10, PPP1R10
3S9G_A_PF15313_0_36	1.092	PF15313	Structure of human Hexim1 (delta stammer) coiled coil domain
5HYW_B_PF01466_24_72	1.092	PF01466	Not given
1V1P_A_PF02876_101_168	1.09198	PF02876	The structure SSL from Staphylococcus Aureus from an orthorhombic crystal form
7ALP_U_PF15518_67_140	1.09196	PF15518	Severe fever with thrombocytopenia syndrome virus (Phenuiviridae) L protein
4HTG_A_PF03900_229_301	1.09195	PF03900	Porphobilinogen Deaminase from Arabidopsis Thaliana
6QJ3_A_PF12717_1035_1162	1.09195	PF12717	Crystal structure of the C. thermophilum condensin Ycs4-Brn1 subcomplex
1CXI_A_PF01833_498_569	1.09194	PF01833	WILD-TYPE CGTASE FROM BACILLUS CIRCULANS STRAIN 251 AT 120 K AND PH 7.55
1LPQ_A_PF14370_493_564	1.09193	PF14370	Human DNA Topoisomerase I (70 Kda) In Non-Covalent Complex With A 22 Base Pair DNA Duplex Containing an 8-oxoG Lesion
6NOF_A_PF00806_29_61	1.09193	PF00806	Crystal structure of FBF-2 repeat 5 mutant (C363A, R364Y, Q367S) in complex with 8-nt RNA
1QP2_A_PF02427_1_68	1.09189	PF02427	SOLUTION STRUCTURE OF PHOTOSYSTEM I ACCESSORY PROTEIN E FROM THE CYANOBACTERIUM NOSTOC SP. STRAIN PCC 8009
6I26_A_PF07728_1234_1321	1.09189	PF07728	Rea1 Wild type AMPPNP state
3T63_M_PF12391_10_42	1.09189	PF12391	Axial Ligand Swapping In Double Mutant Maintains Intradiol-cleavage Chemistry in Protocatechuate 3,4-Dioxygenase
4P6V_F_PF00970_203_266	1.09189	PF00970	Crystal structure of the Na+-translocating NADH: ubiquinone oxidoreductase from Vibrio cholerae
1DWM_A_PF00280_6_68	1.09188	PF00280	Solution structure of Linum usitatissinum trypsin inhibitor (LUTI)
4AKQ_A_PF07732_43_79	1.09188	PF07732	Mutations in the neighbourhood of CotA-laccase trinuclear site: E498D mutant
1FD2_A_PF11953_64_106	1.09186	PF11953	SITE-DIRECTED MUTAGENESIS OF AZOTOBACTER VINELANDII FERREDOXIN I. (FE-S) CLUSTER-DRIVEN PROTEIN REARRANGEMENT
4RIH_A_PF06722_170_264	1.09186	PF06722	Chimeric Glycosyltransferase LanGT2S8Ac, carbasugar substrate complex
1A4E_A_PF06628_426_485	1.09185	PF06628	CATALASE A FROM SACCHAROMYCES CEREVISIAE
2GTI_A_PF19216_71_163	1.09185	PF19216	mutation of MHV coronavirus non-structural protein nsp15 (F307L)
4RZS_A_PF00356_2_48	1.09184	PF00356	Lac repressor engineered to bind sucralose, unliganded tetramer
6FWV_A_PF17802_266_329	1.09184	PF17802	The Bacillus anthracis TIE protein
2ATR_A_PF13508_43_121	1.09184	PF13508	Acetyltransferase, GNAT family protein SP0256 from Streptococcus pneumoniae TIGR4
7AV6_A_PF00989_2_97	1.09184	PF00989	FAST in a domain-swapped dimer form
4GVL_A_PF02080_387_449	1.09184	PF02080	Crystal Structure of the GsuK RCK domain
1V3M_A_PF01833_498_569	1.09184	PF01833	Crystal structure of F283Y mutant cyclodextrin glycosyltransferase complexed with a pseudo-tetraose derived from acarbose
6ICF_A_PF17820_93_147	1.09183	PF17820	The NZ-1 Fab complexed with the PDZ tandem fragment of A. aeolicus S2P homolog with the PA12 tag inserted between the residues 263 and 266
6HKC_A_PF00084_31_73	1.09182	PF00084	Solution structure of the Sushi 1 domain of GABAbR1a
3U1L_A_PF00076_154_202	1.09181	PF00076	Structure of the mRNA splicing complex component Cwc2
3FUS_A_PF00516_2_47	1.09181	PF00516	Improved Structure of the Unliganded Simian Immunodeficiency Virus gp120 Core
4HIL_A_PF00173_7_78	1.09181	PF00173	1.25A Resolution Structure of Rat Type B Cytochrome b5
2E5P_A_PF18104_12_48	1.0918	PF18104	Solution structure of the TUDOR domain of PHD finger protein 1 (PHF1 protein)
5A1N_B_PF13410_150_185	1.0918	PF13410	The crystal structure of the GST-like domains complex of EPRS-AIMP2 mutant S156D
7JL5_A_PF06839_1_45	1.09179	PF06839	Crystal structure of human NEIL3 tandem zinc finger GRF domains
5VH2_A_PF00028_16_102	1.09177	PF00028	Crystal Structure of Mouse Cadherin-23 EC12-13 with Engineered Mutation S1339D
1UJC_A_PF00300_2_71	1.09176	PF00300	Structure of the protein histidine phosphatase SixA complexed with tungstate
3GYR_A_PF07732_46_81	1.09175	PF07732	Structure of Phenoxazinone synthase from Streptomyces antibioticus reveals a new type 2 copper center.
4WHP_B_PF12391_10_42	1.09175	PF12391	Resting Protocatechuate 3,4-dioxygenase (pseudomonas putida) at pH 6.5
2B1Y_A_PF08980_2_90	1.0917	PF08980	Crystal Structure of Protein of Unknown Function ATU1913 from Agrobacterium tumefaciens str. C58
7AOD_E_PF03871_2_90	1.0917	PF03871	Schizosaccharomyces pombe RNA polymerase I (dimer)
3NER_A_PF00173_12_83	1.0917	PF00173	Structure of Human Type B Cytochrome b5
6WNI_A_PF02806_412_491	1.09169	PF02806	Crystal structure of CldA, the first cyclomaltodextrin glucanotransferase with a three-domain ABC distribution
2XHC_A_PF00467_298_334	1.09169	PF00467	Crystal Structure of Thermotoga maritima N-utilization Substance G (NusG)
5VM9_A_PF08699_161_212	1.09169	PF08699	Human Argonaute3 bound to guide RNA
5VYF_F_PF09252_1_68	1.09168	PF09252	Structure of single chain Fel d 1 bound to a neutralizing antibody
1TCM_A_PF01833_498_569	1.09165	PF01833	CYCLODEXTRIN GLYCOSYLTRANSFERASE W616A MUTANT FROM BACILLUS CIRCULANS STRAIN 251
3O4O_B_PF18452_65_113	1.09163	PF18452	Crystal structure of an Interleukin-1 receptor complex
4PZ1_A_PF14131_7_88	1.09163	PF14131	Crystal structure of a sHIP (UniProt Id: Q99XU0) mutant from Streptococcus pyogenes
6BNH_A_PF17035_8_72	1.09163	PF17035	Solution NMR structures of BRD4 ET domain with JMJD6 peptide
2MIM_A_PF16680_115_178	1.09163	PF16680	NMR structure of the chicken CD3 epsilon delta/gamma heterodimer
3FNV_A_PF09360_12_47	1.09161	PF09360	Crystal Structure of Miner1: The Redox-active 2Fe-2S Protein Causative in Wolfram Syndrome 2
1HMA_A_PF00505_3_69	1.09161	PF00505	THE SOLUTION STRUCTURE AND DYNAMICS OF THE DNA BINDING DOMAIN OF HMG-D FROM DROSOPHILA MELANOGASTER
6TIK_C_PF00906_390_444	1.0916	PF00906	Hepatitis B virus core shell--virus-like particle with NadA epitope
6U4Y_A_PF18118_151_238	1.09157	PF18118	Crystal Structure of an EZH2-EED Complex in an Oligomeric State
4ILQ_A_PF00293_31_121	1.09157	PF00293	2.60A resolution structure of CT771 from Chlamydia trachomatis
2L21_A_PF00878_101_144	1.09156	PF00878	chicken IGF2R domain 11
6ICF_A_PF17820_8_48	1.09155	PF17820	The NZ-1 Fab complexed with the PDZ tandem fragment of A. aeolicus S2P homolog with the PA12 tag inserted between the residues 263 and 266
6O6N_A_PF00440_13_60	1.09155	PF00440	Structure of the regulator FasR from Mycobacterium tuberculosis in complex with C20-CoA
2OPK_A_PF07883_48_106	1.09154	PF07883	CRYSTAL STRUCTURE OF A PUTATIVE MANNOSE-6-PHOSPHATE ISOMERASE (REUT_A1446) FROM RALSTONIA EUTROPHA JMP134 AT 2.10 A RESOLUTION
3DF0_C_PF00748_0_59	1.09154	PF00748	Calcium-dependent complex between m-calpain and calpastatin
1EO5_A_PF01833_498_569	1.09154	PF01833	Bacillus circulans strain 251 cyclodextrin glycosyltransferase in complex with maltoheptaose
1GQ1_A_PF13442_44_119	1.09153	PF13442	CYTOCHROME CD1 NITRITE REDUCTASE, Y25S mutant, OXIDISED FORM
4HN5_A_PF00105_0_69	1.09153	PF00105	GR DNA Binding Domain - TSLP nGRE Complex
7A24_C_PF10588_105_143	1.09151	PF10588	Assembly intermediate of the plant mitochondrial complex I
6VFH_A_PF13432_40_103	1.09151	PF13432	De novo designed tetrahedral nanoparticle T33_dn10
5YGE_A_PF00583_41_122	1.09151	PF00583	ArgA complexed with AceCoA and glutamate
4WFD_B_PF04000_11_89	1.0915	PF04000	Structure of the Rrp6-Rrp47-Mtr4 interaction
4UW0_A_PF00069_294_372	1.09148	PF00069	Low resolution structure of WbdD with C-terminal bundle ordered to residue 505
6OK3_B_PF08238_153_189	1.09148	PF08238	Crystal structure of Sel1 repeat protein from Oxalobacter formigenes
1IOX_A_PF00008_7_42	1.09146	PF00008	NMR Structure of human Betacellulin-2
6EBG_A_PF02566_42_137	1.09146	PF02566	Ohr (Organic Hydroperoxide Resistance protein) mutant - C60S interacting with dihydrolipoamide
6KI2_A_PF01740_36_137	1.09146	PF01740	The STAS domain of cyanobacteria bicarbonate transporter BicA
1NZD_A_PF09198_0_38	1.09145	PF09198	T4 phage BGT-D100A mutant in complex with UDP-glucose: Form I
3BIO_A_PF01408_2_83	1.09145	PF01408	Crystal structure of oxidoreductase (Gfo/Idh/MocA family member) from Porphyromonas gingivalis W83
3PR4_A_PF11798_168_199	1.09145	PF11798	Dpo4 Y12A mutant incorporating dADP opposite template dT
6CB1_s_PF00400_527_567	1.09144	PF00400	Yeast nucleolar pre-60S ribosomal subunit (state 3)
2DT6_A_PF01805_3_55	1.09143	PF01805	Solution structure of the first SURP domain of human splicing factor SF3a120
2OSO_A_PF02830_97_156	1.09143	PF02830	Crystal structure of a vinyl-4-reductase family protein (mj_1460) from methanocaldococcus jannaschii dsm at 1.90 A resolution
3D7N_A_PF03358_44_100	1.09143	PF03358	The crystal structure of the flavodoxin, WrbA-like protein from Agrobacterium tumefaciens
3AL8_B_PF01437_474_508	1.09142	PF01437	Plexin A2 / Semaphorin 6A complex
2DA2_A_PF00046_7_64	1.09142	PF00046	Solution structure of the second homeobox domain of AT-binding transcription factor 1 (ATBF1)
3J81_E_PF16121_210_257	1.09141	PF16121	CryoEM structure of a partial yeast 48S preinitiation complex
4U2X_D_PF00514_0_34	1.09141	PF00514	Ebola virus VP24 in complex with Karyopherin alpha 5 C-terminus
1IRZ_A_PF00249_8_55	1.09141	PF00249	Solution structure of ARR10-B belonging to the GARP family of plant Myb-related DNA binding motifs of the Arabidopsis response regulators
4A66_A_PF07732_43_79	1.0914	PF07732	Mutations in the neighbourhood of CotA-laccase trinuclear site: D116A mutant
4BWI_A_PF00360_345_418	1.09139	PF00360	Structure of the phytochrome Cph2 from Synechocystis sp. PCC6803
1HNS_A_PF00816_2_37	1.09138	PF00816	H-NS (DNA-BINDING DOMAIN)
5JZG_C_PF02226_0_51	1.09137	PF02226	Not given
4QAY_A_PF07244_166_231	1.09133	PF07244	Crystal structure of TamA POTRA domains
6CHS_H_PF17862_194_234	1.09133	PF17862	Cdc48-Npl4 complex in the presence of ATP-gamma-S
4D1Q_A_PF05699_443_522	1.0913	PF05699	Hermes transposase bound to its terminal inverted repeat
7DC0_A_PF17882_2_64	1.09128	PF17882	Crystal structure of glycan-free Pseudomonas taiwanensis lectin
7D14_A_PF03522_990_1054	1.09127	PF03522	Mouse KCC2
3RMI_A_PF01817_15_91	1.09126	PF01817	Crystal structure of Chorismate mutase from Bartonella henselae str. Houston-1 in complex with malate
5UPS_A_PF13193_419_494	1.09125	PF13193	Not given
7OGP_A_PF00623_363_421	1.09125	PF00623	Structure of the apo-state of the bacteriophage PhiKZ non-virion RNA polymerase - class including clamp
2GLN_A_PF01152_12_126	1.09122	PF01152	Crystal structure of Mycobacterium tuberculosis trHbN, GlnE11Ala mutant
6KSA_A_PF12418_2_34	1.09122	PF12418	Crystal Structure of E447A Acyl-CoA Dehydrogenase FadE5 mutant from Mycobacteria smegmatis in complex with C18CoA
3MV4_M_PF12391_10_42	1.0912	PF12391	Axial Ligand Swapping In Double Mutant Maintains Intradiol-cleavage Chemistry in Protocatechuate 3,4-Dioxygenase
1X5P_A_PF00076_22_78	1.09119	PF00076	Solution structure of RRM domain in Parp14
6V0C_A_PF02470_234_306	1.09117	PF02470	Lipophilic Envelope-spanning Tunnel B (LetB), Model 1
2O16_A_PF00571_5_60	1.09116	PF00571	Crystal structure of a putative acetoin utilization protein (AcuB) from Vibrio cholerae
7L9X_A_PF17862_199_233	1.09116	PF17862	Structure of VPS4B in complex with an allele-specific covalent inhibitor
1MG4_A_PF03607_21_84	1.09116	PF03607	STRUCTURE OF N-TERMINAL DOUBLECORTIN DOMAIN FROM DCLK: WILD TYPE PROTEIN
6WIM_A_PF17287_131_184	1.09116	PF17287	CdiB from Escherichia coli
5KUX_A_PF00031_0_80	1.09116	PF00031	Not given
5OSG_h_PF00076_18_64	1.09114	PF00076	Not given
3VA6_A_PF07495_674_739	1.09114	PF07495	Crystal Structure of the extracellular domain of the putative hybrid two component system BT4673 from B. thetaiotaomicron
4WXD_A_PF02870_0_71	1.09113	PF02870	Crystal structure of Mycobacterium tuberculosis OGT-R37K
3PYW_A_PF00395_1_45	1.09113	PF00395	The structure of the SLH domain from B. anthracis surface array protein at 1.8A
1EUJ_A_PF01588_8_101	1.09111	PF01588	A NOVEL ANTI-TUMOR CYTOKINE CONTAINS A RNA-BINDING MOTIF PRESENT IN AMINOACYL-TRNA SYNTHETASES
4RPM_A_PF16073_99_231	1.09111	PF16073	Crystal structure of the SAT domain from the non-reducing fungal polyketide synthase CazM with bound hexanoyl
1OX3_A_PF07921_61_107	1.09109	PF07921	crystal structure of mini-fibritin
4U2X_D_PF00514_36_75	1.09109	PF00514	Ebola virus VP24 in complex with Karyopherin alpha 5 C-terminus
6IY6_C_PF13410_137_173	1.09109	PF13410	Crystal structure of human cytosolic aspartyl-tRNA synthetase (DRS) in complex with glutathion-S transferase (GST) domains from Aminoacyl tRNA synthase complex-interacting multifunctional protein 2 (AIMP2) and glutamyl-prolyl-tRNA synthetase (EPRS)
5BWI_A_PF12891_131_198	1.09107	PF12891	Crystallographic structure of a bacterial heparanase
1WE8_A_PF00013_17_82	1.09107	PF00013	Solution structure of KH domain in protein BAB28342
6EM5_p_PF00400_104_142	1.09106	PF00400	State D architectural model (Nsa1-TAP Flag-Ytm1) - Visualizing the assembly pathway of nucleolar pre-60S ribosomes
4KH7_A_PF13410_127_192	1.09106	PF13410	Crystal structure of a glutathione transferase family member from salmonella enterica ty2, target efi-507262, with bound glutathione
6GWJ_B_PF09341_3_76	1.09106	PF09341	Human OSGEP / LAGE3 / GON7 complex
4ZPM_A_PF08266_0_85	1.09105	PF08266	Crystal Structure of Protocadherin Alpha C2 EC1-3
6ITD_A_PF00208_5_73	1.09105	PF00208	Crystal structure of BioU (K124A) from Synechocystis sp.PCC6803 in complex with the analog of reaction intermediate, 3-(1-aminoethyl)-nonanedioic acid
2ERP_A_PF08516_303_378	1.09105	PF08516	Crystal structure of vascular apoptosis-inducing protein-1(inhibitor-bound form)
3A01_A_PF00046_16_73	1.09103	PF00046	Crystal structure of Aristaless and Clawless homeodomains bound to DNA
2JL4_A_PF13410_135_176	1.09102	PF13410	Holo structure of Maleyl Pyruvate Isomerase, a bacterial glutathione- s-transferase in Zeta class
7D3Y_A_PF03105_0_32	1.09101	PF03105	Crystal structure of the osPHR2-osSPX2 complex
5T4M_A_PF00028_259_344	1.09101	PF00028	Not given
7KJ7_B_PF07422_5_125	1.09101	PF07422	Plasmodium falciparum protein Pf12p
5MWA_A_PF13419_116_208	1.09101	PF13419	Not given
6KHZ_A_PF00569_3_42	1.091	PF00569	p62/SQSTM1 ZZ domain with Gly-peptide
4D81_A_PF17862_194_246	1.091	PF17862	Metallosphera sedula Vps4 crystal structure
6YYM_A_PF04059_16_113	1.091	PF04059	Structure of S. pombe Mei2 RRM3 domain bound to RNA
1SUU_A_PF03989_156_202	1.09098	PF03989	Structure of DNA gyrase A C-terminal domain
3W8Z_A_PF08031_414_459	1.09098	PF08031	The complex structure of EncM with hydroxytetraketide
6VG4_A_PF00028_110_198	1.09097	PF00028	Human protocadherin 10 ectodomain
2UWA_A_PF06955_236_274	1.09096	PF06955	Crystal structure of the Nasturtium seedling xyloglucanase isoform NXG1
5Y88_V_PF15458_0_104	1.09096	PF15458	Cryo-EM structure of the intron-lariat spliceosome ready for disassembly from S.cerevisiae at 3.5 angstrom
2YLK_A_PF00942_4_70	1.09096	PF00942	Carbohydrate-binding module CBM3b from the cellulosomal cellobiohydrolase 9A from Clostridium thermocellum
1IG7_A_PF00046_0_57	1.09095	PF00046	Msx-1 Homeodomain/DNA Complex Structure
6XAS_J_PF00623_334_384	1.09095	PF00623	CryoEM Structure of E. coli Rho-dependent Transcription Pre-termination Complex
2X1X_R_PF00047_108_189	1.09094	PF00047	CRYSTAL STRUCTURE OF VEGF-C IN COMPLEX WITH DOMAINS 2 AND 3 OF VEGFR2 IN A TETRAGONAL CRYSTAL FORM
2UVW_A_PF11798_168_199	1.09093	PF11798	Crystal structures of mutant Dpo4 DNA polymerases with 8-oxoG containing DNA template-primer constructs
7E1V_O_PF00034_4_77	1.09093	PF00034	Cryo-EM structure of apo hybrid respiratory supercomplex consisting of Mycobacterium tuberculosis complexIII and Mycobacterium smegmatis complexIV
5LAD_A_PF18128_169_267	1.09093	PF18128	Not given
5NF3_A_PF15495_422_523	1.09093	PF15495	Not given
6AHF_A_PF17871_178_245	1.09092	PF17871	CryoEM Reconstruction of Hsp104 N728A Hexamer
5Y2Z_B_PF03736_142_191	1.09092	PF03736	Crystal structure of human LGI1 EPTP-ADAM22 complex
6DRD_E_PF03871_0_89	1.09091	PF03871	RNA Pol II(G)
5JA1_B_PF03621_1_52	1.0909	PF03621	Not given
5IW7_A_PF08142_168_245	1.0909	PF08142	Not given
1X2I_A_PF12826_13_62	1.09089	PF12826	Crystal Structure Of Archaeal Xpf/Mus81 Homolog, Hef From Pyrococcus Furiosus, Helix-hairpin-helix Domain
6OON_A_PF08699_154_205	1.09089	PF08699	Human Argonaute4 bound to guide RNA
3LB9_A_PF00457_0_61	1.09089	PF00457	Crystal structure of the B. circulans cpA123 circular permutant
2DLO_A_PF00412_17_74	1.09088	PF00412	Solution structure of the second LIM domain of human Thyroid receptor-interacting protein 6
3S6W_A_PF00567_2_54	1.09088	PF00567	Crystal structure of Tudor domain of human TDRD3
2LST_A_PF13899_4_87	1.09087	PF13899	Solution structure of a thioredoxin from Thermus thermophilus
3KUF_A_PF05641_59_114	1.09086	PF05641	The Crystal Structure of the Tudor Domains from FXR1
6OK3_B_PF08238_45_81	1.09086	PF08238	Crystal structure of Sel1 repeat protein from Oxalobacter formigenes
1YVK_A_PF00583_25_116	1.09086	PF00583	Crystal Structure of the Bacillis subtilis Acetyltransferase in complex with CoA, Northeast Structural Genomics Target SR237.
2KVB_A_PF00878_109_148	1.09086	PF00878	Solution structure of CI-MPR domain 5 bound to N-acetylglucosaminyl 6-phosphomethylmannoside
4B9C_A_PF00942_8_89	1.09086	PF00942	Biomass sensoring modules from putative Rsgi-like proteins of Clostridium thermocellum resemble family 3 carbohydrate-binding module of cellulosome
7OH9_L_PF03153_238_283	1.09085	PF03153	Nucleosome with TBP and TFIIA bound at SHL -6
3WN5_C_PF13895_13_83	1.09085	PF13895	Crystal structure of asymmetrically engineered Fc variant in complex with FcgRIIIa
3HZ3_A_PF19127_900_939	1.09084	PF19127	Lactobacillus reuteri N-terminally truncated glucansucrase GTF180(D1025N)-sucrose complex
2LKO_A_PF00169_23_113	1.09083	PF00169	Structural Basis of Phosphoinositide Binding to Kindlin-2 Pleckstrin Homology Domain in Regulating Integrin Activation
3R2I_A_PF02876_118_180	1.09083	PF02876	Crystal Structure of Superantigen-like Protein, Exotoxin SACOL0473 from Staphylococcus aureus subsp. aureus COL
6KPT_A_PF12418_2_34	1.09082	PF12418	Crystal Structure of Acyl-CoA Dehydrogenase FadE5 from Mycobacteria smegmatis
4G3N_A_PF03989_261_305	1.0908	PF03989	Mycobacterium tuberculosis gyrase type IIA topoisomerase C-terminal domain at 1.4 A resolution
1YKK_B_PF12391_10_42	1.09078	PF12391	Protocatechuate 3,4-Dioxygenase Y408C Mutant
6OOL_A_PF00090_206_254	1.09077	PF00090	Structural elucidation of the Ectodomain of mouse UNC5H2
1ZLL_A_PF04272_0_52	1.09077	PF04272	NMR Structure of Unphosphorylated Human Phospholamban Pentamer
6S6H_A_PF17762_62_111	1.09075	PF17762	Crystal structure of the DNA binding domain of the chromosome-partitioning protein ParB complexed to the centromeric parS site
6VCI_C_PF02470_121_194	1.09075	PF02470	Lipophilic envelope-spanning tunnel protein (LetB), domains MCE2-MCE3
4BEW_A_PF00690_4_72	1.09074	PF00690	SERCA bound to phosphate analogue
2F9Z_A_PF04509_5_40	1.09074	PF04509	Complex between the chemotaxis deamidase CheD and the chemotaxis phosphatase CheC from Thermotoga maritima
6MCK_A_PF17862_459_501	1.09073	PF17862	p97 D1D2 with CB5083 bound
5SZM_A_PF08266_0_82	1.09073	PF08266	Not given
7EG8_Q_PF03153_4_57	1.09072	PF03153	TFIID-based core PIC on PUMA promoter
4RIE_A_PF06722_170_257	1.09072	PF06722	Landomycin Glycosyltransferase LanGT2
6EPF_M_PF17862_353_395	1.09071	PF17862	Ground state 26S proteasome (GS1)
2GC6_A_PF02875_296_373	1.09071	PF02875	S73A mutant of L. casei FPGS
4P0D_A_PF17802_363_425	1.09071	PF17802	The T6 backbone pilin of serotype M6 Streptococcus pyogenes has a modular three-domain structure decorated with variable loops and extensions
1IBT_A_PF02329_5_81	1.09066	PF02329	STRUCTURE OF THE D53,54N MUTANT OF HISTIDINE DECARBOXYLASE AT-170 C
4U9U_A_PF00970_75_138	1.09066	PF00970	Crystal structure of NqrF FAD-binding domain from Vibrio cholerae
5ZLM_A_PF07732_43_79	1.09066	PF07732	Mutation in the trinuclear site of CotA-laccase: H491C mutant, PH 8.0
7B7C_A_PF03984_120_159	1.09066	PF03984	Room temperature X-ray structure of perdeuterated PLL lectin in complex with L-fucose
4BKX_A_PF01448_2_55	1.09066	PF01448	The structure of HDAC1 in complex with the dimeric ELM2-SANT domain of MTA1 from the NuRD complex
1F43_A_PF00046_7_61	1.09065	PF00046	SOLUTION STRUCTURE OF THE MATA1 HOMEODOMAIN
1S3A_A_PF05047_18_67	1.09065	PF05047	NMR Solution Structure of Subunit B8 from Human NADH-Ubiquinone Oxidoreductase Complex I (CI-B8)
3NKL_A_PF02629_1_82	1.09062	PF02629	Crystal Structure of UDP-D-Quinovosamine 4-Dehydrogenase from Vibrio fischeri
2OK5_A_PF00084_19_51	1.09062	PF00084	Human Complement factor B
7DVQ_K_PF00514_78_112	1.09062	PF00514	Cryo-EM Structure of the Activated Human Minor Spliceosome (minor Bact Complex)
1HZU_A_PF13442_14_87	1.09061	PF13442	DOMAIN SWING UPON HIS TO ALA MUTATION IN NITRITE REDUCTASE OF PSEUDOMONAS AERUGINOSA
5ZMW_A_PF00690_10_78	1.09061	PF00690	Crystal structure of the E309Q mutant of SR Ca2+-ATPase in E2(TG)
5B48_B_PF12367_192_266	1.09061	PF12367	2-Oxoacid:Ferredoxin Oxidoreductase 1 from Sulfolobus tokodai
2V5Y_A_PF00047_170_247	1.09061	PF00047	Crystal structure of the receptor protein tyrosine phosphatase mu ectodomain
6WM3_V_PF07850_0_49	1.0906	PF07850	Human V-ATPase in state 2 with SidK and ADP
3JCK_A_PF08375_319_352	1.09059	PF08375	Structure of the yeast 26S proteasome lid sub-complex
5Y31_B_PF03736_325_374	1.09058	PF03736	Crystal structure of human LGI1-ADAM22 complex
5L25_A_PF00955_168_339	1.09058	PF00955	Not given
5U89_B_PF03621_0_51	1.09057	PF03621	Not given
1CXL_A_PF01833_498_569	1.09056	PF01833	COMPLEX BETWEEN A COVALENT INTERMEDIATE AND BACILLUS CIRCULANS STRAIN 251 CGTASE E257Q
6MBW_A_PF00017_457_498	1.09054	PF00017	Structure of Transcription Factor
1V60_A_PF01722_34_108	1.09054	PF01722	Solution structure of BolA1 protein from Mus musculus
2WJV_A_PF18141_208_299	1.09054	PF18141	Crystal structure of the complex between human nonsense mediated decay factors UPF1 and UPF2
[truncated: 54,758 more rows]
