# Supplementary material for: PepNN: a deep attention model for the identification of peptide binding sites
Source: Commun Biol. 2022 May 26;5:503. doi: 10.1038/s42003-022-03445-2 (PMC9135736; doi:10.1038/s42003-022-03445-2)
Supplement: Supplementary file 4 — Supplementary Data 2 [file 42003_2022_3445_MOESM4_ESM.xlsx]

## Sheet: Sheet1
Supplementary Data 2: Scores assigned to different domains in the reference human proteome by PepNN-Seq
Entry	Score	PFAM domain id	Description
tr|K7EJX3|K7EJX3_HUMAN|PF12796|38_122	1.10306	PF12796	tr|K7EJX3|K7EJX3_HUMAN Ankyrin repeat and SAM domain-containing protein 3 OS=Homo sapiens OX=9606 GN=ANKS3 PE=1 SV=1
tr|H0YGM0|H0YGM0_HUMAN|PF13857|157_204	1.10187	PF13857	tr|H0YGM0|H0YGM0_HUMAN Caseinolytic peptidase B protein homolog (Fragment) OS=Homo sapiens OX=9606 GN=CLPB PE=1 SV=1
tr|F5H392|F5H392_HUMAN|PF13857|6_53	1.10187	PF13857	tr|F5H392|F5H392_HUMAN Caseinolytic peptidase B protein homolog (Fragment) OS=Homo sapiens OX=9606 GN=CLPB PE=1 SV=1
tr|X5D778|X5D778_HUMAN|PF12796|171_250	1.10159	PF12796	tr|X5D778|X5D778_HUMAN Ankyrin repeat domain 11 isoform A (Fragment) OS=Homo sapiens OX=9606 GN=ANKRD11 PE=1 SV=1
tr|K7EPY5|K7EPY5_HUMAN|PF12796|38_127	1.10145	PF12796	tr|K7EPY5|K7EPY5_HUMAN Ankyrin repeat and SAM domain-containing protein 3 OS=Homo sapiens OX=9606 GN=ANKS3 PE=1 SV=1
tr|D6RF19|D6RF19_HUMAN| |0_92	1.10128		tr|D6RF19|D6RF19_HUMAN Dihydropyrimidinase-related protein 3 (Fragment) OS=Homo sapiens OX=9606 GN=DPYSL3 PE=1 SV=1
tr|X6RI37|X6RI37_HUMAN|PF13855|28_86	1.10127	PF13855	tr|X6RI37|X6RI37_HUMAN Leucine-rich repeat protein SHOC-2 (Fragment) OS=Homo sapiens OX=9606 GN=SHOC2 PE=1 SV=1
tr|A0A2R8YEI0|A0A2R8YEI0_HUMAN|PF12796|171_249	1.10123	PF12796	tr|A0A2R8YEI0|A0A2R8YEI0_HUMAN Ankyrin repeat domain-containing protein 11 OS=Homo sapiens OX=9606 GN=ANKRD11 PE=1 SV=1
tr|A0A2R8YE03|A0A2R8YE03_HUMAN|PF12796|171_249	1.10123	PF12796	tr|A0A2R8YE03|A0A2R8YE03_HUMAN Ankyrin repeat domain-containing protein 11 OS=Homo sapiens OX=9606 GN=ANKRD11 PE=1 SV=1
tr|A0A1W2PRF8|A0A1W2PRF8_HUMAN|PF13417|4_67	1.10109	PF13417	tr|A0A1W2PRF8|A0A1W2PRF8_HUMAN Glutathione S-transferase theta-4 OS=Homo sapiens OX=9606 GN=GSTT4 PE=4 SV=1
sp|Q8TAT5|NEIL3_HUMAN|PF06831|159_227	1.10044	PF06831	sp|Q8TAT5|NEIL3_HUMAN Endonuclease 8-like 3 OS=Homo sapiens OX=9606 GN=NEIL3 PE=1 SV=3
tr|H0Y4B9|H0Y4B9_HUMAN|PF00364|83_133	1.10034	PF00364	tr|H0Y4B9|H0Y4B9_HUMAN Propanoyl-CoA:carbon dioxide ligase subunit alpha (Fragment) OS=Homo sapiens OX=9606 GN=PCCA PE=1 SV=1
sp|Q9H560|ANR19_HUMAN|PF12796|134_195	1.10026	PF12796	sp|Q9H560|ANR19_HUMAN Putative ankyrin repeat domain-containing protein 19 OS=Homo sapiens OX=9606 GN=ANKRD19P PE=5 SV=1
tr|F8VW28|F8VW28_HUMAN|PF13637|50_96	1.10009	PF13637	tr|F8VW28|F8VW28_HUMAN Protein phosphatase 1 regulatory subunit 12A (Fragment) OS=Homo sapiens OX=9606 GN=PPP1R12A PE=1 SV=1
tr|C9JY51|C9JY51_HUMAN|PF12796|2_76	1.09982	PF12796	tr|C9JY51|C9JY51_HUMAN Serine/threonine-protein phosphatase 6 regulatory ankyrin repeat subunit B (Fragment) OS=Homo sapiens OX=9606 GN=ANKRD44 PE=1 SV=1
tr|D6REZ4|D6REZ4_HUMAN|PF00406|676_745	1.09915	PF00406	tr|D6REZ4|D6REZ4_HUMAN Sperm flagellar protein 2 OS=Homo sapiens OX=9606 GN=SPEF2 PE=1 SV=1
tr|A0A1B0GWD8|A0A1B0GWD8_HUMAN|PF00406|681_751	1.09902	PF00406	tr|A0A1B0GWD8|A0A1B0GWD8_HUMAN Sperm flagellar protein 2 OS=Homo sapiens OX=9606 GN=SPEF2 PE=1 SV=1
sp|Q9C093|SPEF2_HUMAN|PF00406|681_751	1.09902	PF00406	sp|Q9C093|SPEF2_HUMAN Sperm flagellar protein 2 OS=Homo sapiens OX=9606 GN=SPEF2 PE=1 SV=2
tr|H0YIG0|H0YIG0_HUMAN|PF10294|6_41	1.09897	PF10294	tr|H0YIG0|H0YIG0_HUMAN Uncharacterized protein (Fragment) OS=Homo sapiens OX=9606 PE=4 SV=1
tr|A0A3B3IRM7|A0A3B3IRM7_HUMAN|PF00112|106_154	1.09889	PF00112	tr|A0A3B3IRM7|A0A3B3IRM7_HUMAN Pro-cathepsin H (Fragment) OS=Homo sapiens OX=9606 GN=CTSH PE=1 SV=1
tr|H7C1L4|H7C1L4_HUMAN|PF08242|2_51	1.09853	PF08242	tr|H7C1L4|H7C1L4_HUMAN tRNA N(3)-methylcytidine methyltransferase METTL6 (Fragment) OS=Homo sapiens OX=9606 GN=METTL6 PE=1 SV=1
tr|A0A087WZF0|A0A087WZF0_HUMAN|PF03807|8_62	1.0984	PF03807	tr|A0A087WZF0|A0A087WZF0_HUMAN Pyrroline-5-carboxylate reductase 2 (Fragment) OS=Homo sapiens OX=9606 GN=PYCR2 PE=1 SV=1
tr|E7ER58|E7ER58_HUMAN|PF12796|9_96	1.09836	PF12796	tr|E7ER58|E7ER58_HUMAN Oxysterol-binding protein-related protein 1 OS=Homo sapiens OX=9606 GN=OSBPL1A PE=1 SV=2
sp|Q8WXH4|ASB11_HUMAN|PF12796|68_157	1.09816	PF12796	sp|Q8WXH4|ASB11_HUMAN Ankyrin repeat and SOCS box protein 11 OS=Homo sapiens OX=9606 GN=ASB11 PE=1 SV=1
tr|F8WF31|F8WF31_HUMAN|PF12796|68_157	1.09816	PF12796	tr|F8WF31|F8WF31_HUMAN Ankyrin repeat and SOCS box protein 11 OS=Homo sapiens OX=9606 GN=ASB11 PE=1 SV=2
sp|Q9BQG2|NUD12_HUMAN|PF12796|37_101	1.09811	PF12796	sp|Q9BQG2|NUD12_HUMAN Peroxisomal NADH pyrophosphatase NUDT12 OS=Homo sapiens OX=9606 GN=NUDT12 PE=1 SV=1
tr|Q5JVH2|Q5JVH2_HUMAN|PF00364|62_110	1.09809	PF00364	tr|Q5JVH2|Q5JVH2_HUMAN Propionyl-CoA carboxylase alpha chain, mitochondrial (Fragment) OS=Homo sapiens OX=9606 GN=PCCA PE=1 SV=1
tr|H0YE42|H0YE42_HUMAN|PF00112|28_80	1.09808	PF00112	tr|H0YE42|H0YE42_HUMAN Cathepsin F (Fragment) OS=Homo sapiens OX=9606 GN=CTSF PE=1 SV=1
tr|A0A1B0GU58|A0A1B0GU58_HUMAN|PF00364|548_614	1.09795	PF00364	tr|A0A1B0GU58|A0A1B0GU58_HUMAN Propanoyl-CoA:carbon dioxide ligase subunit alpha (Fragment) OS=Homo sapiens OX=9606 GN=PCCA PE=1 SV=1
tr|A0A1B0GWI4|A0A1B0GWI4_HUMAN|PF00364|394_460	1.09795	PF00364	tr|A0A1B0GWI4|A0A1B0GWI4_HUMAN Propanoyl-CoA:carbon dioxide ligase subunit alpha (Fragment) OS=Homo sapiens OX=9606 GN=PCCA PE=1 SV=1
sp|P05165|PCCA_HUMAN|PF00364|661_727	1.09795	PF00364	sp|P05165|PCCA_HUMAN Propionyl-CoA carboxylase alpha chain, mitochondrial OS=Homo sapiens OX=9606 GN=PCCA PE=1 SV=4
tr|F5H4X2|F5H4X2_HUMAN|PF01379|20_56	1.09793	PF01379	tr|F5H4X2|F5H4X2_HUMAN Porphobilinogen deaminase OS=Homo sapiens OX=9606 GN=HMBS PE=1 SV=1
tr|A0A087WX69|A0A087WX69_HUMAN|PF03807|7_62	1.0979	PF03807	tr|A0A087WX69|A0A087WX69_HUMAN Pyrroline-5-carboxylate reductase 2 (Fragment) OS=Homo sapiens OX=9606 GN=PYCR2 PE=1 SV=1
tr|F8VZI8|F8VZI8_HUMAN|PF10294|20_54	1.09779	PF10294	tr|F8VZI8|F8VZI8_HUMAN EEF1A lysine methyltransferase 3 OS=Homo sapiens OX=9606 GN=EEF1AKMT3 PE=4 SV=1
sp|Q8IZ07|AN13A_HUMAN|PF13637|40_90	1.09767	PF13637	sp|Q8IZ07|AN13A_HUMAN Ankyrin repeat domain-containing protein 13A OS=Homo sapiens OX=9606 GN=ANKRD13A PE=1 SV=3
tr|K7EK70|K7EK70_HUMAN| |0_37	1.09766		tr|K7EK70|K7EK70_HUMAN Putative oxidoreductase GLYR1 (Fragment) OS=Homo sapiens OX=9606 GN=GLYR1 PE=1 SV=1
tr|E9PR10|E9PR10_HUMAN|PF12796|4_74	1.09764	PF12796	tr|E9PR10|E9PR10_HUMAN Ankyrin repeat domain-containing protein 42 OS=Homo sapiens OX=9606 GN=ANKRD42 PE=1 SV=1
tr|Q5JVP2|Q5JVP2_HUMAN|PF16884|4_52	1.09751	PF16884	tr|Q5JVP2|Q5JVP2_HUMAN 15-oxoprostaglandin 13-reductase (Fragment) OS=Homo sapiens OX=9606 GN=PTGR1 PE=1 SV=1
tr|F5H7L0|F5H7L0_HUMAN|PF12796|47_129	1.09746	PF12796	tr|F5H7L0|F5H7L0_HUMAN Ankyrin repeat domain-containing protein 49 (Fragment) OS=Homo sapiens OX=9606 GN=ANKRD49 PE=1 SV=1
sp|Q9Y576|ASB1_HUMAN|PF12796|40_138	1.0974	PF12796	sp|Q9Y576|ASB1_HUMAN Ankyrin repeat and SOCS box protein 1 OS=Homo sapiens OX=9606 GN=ASB1 PE=1 SV=1
tr|F6TX30|F6TX30_HUMAN|PF12796|66_133	1.09721	PF12796	tr|F6TX30|F6TX30_HUMAN Ankyrin repeat and SOCS box protein 6 OS=Homo sapiens OX=9606 GN=ASB6 PE=1 SV=1
tr|H0YIJ7|H0YIJ7_HUMAN|PF10294|2_33	1.09709	PF10294	tr|H0YIJ7|H0YIJ7_HUMAN Uncharacterized protein (Fragment) OS=Homo sapiens OX=9606 PE=4 SV=1
tr|A0A0G2JRN4|A0A0G2JRN4_HUMAN|PF13417|4_67	1.09708	PF13417	tr|A0A0G2JRN4|A0A0G2JRN4_HUMAN Glutathione S-transferase theta 1, isoform CRA_a OS=Homo sapiens OX=9606 GN=GSTT1 PE=1 SV=1
tr|F5H6A7|F5H6A7_HUMAN|PF12796|33_113	1.09707	PF12796	tr|F5H6A7|F5H6A7_HUMAN Ankyrin repeat and SOCS box protein 8 (Fragment) OS=Homo sapiens OX=9606 GN=ASB8 PE=1 SV=1
tr|F8VX48|F8VX48_HUMAN|PF12796|17_92	1.09701	PF12796	tr|F8VX48|F8VX48_HUMAN Palmitoyltransferase ZDHHC17 (Fragment) OS=Homo sapiens OX=9606 GN=ZDHHC17 PE=1 SV=1
tr|H0YKB0|H0YKB0_HUMAN|PF00561|86_144	1.09691	PF00561	tr|H0YKB0|H0YKB0_HUMAN Maspardin (Fragment) OS=Homo sapiens OX=9606 GN=SPG21 PE=1 SV=1
tr|H3BQI7|H3BQI7_HUMAN|PF00106|68_107	1.09666	PF00106	tr|H3BQI7|H3BQI7_HUMAN Inactive hydroxysteroid dehydrogenase-like protein 1 (Fragment) OS=Homo sapiens OX=9606 GN=HSDL1 PE=1 SV=1
tr|H3BTF0|H3BTF0_HUMAN|PF13857|3_51	1.09649	PF13857	tr|H3BTF0|H3BTF0_HUMAN Ankyrin repeat domain-containing protein 66 (Fragment) OS=Homo sapiens OX=9606 GN=ANKRD66 PE=1 SV=1
tr|A0A0G2JQD8|A0A0G2JQD8_HUMAN| |0_45	1.09639		tr|A0A0G2JQD8|A0A0G2JQD8_HUMAN Glutathione S-transferase theta 1, isoform CRA_e OS=Homo sapiens OX=9606 GN=GSTT1 PE=1 SV=1
sp|Q6P2P2|ANM9_HUMAN|PF06325|174_234	1.09632	PF06325	sp|Q6P2P2|ANM9_HUMAN Protein arginine N-methyltransferase 9 OS=Homo sapiens OX=9606 GN=PRMT9 PE=1 SV=1
tr|D6REP8|D6REP8_HUMAN|PF01230|23_73	1.0963	PF01230	tr|D6REP8|D6REP8_HUMAN Histidine triad nucleotide-binding protein 1 OS=Homo sapiens OX=9606 GN=HINT1 PE=1 SV=1
tr|J3KRH5|J3KRH5_HUMAN|PF01401|69_111	1.09628	PF01401	tr|J3KRH5|J3KRH5_HUMAN Angiotensin-converting enzyme OS=Homo sapiens OX=9606 GN=ACE PE=3 SV=1
tr|H3BPK3|H3BPK3_HUMAN|PF00753|2_47	1.09623	PF00753	tr|H3BPK3|H3BPK3_HUMAN Hydroxyacylglutathione hydrolase, mitochondrial (Fragment) OS=Homo sapiens OX=9606 GN=HAGH PE=1 SV=1
tr|D6RBD3|D6RBD3_HUMAN|PF12796|26_91	1.09622	PF12796	tr|D6RBD3|D6RBD3_HUMAN Ankyrin repeat domain-containing protein 55 OS=Homo sapiens OX=9606 GN=ANKRD55 PE=1 SV=3
tr|E7EW06|E7EW06_HUMAN|PF12796|132_213	1.0962	PF12796	tr|E7EW06|E7EW06_HUMAN CAP-Gly domain-containing linker protein 4 (Fragment) OS=Homo sapiens OX=9606 GN=CLIP4 PE=1 SV=1
tr|A0A286YF34|A0A286YF34_HUMAN|PF00389|8_72	1.09619	PF00389	tr|A0A286YF34|A0A286YF34_HUMAN D-3-phosphoglycerate dehydrogenase (Fragment) OS=Homo sapiens OX=9606 GN=PHGDH PE=1 SV=1
sp|Q86VH4|LRRT4_HUMAN|PF13855|65_121	1.09618	PF13855	sp|Q86VH4|LRRT4_HUMAN Leucine-rich repeat transmembrane neuronal protein 4 OS=Homo sapiens OX=9606 GN=LRRTM4 PE=2 SV=2
tr|B8ZZ84|B8ZZ84_HUMAN|PF13855|66_122	1.09618	PF13855	tr|B8ZZ84|B8ZZ84_HUMAN Leucine-rich repeat transmembrane neuronal protein 4 OS=Homo sapiens OX=9606 GN=LRRTM4 PE=1 SV=1
tr|Q4KMX1|Q4KMX1_HUMAN|PF13855|66_122	1.09618	PF13855	tr|Q4KMX1|Q4KMX1_HUMAN LRRTM4 protein OS=Homo sapiens OX=9606 GN=LRRTM4 PE=1 SV=1
tr|J3KSA9|J3KSA9_HUMAN|PF03807|3_68	1.09614	PF03807	tr|J3KSA9|J3KSA9_HUMAN Pyrroline-5-carboxylate reductase 1, mitochondrial (Fragment) OS=Homo sapiens OX=9606 GN=PYCR1 PE=1 SV=1
tr|J3QKT4|J3QKT4_HUMAN|PF03807|3_68	1.09614	PF03807	tr|J3QKT4|J3QKT4_HUMAN Pyrroline-5-carboxylate reductase (Fragment) OS=Homo sapiens OX=9606 GN=PYCR1 PE=1 SV=1
tr|A0A0G2JQD2|A0A0G2JQD2_HUMAN|PF13417|4_64	1.09613	PF13417	tr|A0A0G2JQD2|A0A0G2JQD2_HUMAN Glutathione S-transferase theta-1 (Fragment) OS=Homo sapiens OX=9606 GN=GSTT1 PE=1 SV=1
sp|Q969S2|NEIL2_HUMAN|PF06831|196_266	1.09605	PF06831	sp|Q969S2|NEIL2_HUMAN Endonuclease 8-like 2 OS=Homo sapiens OX=9606 GN=NEIL2 PE=1 SV=3
tr|H3BTV3|H3BTV3_HUMAN|PF12796|0_80	1.09598	PF12796	tr|H3BTV3|H3BTV3_HUMAN Protein fem-1 homolog B (Fragment) OS=Homo sapiens OX=9606 GN=FEM1B PE=1 SV=1
tr|Q5T770|Q5T770_HUMAN|PF04083|36_98	1.09595	PF04083	tr|Q5T770|Q5T770_HUMAN Lysosomal acid lipase/cholesteryl ester hydrolase (Fragment) OS=Homo sapiens OX=9606 GN=LIPA PE=1 SV=1
tr|A0A087X2E9|A0A087X2E9_HUMAN|PF02798|3_63	1.0959	PF02798	tr|A0A087X2E9|A0A087X2E9_HUMAN Glutathione S-transferase P (Fragment) OS=Homo sapiens OX=9606 GN=GSTP1 PE=1 SV=1
tr|H0YJE4|H0YJE4_HUMAN|PF00106|51_131	1.09589	PF00106	tr|H0YJE4|H0YJE4_HUMAN Dehydrogenase/reductase SDR family member 7 (Fragment) OS=Homo sapiens OX=9606 GN=DHRS7 PE=1 SV=1
tr|F5H7I4|F5H7I4_HUMAN|PF12796|1_80	1.09588	PF12796	tr|F5H7I4|F5H7I4_HUMAN GA-binding protein subunit beta-1 OS=Homo sapiens OX=9606 GN=GABPB1 PE=1 SV=1
sp|Q9NX36|DJC28_HUMAN|PF00226|50_100	1.09587	PF00226	sp|Q9NX36|DJC28_HUMAN DnaJ homolog subfamily C member 28 OS=Homo sapiens OX=9606 GN=DNAJC28 PE=1 SV=2
tr|G3V277|G3V277_HUMAN|PF00458|11_64	1.09581	PF00458	tr|G3V277|G3V277_HUMAN Tryptophan--tRNA ligase, cytoplasmic (Fragment) OS=Homo sapiens OX=9606 GN=WARS1 PE=1 SV=1
tr|G3V5W1|G3V5W1_HUMAN|PF00458|11_64	1.09581	PF00458	tr|G3V5W1|G3V5W1_HUMAN Tryptophan--tRNA ligase, cytoplasmic (Fragment) OS=Homo sapiens OX=9606 GN=WARS1 PE=1 SV=1
tr|G3V4C7|G3V4C7_HUMAN|PF00458|11_64	1.09581	PF00458	tr|G3V4C7|G3V4C7_HUMAN Tryptophan--tRNA ligase, cytoplasmic (Fragment) OS=Homo sapiens OX=9606 GN=WARS1 PE=1 SV=1
tr|G3V2C0|G3V2C0_HUMAN|PF00458|11_64	1.09581	PF00458	tr|G3V2C0|G3V2C0_HUMAN Tryptophan--tRNA ligase, cytoplasmic (Fragment) OS=Homo sapiens OX=9606 GN=WARS1 PE=1 SV=1
tr|G3V227|G3V227_HUMAN|PF00458|11_64	1.09581	PF00458	tr|G3V227|G3V227_HUMAN Tryptophan--tRNA ligase, cytoplasmic (Fragment) OS=Homo sapiens OX=9606 GN=WARS1 PE=1 SV=1
tr|G3V313|G3V313_HUMAN|PF00458|11_64	1.09581	PF00458	tr|G3V313|G3V313_HUMAN Tryptophan--tRNA ligase, cytoplasmic (Fragment) OS=Homo sapiens OX=9606 GN=WARS1 PE=1 SV=1
tr|G3V4N8|G3V4N8_HUMAN|PF00458|11_64	1.09581	PF00458	tr|G3V4N8|G3V4N8_HUMAN Tryptophan--tRNA ligase, cytoplasmic (Fragment) OS=Homo sapiens OX=9606 GN=WARS1 PE=1 SV=2
tr|G3V3X0|G3V3X0_HUMAN|PF00458|11_64	1.09581	PF00458	tr|G3V3X0|G3V3X0_HUMAN Tryptophan--tRNA ligase, cytoplasmic (Fragment) OS=Homo sapiens OX=9606 GN=WARS1 PE=1 SV=1
tr|G3V3P2|G3V3P2_HUMAN|PF00458|11_64	1.09581	PF00458	tr|G3V3P2|G3V3P2_HUMAN Tryptophan--tRNA ligase, cytoplasmic (Fragment) OS=Homo sapiens OX=9606 GN=WARS1 PE=1 SV=1
tr|G3V3S7|G3V3S7_HUMAN|PF00458|11_64	1.09581	PF00458	tr|G3V3S7|G3V3S7_HUMAN Tryptophan--tRNA ligase, cytoplasmic (Fragment) OS=Homo sapiens OX=9606 GN=WARS1 PE=1 SV=1
tr|G3V339|G3V339_HUMAN|PF00458|11_64	1.09581	PF00458	tr|G3V339|G3V339_HUMAN Tryptophan--tRNA ligase, cytoplasmic (Fragment) OS=Homo sapiens OX=9606 GN=WARS1 PE=1 SV=1
tr|I3NI11|I3NI11_HUMAN|PF00135|10_78	1.09578	PF00135	tr|I3NI11|I3NI11_HUMAN Carboxylesterase 5A OS=Homo sapiens OX=9606 GN=CES5A PE=1 SV=1
tr|A0A0G2JQM0|A0A0G2JQM0_HUMAN|PF13417|4_66	1.09577	PF13417	tr|A0A0G2JQM0|A0A0G2JQM0_HUMAN Glutathione S-transferase theta 1, isoform CRA_f OS=Homo sapiens OX=9606 GN=GSTT1 PE=1 SV=1
tr|A8MZ87|A8MZ87_HUMAN|PF13424|98_175	1.09575	PF13424	tr|A8MZ87|A8MZ87_HUMAN Kinesin light chain OS=Homo sapiens OX=9606 GN=KLC2 PE=1 SV=1
tr|C9JKQ7|C9JKQ7_HUMAN|PF01071|104_137	1.09572	PF01071	tr|C9JKQ7|C9JKQ7_HUMAN Trifunctional purine biosynthetic protein adenosine-3 (Fragment) OS=Homo sapiens OX=9606 GN=GART PE=1 SV=1
sp|Q8N987|NECA1_HUMAN|PF03992|252_325	1.09572	PF03992	sp|Q8N987|NECA1_HUMAN N-terminal EF-hand calcium-binding protein 1 OS=Homo sapiens OX=9606 GN=NECAB1 PE=1 SV=1
tr|C9JAL0|C9JAL0_HUMAN|PF08240|32_128	1.0957	PF08240	tr|C9JAL0|C9JAL0_HUMAN Quinone oxidoreductase-like protein 1 (Fragment) OS=Homo sapiens OX=9606 GN=CRYZL1 PE=1 SV=1
tr|F5GZZ3|F5GZZ3_HUMAN|PF12796|33_114	1.0956	PF12796	tr|F5GZZ3|F5GZZ3_HUMAN Ankyrin repeat and SOCS box protein 8 (Fragment) OS=Homo sapiens OX=9606 GN=ASB8 PE=1 SV=1
tr|F8WDQ2|F8WDQ2_HUMAN|PF12796|55_144	1.0956	PF12796	tr|F8WDQ2|F8WDQ2_HUMAN Ankyrin repeat, SAM and basic leucine zipper domain-containing protein 1 OS=Homo sapiens OX=9606 GN=ASZ1 PE=1 SV=1
sp|Q13507|TRPC3_HUMAN|PF12796|32_114	1.0956	PF12796	sp|Q13507|TRPC3_HUMAN Short transient receptor potential channel 3 OS=Homo sapiens OX=9606 GN=TRPC3 PE=1 SV=3
tr|J3QTB0|J3QTB0_HUMAN|PF12796|44_126	1.0956	PF12796	tr|J3QTB0|J3QTB0_HUMAN Short transient receptor potential channel 3 OS=Homo sapiens OX=9606 GN=TRPC3 PE=1 SV=1
tr|D6RC49|D6RC49_HUMAN|PF12796|44_126	1.0956	PF12796	tr|D6RC49|D6RC49_HUMAN Short transient receptor potential channel 3 OS=Homo sapiens OX=9606 GN=TRPC3 PE=1 SV=1
tr|C9JRH1|C9JRH1_HUMAN|PF00106|1_117	1.09551	PF00106	tr|C9JRH1|C9JRH1_HUMAN Dehydrogenase/reductase SDR family member on chromosome X (Fragment) OS=Homo sapiens OX=9606 GN=DHRSX PE=1 SV=8
tr|Q3SY87|Q3SY87_HUMAN|PF00515|529_563	1.09538	PF00515	tr|Q3SY87|Q3SY87_HUMAN TTC6 protein OS=Homo sapiens OX=9606 GN=TTC6 PE=1 SV=1
tr|G3V3A5|G3V3A5_HUMAN|PF00515|1815_1849	1.09538	PF00515	tr|G3V3A5|G3V3A5_HUMAN Tetratricopeptide repeat protein 6 OS=Homo sapiens OX=9606 GN=TTC6 PE=1 SV=1
sp|Q86TZ1|TTC6_HUMAN|PF00515|449_483	1.09538	PF00515	sp|Q86TZ1|TTC6_HUMAN Tetratricopeptide repeat protein 6 OS=Homo sapiens OX=9606 GN=TTC6 PE=2 SV=1
tr|Q5T1X2|Q5T1X2_HUMAN|PF00226|64_109	1.09535	PF00226	tr|Q5T1X2|Q5T1X2_HUMAN DnaJ homolog subfamily C member 1 OS=Homo sapiens OX=9606 GN=DNAJC1 PE=1 SV=1
tr|G3V2F2|G3V2F2_HUMAN|PF00458|11_55	1.09535	PF00458	tr|G3V2F2|G3V2F2_HUMAN Tryptophan--tRNA ligase, cytoplasmic (Fragment) OS=Homo sapiens OX=9606 GN=WARS1 PE=1 SV=1
tr|H7C258|H7C258_HUMAN|PF13649|0_43	1.09532	PF13649	tr|H7C258|H7C258_HUMAN MTRF1L release factor glutamine methyltransferase (Fragment) OS=Homo sapiens OX=9606 GN=HEMK1 PE=1 SV=1
tr|A0A1W2PPK8|A0A1W2PPK8_HUMAN|PF02347|9_48	1.09526	PF02347	tr|A0A1W2PPK8|A0A1W2PPK8_HUMAN Glycine dehydrogenase (decarboxylating), mitochondrial (Fragment) OS=Homo sapiens OX=9606 GN=GLDC PE=1 SV=1
sp|Q86UN2|R4RL1_HUMAN|PF13855|100_161	1.09523	PF13855	sp|Q86UN2|R4RL1_HUMAN Reticulon-4 receptor-like 1 OS=Homo sapiens OX=9606 GN=RTN4RL1 PE=1 SV=1
tr|C9J131|C9J131_HUMAN|PF00930|84_153	1.09522	PF00930	tr|C9J131|C9J131_HUMAN Prolyl endopeptidase FAP (Fragment) OS=Homo sapiens OX=9606 GN=FAP PE=1 SV=1
tr|K7EJS9|K7EJS9_HUMAN|PF12796|38_113	1.0952	PF12796	tr|K7EJS9|K7EJS9_HUMAN Ankyrin repeat and SAM domain-containing protein 3 OS=Homo sapiens OX=9606 GN=ANKS3 PE=1 SV=1
tr|K7EM53|K7EM53_HUMAN|PF12796|38_113	1.0952	PF12796	tr|K7EM53|K7EM53_HUMAN Ankyrin repeat and SAM domain-containing protein 3 (Fragment) OS=Homo sapiens OX=9606 GN=ANKS3 PE=1 SV=1
tr|K7ELU8|K7ELU8_HUMAN|PF12796|38_113	1.0952	PF12796	tr|K7ELU8|K7ELU8_HUMAN Ankyrin repeat and SAM domain-containing protein 3 (Fragment) OS=Homo sapiens OX=9606 GN=ANKS3 PE=1 SV=1
tr|H0YGQ6|H0YGQ6_HUMAN|PF12796|98_154	1.09516	PF12796	tr|H0YGQ6|H0YGQ6_HUMAN DNA-binding protein RFXANK (Fragment) OS=Homo sapiens OX=9606 GN=RFXANK PE=1 SV=1
tr|A0A2R8Y4K2|A0A2R8Y4K2_HUMAN|PF02737|8_88	1.09515	PF02737	tr|A0A2R8Y4K2|A0A2R8Y4K2_HUMAN Crystallin, lambda 1, isoform CRA_c OS=Homo sapiens OX=9606 GN=CRYL1 PE=1 SV=1
tr|A0A2R8Y5S5|A0A2R8Y5S5_HUMAN|PF02737|8_88	1.09515	PF02737	tr|A0A2R8Y5S5|A0A2R8Y5S5_HUMAN Lambda-crystallin homolog OS=Homo sapiens OX=9606 GN=CRYL1 PE=1 SV=1
tr|E9PGV7|E9PGV7_HUMAN| |0_46	1.09513		tr|E9PGV7|E9PGV7_HUMAN Myosin light chain 3 (Fragment) OS=Homo sapiens OX=9606 GN=MYL3 PE=1 SV=1
tr|D6RD60|D6RD60_HUMAN|PF01230|23_72	1.09511	PF01230	tr|D6RD60|D6RD60_HUMAN Histidine triad nucleotide-binding protein 1 OS=Homo sapiens OX=9606 GN=HINT1 PE=1 SV=1
sp|Q2M3V2|SWAHA_HUMAN|PF12796|339_416	1.09509	PF12796	sp|Q2M3V2|SWAHA_HUMAN Ankyrin repeat domain-containing protein SOWAHA OS=Homo sapiens OX=9606 GN=SOWAHA PE=1 SV=3
tr|F5H7B4|F5H7B4_HUMAN|PF12796|33_112	1.09508	PF12796	tr|F5H7B4|F5H7B4_HUMAN Ankyrin repeat and SOCS box protein 8 (Fragment) OS=Homo sapiens OX=9606 GN=ASB8 PE=1 SV=1
tr|H3BQ57|H3BQ57_HUMAN|PF00753|32_80	1.09507	PF00753	tr|H3BQ57|H3BQ57_HUMAN Hydroxyacylglutathione hydrolase-like protein (Fragment) OS=Homo sapiens OX=9606 GN=HAGHL PE=1 SV=1
tr|H7BZ38|H7BZ38_HUMAN|PF01112|21_73	1.09498	PF01112	tr|H7BZ38|H7BZ38_HUMAN Threonine aspartase 1 (Fragment) OS=Homo sapiens OX=9606 GN=TASP1 PE=1 SV=1
tr|D6RFL0|D6RFL0_HUMAN| |0_43	1.09491		tr|D6RFL0|D6RFL0_HUMAN Cell division protein kinase 7 OS=Homo sapiens OX=9606 GN=CDK7 PE=1 SV=1
sp|Q5T4D3|TMTC4_HUMAN|PF13432|485_548	1.09489	PF13432	sp|Q5T4D3|TMTC4_HUMAN Protein O-mannosyl-transferase TMTC4 OS=Homo sapiens OX=9606 GN=TMTC4 PE=1 SV=2
sp|Q86VE3|SATL1_HUMAN|PF00583|566_668	1.09489	PF00583	sp|Q86VE3|SATL1_HUMAN Spermidine/spermine N(1)-acetyltransferase-like protein 1 OS=Homo sapiens OX=9606 GN=SATL1 PE=2 SV=4
tr|A0A5F9UUY5|A0A5F9UUY5_HUMAN|PF00583|379_481	1.09489	PF00583	tr|A0A5F9UUY5|A0A5F9UUY5_HUMAN Spermidine/spermine N(1)-acetyltransferase-like protein 1 OS=Homo sapiens OX=9606 GN=SATL1 PE=4 SV=1
sp|Q15027|ACAP1_HUMAN|PF12796|587_670	1.09489	PF12796	sp|Q15027|ACAP1_HUMAN Arf-GAP with coiled-coil, ANK repeat and PH domain-containing protein 1 OS=Homo sapiens OX=9606 GN=ACAP1 PE=1 SV=1
tr|H3BT52|H3BT52_HUMAN|PF00106|68_110	1.09488	PF00106	tr|H3BT52|H3BT52_HUMAN Inactive hydroxysteroid dehydrogenase-like protein 1 (Fragment) OS=Homo sapiens OX=9606 GN=HSDL1 PE=1 SV=1
tr|H7C338|H7C338_HUMAN| |0_97	1.09487		tr|H7C338|H7C338_HUMAN Quinone oxidoreductase-like protein 1 (Fragment) OS=Homo sapiens OX=9606 GN=CRYZL1 PE=1 SV=1
tr|H0YIP0|H0YIP0_HUMAN|PF00458|163_214	1.09484	PF00458	tr|H0YIP0|H0YIP0_HUMAN Methionine--tRNA ligase, cytoplasmic (Fragment) OS=Homo sapiens OX=9606 GN=MARS1 PE=1 SV=1
tr|J3QRY2|J3QRY2_HUMAN|PF00168|12_67	1.09483	PF00168	tr|J3QRY2|J3QRY2_HUMAN E3 ubiquitin-protein ligase SMURF2 OS=Homo sapiens OX=9606 GN=SMURF2 PE=1 SV=1
tr|A0A0G2JRG0|A0A0G2JRG0_HUMAN| |0_46	1.09482		tr|A0A0G2JRG0|A0A0G2JRG0_HUMAN Glutathione S-transferase theta-1 OS=Homo sapiens OX=9606 GN=GSTT1 PE=1 SV=1
tr|G3V3Y1|G3V3Y1_HUMAN|PF16884|4_117	1.09479	PF16884	tr|G3V3Y1|G3V3Y1_HUMAN 15-oxoprostaglandin 13-reductase OS=Homo sapiens OX=9606 PE=3 SV=1
tr|C9IYE4|C9IYE4_HUMAN|PF13637|42_90	1.09475	PF13637	tr|C9IYE4|C9IYE4_HUMAN CAP-Gly domain-containing linker protein 4 (Fragment) OS=Homo sapiens OX=9606 GN=CLIP4 PE=1 SV=1
sp|Q86X40|LRC28_HUMAN|PF13855|41_100	1.09474	PF13855	sp|Q86X40|LRC28_HUMAN Leucine-rich repeat-containing protein 28 OS=Homo sapiens OX=9606 GN=LRRC28 PE=2 SV=1
tr|H0YKF6|H0YKF6_HUMAN|PF13855|41_100	1.09474	PF13855	tr|H0YKF6|H0YKF6_HUMAN Leucine-rich repeat-containing protein 28 (Fragment) OS=Homo sapiens OX=9606 GN=LRRC28 PE=1 SV=1
tr|A0A5F9ZGM7|A0A5F9ZGM7_HUMAN|PF13646|5_71	1.09469	PF13646	tr|A0A5F9ZGM7|A0A5F9ZGM7_HUMAN Deoxyhypusine hydroxylase (Fragment) OS=Homo sapiens OX=9606 GN=DOHH PE=1 SV=1
tr|A0A0J9YXS1|A0A0J9YXS1_HUMAN|PF13424|64_133	1.09469	PF13424	tr|A0A0J9YXS1|A0A0J9YXS1_HUMAN Kinesin light chain (Fragment) OS=Homo sapiens OX=9606 GN=NPHP3-ACAD11 PE=3 SV=1
sp|Q7Z494|NPHP3_HUMAN|PF13424|1181_1250	1.09469	PF13424	sp|Q7Z494|NPHP3_HUMAN Nephrocystin-3 OS=Homo sapiens OX=9606 GN=NPHP3 PE=1 SV=1
tr|G3V4S4|G3V4S4_HUMAN|PF00458|11_62	1.09467	PF00458	tr|G3V4S4|G3V4S4_HUMAN Tryptophan--tRNA ligase, cytoplasmic (Fragment) OS=Homo sapiens OX=9606 GN=WARS1 PE=1 SV=1
sp|Q05BV3|EMAL5_HUMAN|PF00400|761_802	1.09465	PF00400	sp|Q05BV3|EMAL5_HUMAN Echinoderm microtubule-associated protein-like 5 OS=Homo sapiens OX=9606 GN=EML5 PE=2 SV=3
tr|G3V3R3|G3V3R3_HUMAN|PF00458|11_58	1.09463	PF00458	tr|G3V3R3|G3V3R3_HUMAN Tryptophan--tRNA ligase, cytoplasmic (Fragment) OS=Homo sapiens OX=9606 GN=WARS1 PE=1 SV=1
tr|G3V5G8|G3V5G8_HUMAN|PF13417|1_31	1.09454	PF13417	tr|G3V5G8|G3V5G8_HUMAN Maleylacetoacetate isomerase (Fragment) OS=Homo sapiens OX=9606 GN=GSTZ1 PE=1 SV=1
tr|E9PMM2|E9PMM2_HUMAN|PF00505|83_147	1.09453	PF00505	tr|E9PMM2|E9PMM2_HUMAN Nucleolar transcription factor 1 (Fragment) OS=Homo sapiens OX=9606 GN=UBTF PE=1 SV=1
tr|H3BP39|H3BP39_HUMAN|PF13193|38_90	1.09448	PF13193	tr|H3BP39|H3BP39_HUMAN Acyl-coenzyme A synthetase ACSM2B, mitochondrial (Fragment) OS=Homo sapiens OX=9606 GN=ACSM2B PE=1 SV=1
tr|E9PHF7|E9PHF7_HUMAN|PF00289|0_48	1.09436	PF00289	tr|E9PHF7|E9PHF7_HUMAN Methylcrotonoyl-CoA carboxylase subunit alpha, mitochondrial OS=Homo sapiens OX=9606 GN=MCCC1 PE=1 SV=1
tr|Q5TBE9|Q5TBE9_HUMAN|PF01521|24_84	1.09426	PF01521	tr|Q5TBE9|Q5TBE9_HUMAN Iron-sulfur cluster assembly 1 homolog, mitochondrial OS=Homo sapiens OX=9606 GN=ISCA1 PE=1 SV=1
sp|Q8N4W6|DJC22_HUMAN|PF00226|277_335	1.09426	PF00226	sp|Q8N4W6|DJC22_HUMAN DnaJ homolog subfamily C member 22 OS=Homo sapiens OX=9606 GN=DNAJC22 PE=1 SV=1
sp|A0AV96|RBM47_HUMAN|PF00076|247_311	1.09422	PF00076	sp|A0AV96|RBM47_HUMAN RNA-binding protein 47 OS=Homo sapiens OX=9606 GN=RBM47 PE=1 SV=2
tr|B7Z8Z7|B7Z8Z7_HUMAN|PF00076|209_273	1.09422	PF00076	tr|B7Z8Z7|B7Z8Z7_HUMAN RNA-binding motif protein 47 OS=Homo sapiens OX=9606 GN=RBM47 PE=1 SV=1
tr|D6R9D6|D6R9D6_HUMAN|PF00076|247_311	1.09422	PF00076	tr|D6R9D6|D6R9D6_HUMAN RNA-binding motif protein 47 OS=Homo sapiens OX=9606 GN=RBM47 PE=1 SV=1
tr|J3QKT1|J3QKT1_HUMAN|PF00106|53_123	1.09412	PF00106	tr|J3QKT1|J3QKT1_HUMAN Dehydrogenase/reductase SDR family member 7B (Fragment) OS=Homo sapiens OX=9606 GN=DHRS7B PE=1 SV=1
tr|Q5T7C4|Q5T7C4_HUMAN|PF00505|94_157	1.094	PF00505	tr|Q5T7C4|Q5T7C4_HUMAN High mobility group protein B1 OS=Homo sapiens OX=9606 GN=HMGB1 PE=1 SV=1
tr|E7EW58|E7EW58_HUMAN|PF13855|115_176	1.09399	PF13855	tr|E7EW58|E7EW58_HUMAN Leucine-rich repeat neuronal protein 3 (Fragment) OS=Homo sapiens OX=9606 GN=LRRN3 PE=1 SV=1
sp|Q9H3W5|LRRN3_HUMAN|PF13855|115_176	1.09399	PF13855	sp|Q9H3W5|LRRN3_HUMAN Leucine-rich repeat neuronal protein 3 OS=Homo sapiens OX=9606 GN=LRRN3 PE=2 SV=1
tr|C9JHX5|C9JHX5_HUMAN|PF03807|31_86	1.09398	PF03807	tr|C9JHX5|C9JHX5_HUMAN Metalloreductase STEAP2 (Fragment) OS=Homo sapiens OX=9606 GN=STEAP2 PE=1 SV=1
tr|H3BQW8|H3BQW8_HUMAN|PF00753|13_68	1.09397	PF00753	tr|H3BQW8|H3BQW8_HUMAN Hydroxyacylglutathione hydrolase, mitochondrial (Fragment) OS=Homo sapiens OX=9606 GN=HAGH PE=1 SV=1
sp|Q16775|GLO2_HUMAN|PF00753|61_116	1.09397	PF00753	sp|Q16775|GLO2_HUMAN Hydroxyacylglutathione hydrolase, mitochondrial OS=Homo sapiens OX=9606 GN=HAGH PE=1 SV=2
tr|H3BPQ4|H3BPQ4_HUMAN|PF00753|13_68	1.09397	PF00753	tr|H3BPQ4|H3BPQ4_HUMAN Hydroxyacylglutathione hydrolase, mitochondrial OS=Homo sapiens OX=9606 GN=HAGH PE=1 SV=1
tr|H3BUF2|H3BUF2_HUMAN|PF13193|81_135	1.09395	PF13193	tr|H3BUF2|H3BUF2_HUMAN Acyl-coenzyme A synthetase ACSM3, mitochondrial (Fragment) OS=Homo sapiens OX=9606 GN=ACSM3 PE=1 SV=8
tr|A0A0C4DH18|A0A0C4DH18_HUMAN|PF10500|6_123	1.0939	PF10500	tr|A0A0C4DH18|A0A0C4DH18_HUMAN ADP-ribosylation factor-like protein 6-interacting protein 4 OS=Homo sapiens OX=9606 GN=ARL6IP4 PE=1 SV=1
tr|C9IZQ5|C9IZQ5_HUMAN|PF03091|70_123	1.0939	PF03091	tr|C9IZQ5|C9IZQ5_HUMAN Protein CutA OS=Homo sapiens OX=9606 GN=CUTA PE=1 SV=1
tr|D6RCR6|D6RCR6_HUMAN|PF05222|7_56	1.09385	PF05222	tr|D6RCR6|D6RCR6_HUMAN NAD(P) transhydrogenase, mitochondrial (Fragment) OS=Homo sapiens OX=9606 GN=NNT PE=1 SV=1
tr|K7EP37|K7EP37_HUMAN|PF13855|2_60	1.09381	PF13855	tr|K7EP37|K7EP37_HUMAN Protein flightless-1 homolog (Fragment) OS=Homo sapiens OX=9606 GN=FLII PE=1 SV=1
tr|K7EP27|K7EP27_HUMAN|PF13855|2_60	1.09381	PF13855	tr|K7EP27|K7EP27_HUMAN Protein flightless-1 homolog (Fragment) OS=Homo sapiens OX=9606 GN=FLII PE=1 SV=1
tr|M0R1S4|M0R1S4_HUMAN| |0_28	1.09381		tr|M0R1S4|M0R1S4_HUMAN DNA ligase 1 (Fragment) OS=Homo sapiens OX=9606 GN=LIG1 PE=1 SV=1
sp|A6NM36|LRC30_HUMAN|PF13855|118_173	1.0938	PF13855	sp|A6NM36|LRC30_HUMAN Leucine-rich repeat-containing protein 30 OS=Homo sapiens OX=9606 GN=LRRC30 PE=4 SV=1
tr|A0A494BZT5|A0A494BZT5_HUMAN|PF00289|36_68	1.0938	PF00289	tr|A0A494BZT5|A0A494BZT5_HUMAN Pyruvate carboxylase, mitochondrial (Fragment) OS=Homo sapiens OX=9606 GN=PC PE=1 SV=1
tr|C9J4L1|C9J4L1_HUMAN|PF13589|19_64	1.09379	PF13589	tr|C9J4L1|C9J4L1_HUMAN PMS1 protein homolog 1 (Fragment) OS=Homo sapiens OX=9606 GN=PMS1 PE=1 SV=1
tr|A0A6I8PIK4|A0A6I8PIK4_HUMAN|PF13181|255_287	1.09379	PF13181	tr|A0A6I8PIK4|A0A6I8PIK4_HUMAN DnaJ homolog subfamily C member 7 OS=Homo sapiens OX=9606 GN=DNAJC7 PE=4 SV=1
tr|A0A6I8PU73|A0A6I8PU73_HUMAN|PF13181|293_325	1.09379	PF13181	tr|A0A6I8PU73|A0A6I8PU73_HUMAN DnaJ homolog subfamily C member 7 OS=Homo sapiens OX=9606 GN=DNAJC7 PE=4 SV=1
tr|A0A6I8PUD4|A0A6I8PUD4_HUMAN|PF13181|280_312	1.09379	PF13181	tr|A0A6I8PUD4|A0A6I8PUD4_HUMAN DnaJ homolog subfamily C member 7 OS=Homo sapiens OX=9606 GN=DNAJC7 PE=4 SV=1
tr|A0A6I8PR89|A0A6I8PR89_HUMAN|PF13181|293_325	1.09379	PF13181	tr|A0A6I8PR89|A0A6I8PR89_HUMAN DnaJ homolog subfamily C member 7 OS=Homo sapiens OX=9606 GN=DNAJC7 PE=4 SV=1
sp|Q99615|DNJC7_HUMAN|PF13181|293_325	1.09379	PF13181	sp|Q99615|DNJC7_HUMAN DnaJ homolog subfamily C member 7 OS=Homo sapiens OX=9606 GN=DNAJC7 PE=1 SV=2
tr|A0A6I8PS32|A0A6I8PS32_HUMAN|PF13181|270_302	1.09379	PF13181	tr|A0A6I8PS32|A0A6I8PS32_HUMAN DnaJ homolog subfamily C member 7 (Fragment) OS=Homo sapiens OX=9606 GN=DNAJC7 PE=4 SV=1
tr|A0A6I8PRZ0|A0A6I8PRZ0_HUMAN|PF13181|237_269	1.09379	PF13181	tr|A0A6I8PRZ0|A0A6I8PRZ0_HUMAN DnaJ homolog subfamily C member 7 (Fragment) OS=Homo sapiens OX=9606 GN=DNAJC7 PE=4 SV=1
tr|H0Y3U8|H0Y3U8_HUMAN|PF00704|82_126	1.09374	PF00704	tr|H0Y3U8|H0Y3U8_HUMAN Chitinase-3-like protein 1 (Fragment) OS=Homo sapiens OX=9606 GN=CHI3L1 PE=1 SV=1
tr|H0YMB7|H0YMB7_HUMAN|PF00561|86_136	1.09368	PF00561	tr|H0YMB7|H0YMB7_HUMAN Maspardin (Fragment) OS=Homo sapiens OX=9606 GN=SPG21 PE=1 SV=1
tr|A0A1W2PP95|A0A1W2PP95_HUMAN| |0_42	1.09368		tr|A0A1W2PP95|A0A1W2PP95_HUMAN Glutathione S-transferase theta-4 OS=Homo sapiens OX=9606 GN=GSTT4 PE=4 SV=1
tr|I3L0W4|I3L0W4_HUMAN|PF00583|66_110	1.09366	PF00583	tr|I3L0W4|I3L0W4_HUMAN Diamine acetyltransferase 2 OS=Homo sapiens OX=9606 GN=SAT2 PE=1 SV=1
tr|F8W9F8|F8W9F8_HUMAN|PF00076|240_304	1.09361	PF00076	tr|F8W9F8|F8W9F8_HUMAN APOBEC1 complementation factor OS=Homo sapiens OX=9606 GN=A1CF PE=1 SV=2
sp|Q9NQ94|A1CF_HUMAN|PF00076|232_296	1.09361	PF00076	sp|Q9NQ94|A1CF_HUMAN APOBEC1 complementation factor OS=Homo sapiens OX=9606 GN=A1CF PE=1 SV=1
tr|J3KP84|J3KP84_HUMAN|PF00378|53_116	1.09359	PF00378	tr|J3KP84|J3KP84_HUMAN Ethylmalonyl-CoA decarboxylase OS=Homo sapiens OX=9606 GN=ECHDC1 PE=1 SV=1
tr|E9PRU6|E9PRU6_HUMAN|PF00378|53_116	1.09359	PF00378	tr|E9PRU6|E9PRU6_HUMAN Ethylmalonyl-CoA decarboxylase (Fragment) OS=Homo sapiens OX=9606 GN=ECHDC1 PE=1 SV=1
tr|F8VSH2|F8VSH2_HUMAN|PF13432|530_584	1.09354	PF13432	tr|F8VSH2|F8VSH2_HUMAN Dolichyl-phosphate-mannose--protein mannosyltransferase OS=Homo sapiens OX=9606 GN=TMTC2 PE=1 SV=1
tr|D6RBK8|D6RBK8_HUMAN|PF13857|121_169	1.09352	PF13857	tr|D6RBK8|D6RBK8_HUMAN Ankyrin repeat family A protein 2 (Fragment) OS=Homo sapiens OX=9606 GN=ANKRA2 PE=1 SV=8
tr|E9PBZ0|E9PBZ0_HUMAN|PF01230|10_76	1.09351	PF01230	tr|E9PBZ0|E9PBZ0_HUMAN Bis(5'-adenosyl)-triphosphatase (Fragment) OS=Homo sapiens OX=9606 GN=FHIT PE=1 SV=8
tr|K7EMY5|K7EMY5_HUMAN| |0_42	1.0935		tr|K7EMY5|K7EMY5_HUMAN Retinol dehydrogenase 13 (Fragment) OS=Homo sapiens OX=9606 GN=RDH13 PE=1 SV=1
tr|Q5JQP4|Q5JQP4_HUMAN|PF14791|224_297	1.09349	PF14791	tr|Q5JQP4|Q5JQP4_HUMAN DNA polymerase OS=Homo sapiens OX=9606 GN=POLL PE=1 SV=1
sp|Q9UGP5|DPOLL_HUMAN|PF14791|501_574	1.09349	PF14791	sp|Q9UGP5|DPOLL_HUMAN DNA polymerase lambda OS=Homo sapiens OX=9606 GN=POLL PE=1 SV=1
tr|Q9HBN3|Q9HBN3_HUMAN|PF14791|174_247	1.09349	PF14791	tr|Q9HBN3|Q9HBN3_HUMAN DNA polymerase OS=Homo sapiens OX=9606 GN=POLL PE=1 SV=1
tr|Q5JQP8|Q5JQP8_HUMAN|PF14791|413_486	1.09349	PF14791	tr|Q5JQP8|Q5JQP8_HUMAN DNA polymerase OS=Homo sapiens OX=9606 GN=POLL PE=1 SV=1
tr|H0YBX1|H0YBX1_HUMAN|PF14791|126_162	1.09347	PF14791	tr|H0YBX1|H0YBX1_HUMAN DNA polymerase (Fragment) OS=Homo sapiens OX=9606 GN=POLB PE=1 SV=1
tr|R4GNF9|R4GNF9_HUMAN|PF00581|2_59	1.09345	PF00581	tr|R4GNF9|R4GNF9_HUMAN Thiosulfate:glutathione sulfurtransferase OS=Homo sapiens OX=9606 GN=TSTD1 PE=1 SV=1
tr|A0A6I8PU89|A0A6I8PU89_HUMAN|PF00515|293_326	1.09344	PF00515	tr|A0A6I8PU89|A0A6I8PU89_HUMAN DnaJ homolog subfamily C member 7 OS=Homo sapiens OX=9606 GN=DNAJC7 PE=4 SV=1
tr|A0A6I8PLE7|A0A6I8PLE7_HUMAN|PF00515|254_287	1.09344	PF00515	tr|A0A6I8PLE7|A0A6I8PLE7_HUMAN DnaJ homolog subfamily C member 7 (Fragment) OS=Homo sapiens OX=9606 GN=DNAJC7 PE=4 SV=1
tr|A0A6I8PUC2|A0A6I8PUC2_HUMAN|PF00515|237_270	1.09344	PF00515	tr|A0A6I8PUC2|A0A6I8PUC2_HUMAN DnaJ homolog subfamily C member 7 OS=Homo sapiens OX=9606 GN=DNAJC7 PE=4 SV=1
tr|K7EJ24|K7EJ24_HUMAN|PF00515|35_68	1.09344	PF00515	tr|K7EJ24|K7EJ24_HUMAN DnaJ homolog subfamily C member 7 OS=Homo sapiens OX=9606 GN=DNAJC7 PE=1 SV=1
tr|F1LLU7|F1LLU7_HUMAN|PF00378|146_191	1.09343	PF00378	tr|F1LLU7|F1LLU7_HUMAN Enoyl-CoA delta isomerase 2 OS=Homo sapiens OX=9606 GN=ECI2 PE=1 SV=1
sp|Q5T764|IFT1B_HUMAN|PF13424|53_126	1.09343	PF13424	sp|Q5T764|IFT1B_HUMAN Interferon-induced protein with tetratricopeptide repeats 1B OS=Homo sapiens OX=9606 GN=IFIT1B PE=1 SV=1
tr|H3BR74|H3BR74_HUMAN|PF00753|16_64	1.09341	PF00753	tr|H3BR74|H3BR74_HUMAN Hydroxyacylglutathione hydrolase-like protein (Fragment) OS=Homo sapiens OX=9606 GN=HAGHL PE=1 SV=1
tr|F5H0J7|F5H0J7_HUMAN|PF00135|10_75	1.09339	PF00135	tr|F5H0J7|F5H0J7_HUMAN Carboxylesterase 5A (Fragment) OS=Homo sapiens OX=9606 GN=CES5A PE=1 SV=1
tr|M0QYD4|M0QYD4_HUMAN|PF03447|11_50	1.09338	PF03447	tr|M0QYD4|M0QYD4_HUMAN Putative L-aspartate dehydrogenase (Fragment) OS=Homo sapiens OX=9606 GN=ASPDH PE=1 SV=1
sp|Q9UQ13|SHOC2_HUMAN|PF13855|192_250	1.09338	PF13855	sp|Q9UQ13|SHOC2_HUMAN Leucine-rich repeat protein SHOC-2 OS=Homo sapiens OX=9606 GN=SHOC2 PE=1 SV=2
tr|H0YAM4|H0YAM4_HUMAN|PF13424|2_62	1.09336	PF13424	tr|H0YAM4|H0YAM4_HUMAN Nephrocystin-3 (Fragment) OS=Homo sapiens OX=9606 GN=NPHP3 PE=4 SV=1
tr|Q5JQP2|Q5JQP2_HUMAN|PF14791|416_448	1.09335	PF14791	tr|Q5JQP2|Q5JQP2_HUMAN DNA polymerase (Fragment) OS=Homo sapiens OX=9606 GN=POLL PE=1 SV=1
tr|E9PD37|E9PD37_HUMAN|PF00583|29_116	1.09329	PF00583	tr|E9PD37|E9PD37_HUMAN Diamine acetyltransferase 1 OS=Homo sapiens OX=9606 GN=SAT1 PE=1 SV=1
tr|F2Z2D6|F2Z2D6_HUMAN|PF00378|53_117	1.09329	PF00378	tr|F2Z2D6|F2Z2D6_HUMAN Ethylmalonyl-CoA decarboxylase OS=Homo sapiens OX=9606 GN=ECHDC1 PE=1 SV=1
tr|G3V484|G3V484_HUMAN|PF13637|25_75	1.09318	PF13637	tr|G3V484|G3V484_HUMAN Ankyrin repeat and SOCS box protein 2 (Fragment) OS=Homo sapiens OX=9606 GN=ASB2 PE=1 SV=8
tr|G3V3P8|G3V3P8_HUMAN|PF13637|72_122	1.09318	PF13637	tr|G3V3P8|G3V3P8_HUMAN Ankyrin repeat and SOCS box protein 2 (Fragment) OS=Homo sapiens OX=9606 GN=ASB2 PE=1 SV=1
tr|A0A0G2JMS2|A0A0G2JMS2_HUMAN| |0_44	1.09315		tr|A0A0G2JMS2|A0A0G2JMS2_HUMAN Glutathione S-transferase theta 1, isoform CRA_g OS=Homo sapiens OX=9606 GN=GSTT1 PE=1 SV=1
tr|A0A087WUI2|A0A087WUI2_HUMAN|PF00076|22_87	1.09313	PF00076	tr|A0A087WUI2|A0A087WUI2_HUMAN Heterogeneous nuclear ribonucleoproteins A2/B1 OS=Homo sapiens OX=9606 GN=HNRNPA2B1 PE=1 SV=1
sp|P22626|ROA2_HUMAN|PF00076|22_87	1.09313	PF00076	sp|P22626|ROA2_HUMAN Heterogeneous nuclear ribonucleoproteins A2/B1 OS=Homo sapiens OX=9606 GN=HNRNPA2B1 PE=1 SV=2
sp|Q8N9V3|WSDU1_HUMAN|PF00400|49_82	1.09311	PF00400	sp|Q8N9V3|WSDU1_HUMAN WD repeat, SAM and U-box domain-containing protein 1 OS=Homo sapiens OX=9606 GN=WDSUB1 PE=1 SV=3
tr|B8ZZF2|B8ZZF2_HUMAN|PF00400|49_82	1.09311	PF00400	tr|B8ZZF2|B8ZZF2_HUMAN WD repeat, SAM and U-box domain-containing protein 1 OS=Homo sapiens OX=9606 GN=WDSUB1 PE=1 SV=2
sp|P12081|HARS1_HUMAN|PF00458|6_45	1.09311	PF00458	sp|P12081|HARS1_HUMAN Histidine--tRNA ligase, cytoplasmic OS=Homo sapiens OX=9606 GN=HARS1 PE=1 SV=2
tr|B4DDD8|B4DDD8_HUMAN|PF00458|6_45	1.09311	PF00458	tr|B4DDD8|B4DDD8_HUMAN Histidine--tRNA ligase, cytoplasmic OS=Homo sapiens OX=9606 GN=HARS1 PE=1 SV=1
tr|B4E1C5|B4E1C5_HUMAN|PF00458|6_45	1.09311	PF00458	tr|B4E1C5|B4E1C5_HUMAN Histidine--tRNA ligase, cytoplasmic OS=Homo sapiens OX=9606 GN=HARS1 PE=1 SV=1
tr|E7ETE2|E7ETE2_HUMAN|PF00458|6_45	1.09311	PF00458	tr|E7ETE2|E7ETE2_HUMAN Histidine--tRNA ligase, cytoplasmic (Fragment) OS=Homo sapiens OX=9606 GN=HARS1 PE=1 SV=1
sp|Q15751|HERC1_HUMAN|PF00415|4308_4357	1.0931	PF00415	sp|Q15751|HERC1_HUMAN Probable E3 ubiquitin-protein ligase HERC1 OS=Homo sapiens OX=9606 GN=HERC1 PE=1 SV=2
tr|H0YLG2|H0YLG2_HUMAN|PF00415|15_64	1.0931	PF00415	tr|H0YLG2|H0YLG2_HUMAN Probable E3 ubiquitin-protein ligase HERC1 (Fragment) OS=Homo sapiens OX=9606 GN=HERC1 PE=1 SV=1
sp|Q68CR1|SE1L3_HUMAN|PF08238|730_761	1.09309	PF08238	sp|Q68CR1|SE1L3_HUMAN Protein sel-1 homolog 3 OS=Homo sapiens OX=9606 GN=SEL1L3 PE=1 SV=2
tr|F8WE17|F8WE17_HUMAN|PF00930|106_164	1.09308	PF00930	tr|F8WE17|F8WE17_HUMAN Dipeptidyl-peptidase IV OS=Homo sapiens OX=9606 GN=DPP4 PE=1 SV=1
sp|A4D2B0|MBLC1_HUMAN|PF00753|76_129	1.09308	PF00753	sp|A4D2B0|MBLC1_HUMAN Metallo-beta-lactamase domain-containing protein 1 OS=Homo sapiens OX=9606 GN=MBLAC1 PE=1 SV=1
sp|Q15404|RSU1_HUMAN|PF13855|40_98	1.09308	PF13855	sp|Q15404|RSU1_HUMAN Ras suppressor protein 1 OS=Homo sapiens OX=9606 GN=RSU1 PE=1 SV=3
sp|Q15269|PWP2_HUMAN|PF00400|491_529	1.09308	PF00400	sp|Q15269|PWP2_HUMAN Periodic tryptophan protein 2 homolog OS=Homo sapiens OX=9606 GN=PWP2 PE=2 SV=2
tr|A0A0B4J2E5|A0A0B4J2E5_HUMAN|PF00400|491_529	1.09308	PF00400	tr|A0A0B4J2E5|A0A0B4J2E5_HUMAN Uncharacterized protein OS=Homo sapiens OX=9606 GN=LOC102724159 PE=1 SV=1
tr|H0Y8A5|H0Y8A5_HUMAN|PF00400|431_460	1.09306	PF00400	tr|H0Y8A5|H0Y8A5_HUMAN WD repeat-containing protein 49 (Fragment) OS=Homo sapiens OX=9606 GN=WDR49 PE=1 SV=2
sp|Q8IV35|WDR49_HUMAN|PF00400|281_310	1.09306	PF00400	sp|Q8IV35|WDR49_HUMAN WD repeat-containing protein 49 OS=Homo sapiens OX=9606 GN=WDR49 PE=2 SV=1
tr|A0A3B3IS43|A0A3B3IS43_HUMAN|PF00400|622_651	1.09306	PF00400	tr|A0A3B3IS43|A0A3B3IS43_HUMAN WD repeat-containing protein 49 OS=Homo sapiens OX=9606 GN=WDR49 PE=1 SV=1
tr|H3BQB0|H3BQB0_HUMAN|PF02441|18_66	1.09306	PF02441	tr|H3BQB0|H3BQB0_HUMAN Phosphopantothenoylcysteine decarboxylase OS=Homo sapiens OX=9606 GN=PPCDC PE=1 SV=1
sp|A6NKN8|PC4L1_HUMAN| |0_68	1.09305		sp|A6NKN8|PC4L1_HUMAN Purkinje cell protein 4-like protein 1 OS=Homo sapiens OX=9606 GN=PCP4L1 PE=3 SV=3
tr|V9GYL1|V9GYL1_HUMAN|PF01135|9_94	1.09303	PF01135	tr|V9GYL1|V9GYL1_HUMAN Protein-L-isoaspartate O-methyltransferase domain-containing protein 2 (Fragment) OS=Homo sapiens OX=9606 GN=PCMTD2 PE=1 SV=1
tr|J3KRS1|J3KRS1_HUMAN|PF00106|10_57	1.09301	PF00106	tr|J3KRS1|J3KRS1_HUMAN Dehydrogenase/reductase SDR family member 7B (Fragment) OS=Homo sapiens OX=9606 GN=DHRS7B PE=1 SV=1
tr|H3BP79|H3BP79_HUMAN|PF00501|1_56	1.09294	PF00501	tr|H3BP79|H3BP79_HUMAN Acyl-coenzyme A synthetase ACSM2B, mitochondrial (Fragment) OS=Homo sapiens OX=9606 GN=ACSM2B PE=1 SV=1
tr|H0YKV0|H0YKV0_HUMAN|PF02771|1_26	1.09293	PF02771	tr|H0YKV0|H0YKV0_HUMAN Isovaleryl-CoA dehydrogenase, mitochondrial (Fragment) OS=Homo sapiens OX=9606 GN=IVD PE=1 SV=1
tr|D6RF05|D6RF05_HUMAN|PF00458|6_46	1.09291	PF00458	tr|D6RF05|D6RF05_HUMAN Histidine--tRNA ligase, cytoplasmic OS=Homo sapiens OX=9606 GN=HARS1 PE=1 SV=1
tr|A0A2R8YCI2|A0A2R8YCI2_HUMAN|PF00458|6_46	1.09291	PF00458	tr|A0A2R8YCI2|A0A2R8YCI2_HUMAN Histidine--tRNA ligase, cytoplasmic OS=Homo sapiens OX=9606 GN=HARS1 PE=1 SV=1
tr|E9PD69|E9PD69_HUMAN|PF00106|5_74	1.0929	PF00106	tr|E9PD69|E9PD69_HUMAN 15-hydroxyprostaglandin dehydrogenase [NAD(+)] OS=Homo sapiens OX=9606 GN=HPGD PE=1 SV=1
tr|A0A0C4DG14|A0A0C4DG14_HUMAN| |0_113	1.09286		tr|A0A0C4DG14|A0A0C4DG14_HUMAN Quinone oxidoreductase-like protein 1 OS=Homo sapiens OX=9606 GN=CRYZL1 PE=1 SV=1
tr|A0A1W2PPI7|A0A1W2PPI7_HUMAN|PF01436|580_608	1.09286	PF01436	tr|A0A1W2PPI7|A0A1W2PPI7_HUMAN Tripartite motif-containing protein 3 OS=Homo sapiens OX=9606 GN=TRIM3 PE=1 SV=1
tr|E9PES6|E9PES6_HUMAN|PF00505|92_153	1.09285	PF00505	tr|E9PES6|E9PES6_HUMAN High mobility group protein B3 (Fragment) OS=Homo sapiens OX=9606 GN=HMGB3 PE=1 SV=1
tr|U3KQG0|U3KQG0_HUMAN|PF02824|60_120	1.09284	PF02824	tr|U3KQG0|U3KQG0_HUMAN Threonyl-tRNA synthetase OS=Homo sapiens OX=9606 GN=TARS2 PE=1 SV=1
sp|Q9BW92|SYTM_HUMAN|PF02824|60_120	1.09284	PF02824	sp|Q9BW92|SYTM_HUMAN Threonine--tRNA ligase, mitochondrial OS=Homo sapiens OX=9606 GN=TARS2 PE=1 SV=1
tr|U3KQ50|U3KQ50_HUMAN|PF02824|34_94	1.09284	PF02824	tr|U3KQ50|U3KQ50_HUMAN Threonine--tRNA ligase, mitochondrial (Fragment) OS=Homo sapiens OX=9606 GN=TARS2 PE=1 SV=1
sp|Q9BXN1|ASPN_HUMAN|PF13855|104_162	1.09284	PF13855	sp|Q9BXN1|ASPN_HUMAN Asporin OS=Homo sapiens OX=9606 GN=ASPN PE=1 SV=2
tr|Q5TBF2|Q5TBF2_HUMAN|PF13855|104_162	1.09284	PF13855	tr|Q5TBF2|Q5TBF2_HUMAN Asporin OS=Homo sapiens OX=9606 GN=ASPN PE=1 SV=1
tr|A0A2R8YFQ0|A0A2R8YFQ0_HUMAN|PF00583|566_639	1.09281	PF00583	tr|A0A2R8YFQ0|A0A2R8YFQ0_HUMAN Spermidine/spermine N(1)-acetyltransferase-like protein 1 OS=Homo sapiens OX=9606 GN=SATL1 PE=4 SV=1
sp|Q6P3W2|DJC24_HUMAN|PF00226|10_79	1.09276	PF00226	sp|Q6P3W2|DJC24_HUMAN DnaJ homolog subfamily C member 24 OS=Homo sapiens OX=9606 GN=DNAJC24 PE=1 SV=2
tr|A0A0A0MR33|A0A0A0MR33_HUMAN|PF02798|6_73	1.09276	PF02798	tr|A0A0A0MR33|A0A0A0MR33_HUMAN Maleylacetoacetate isomerase OS=Homo sapiens OX=9606 GN=GSTZ1 PE=1 SV=1
sp|Q8IUR5|TMTC1_HUMAN|PF13432|555_615	1.09276	PF13432	sp|Q8IUR5|TMTC1_HUMAN Protein O-mannosyl-transferase TMTC1 OS=Homo sapiens OX=9606 GN=TMTC1 PE=1 SV=3
tr|F8VXU8|F8VXU8_HUMAN|PF13432|579_639	1.09276	PF13432	tr|F8VXU8|F8VXU8_HUMAN Dolichyl-phosphate-mannose--protein mannosyltransferase OS=Homo sapiens OX=9606 GN=TMTC1 PE=1 SV=1
tr|F8VTQ9|F8VTQ9_HUMAN|PF13432|617_677	1.09276	PF13432	tr|F8VTQ9|F8VTQ9_HUMAN Dolichyl-phosphate-mannose--protein mannosyltransferase OS=Homo sapiens OX=9606 GN=TMTC1 PE=1 SV=1
tr|Q5FBZ9|Q5FBZ9_HUMAN|PF00505|531_598	1.09273	PF00505	tr|Q5FBZ9|Q5FBZ9_HUMAN PMS1 nirs variant 1 OS=Homo sapiens OX=9606 GN=PMS1 PE=1 SV=1
tr|E9PC65|E9PC65_HUMAN|PF00505|509_576	1.09273	PF00505	tr|E9PC65|E9PC65_HUMAN PMS1 protein homolog 1 (Fragment) OS=Homo sapiens OX=9606 GN=PMS1 PE=1 SV=1
tr|B7ZAA0|B7ZAA0_HUMAN|PF00505|394_461	1.09273	PF00505	tr|B7ZAA0|B7ZAA0_HUMAN PMS1 protein homolog 1 OS=Homo sapiens OX=9606 GN=PMS1 PE=1 SV=1
tr|Q3BDU3|Q3BDU3_HUMAN|PF00505|531_598	1.09273	PF00505	tr|Q3BDU3|Q3BDU3_HUMAN PMS1 protein homolog 1 OS=Homo sapiens OX=9606 GN=PMS1 PE=1 SV=1
tr|J3QKV9|J3QKV9_HUMAN| |0_54	1.0927		tr|J3QKV9|J3QKV9_HUMAN FGGY carbohydrate kinase domain-containing protein (Fragment) OS=Homo sapiens OX=9606 GN=FGGY PE=1 SV=1
tr|H7BZH6|H7BZH6_HUMAN|PF00107|146_204	1.09263	PF00107	tr|H7BZH6|H7BZH6_HUMAN Quinone oxidoreductase PIG3 (Fragment) OS=Homo sapiens OX=9606 GN=TP53I3 PE=1 SV=1
tr|S4R368|S4R368_HUMAN|PF00226|13_52	1.09263	PF00226	tr|S4R368|S4R368_HUMAN DnaJ homolog subfamily C member 12 OS=Homo sapiens OX=9606 GN=DNAJC12 PE=1 SV=1
sp|Q13085|ACACA_HUMAN|PF00364|752_818	1.09262	PF00364	sp|Q13085|ACACA_HUMAN Acetyl-CoA carboxylase 1 OS=Homo sapiens OX=9606 GN=ACACA PE=1 SV=2
sp|Q86XL3|ANKL2_HUMAN|PF01693|217_249	1.0926	PF01693	sp|Q86XL3|ANKL2_HUMAN Ankyrin repeat and LEM domain-containing protein 2 OS=Homo sapiens OX=9606 GN=ANKLE2 PE=1 SV=4
tr|F5H300|F5H300_HUMAN|PF00226|34_72	1.0926	PF00226	tr|F5H300|F5H300_HUMAN DnaJ homolog subfamily A member 4 OS=Homo sapiens OX=9606 GN=DNAJA4 PE=1 SV=1
tr|X6RK58|X6RK58_HUMAN|PF13855|97_156	1.09258	PF13855	tr|X6RK58|X6RK58_HUMAN Leucine-rich repeat-containing protein 20 (Fragment) OS=Homo sapiens OX=9606 GN=LRRC20 PE=1 SV=7
sp|Q8TCA0|LRC20_HUMAN|PF13855|97_156	1.09258	PF13855	sp|Q8TCA0|LRC20_HUMAN Leucine-rich repeat-containing protein 20 OS=Homo sapiens OX=9606 GN=LRRC20 PE=1 SV=1
tr|A0A0C4DGQ7|A0A0C4DGQ7_HUMAN|PF00400|373_405	1.09256	PF00400	tr|A0A0C4DGQ7|A0A0C4DGQ7_HUMAN Echinoderm microtubule-associated protein-like 2 OS=Homo sapiens OX=9606 GN=EML2 PE=1 SV=1
tr|K7EIK7|K7EIK7_HUMAN|PF00400|373_405	1.09256	PF00400	tr|K7EIK7|K7EIK7_HUMAN Echinoderm microtubule-associated protein-like 2 OS=Homo sapiens OX=9606 GN=EML2 PE=1 SV=1
sp|O95834|EMAL2_HUMAN|PF00400|373_405	1.09256	PF00400	sp|O95834|EMAL2_HUMAN Echinoderm microtubule-associated protein-like 2 OS=Homo sapiens OX=9606 GN=EML2 PE=1 SV=1
sp|Q6ZXV5|TMTC3_HUMAN|PF13181|669_701	1.09256	PF13181	sp|Q6ZXV5|TMTC3_HUMAN Protein O-mannosyl-transferase TMTC3 OS=Homo sapiens OX=9606 GN=TMTC3 PE=1 SV=2
sp|Q9Y5P6|GMPPB_HUMAN|PF00132|258_293	1.09254	PF00132	sp|Q9Y5P6|GMPPB_HUMAN Mannose-1-phosphate guanyltransferase beta OS=Homo sapiens OX=9606 GN=GMPPB PE=1 SV=2
tr|D6RAV8|D6RAV8_HUMAN|PF00106|2_46	1.09253	PF00106	tr|D6RAV8|D6RAV8_HUMAN Carbonyl reductase family member 4 OS=Homo sapiens OX=9606 GN=CBR4 PE=1 SV=1
tr|C9JMN9|C9JMN9_HUMAN|PF00085|111_158	1.09251	PF00085	tr|C9JMN9|C9JMN9_HUMAN Protein disulfide-isomerase A4 (Fragment) OS=Homo sapiens OX=9606 GN=PDIA4 PE=1 SV=1
tr|I3L320|I3L320_HUMAN|PF00226|8_43	1.09249	PF00226	tr|I3L320|I3L320_HUMAN DnaJ homolog subfamily A member 2 OS=Homo sapiens OX=9606 GN=DNAJA2 PE=1 SV=1
sp|Q9BVQ7|SPA5L_HUMAN|PF17862|673_720	1.09244	PF17862	sp|Q9BVQ7|SPA5L_HUMAN Spermatogenesis-associated protein 5-like protein 1 OS=Homo sapiens OX=9606 GN=SPATA5L1 PE=1 SV=2
tr|H0YCA5|H0YCA5_HUMAN|PF17862|178_225	1.09244	PF17862	tr|H0YCA5|H0YCA5_HUMAN Spermatogenesis-associated protein 5-like protein 1 (Fragment) OS=Homo sapiens OX=9606 GN=SPATA5L1 PE=1 SV=1
tr|D6RGF2|D6RGF2_HUMAN|PF00106|2_49	1.09242	PF00106	tr|D6RGF2|D6RGF2_HUMAN Carbonyl reductase family member 4 OS=Homo sapiens OX=9606 GN=CBR4 PE=1 SV=1
tr|A0A087WYV4|A0A087WYV4_HUMAN|PF00106|12_47	1.09241	PF00106	tr|A0A087WYV4|A0A087WYV4_HUMAN Dehydrogenase/reductase SDR family member 11 OS=Homo sapiens OX=9606 GN=DHRS11 PE=1 SV=1
tr|I3L339|I3L339_HUMAN|PF00501|1_56	1.09241	PF00501	tr|I3L339|I3L339_HUMAN Acyl-coenzyme A synthetase ACSM2A, mitochondrial (Fragment) OS=Homo sapiens OX=9606 GN=ACSM2A PE=1 SV=1
sp|O75061|AUXI_HUMAN|PF00226|858_913	1.0924	PF00226	sp|O75061|AUXI_HUMAN Putative tyrosine-protein phosphatase auxilin OS=Homo sapiens OX=9606 GN=DNAJC6 PE=1 SV=3
tr|A0A286YER3|A0A286YER3_HUMAN|PF00389|8_96	1.09238	PF00389	tr|A0A286YER3|A0A286YER3_HUMAN D-3-phosphoglycerate dehydrogenase OS=Homo sapiens OX=9606 GN=PHGDH PE=1 SV=1
tr|E7EU82|E7EU82_HUMAN| |0_56	1.09238		tr|E7EU82|E7EU82_HUMAN SPARC-like protein 1 (Fragment) OS=Homo sapiens OX=9606 GN=SPARCL1 PE=1 SV=2
tr|J3QRH8|J3QRH8_HUMAN|PF12799|88_127	1.09237	PF12799	tr|J3QRH8|J3QRH8_HUMAN Dynein regulatory complex subunit 3 (Fragment) OS=Homo sapiens OX=9606 GN=DRC3 PE=1 SV=8
sp|Q5VYY1|ANR22_HUMAN|PF13857|120_175	1.09236	PF13857	sp|Q5VYY1|ANR22_HUMAN Ankyrin repeat domain-containing protein 22 OS=Homo sapiens OX=9606 GN=ANKRD22 PE=2 SV=1
tr|C9JZG2|C9JZG2_HUMAN|PF01071|104_136	1.09236	PF01071	tr|C9JZG2|C9JZG2_HUMAN Trifunctional purine biosynthetic protein adenosine-3 (Fragment) OS=Homo sapiens OX=9606 GN=GART PE=1 SV=1
tr|I3L1T6|I3L1T6_HUMAN|PF00226|92_145	1.09234	PF00226	tr|I3L1T6|I3L1T6_HUMAN DnaJ homolog subfamily A member 3, mitochondrial (Fragment) OS=Homo sapiens OX=9606 GN=DNAJA3 PE=1 SV=1
tr|B5MCA9|B5MCA9_HUMAN|PF00226|17_79	1.09233	PF00226	tr|B5MCA9|B5MCA9_HUMAN DnaJ homolog subfamily C member 5G OS=Homo sapiens OX=9606 GN=DNAJC5G PE=4 SV=1
tr|B7ZLP8|B7ZLP8_HUMAN|PF02824|166_222	1.09233	PF02824	tr|B7ZLP8|B7ZLP8_HUMAN Threonyl-tRNA synthetase OS=Homo sapiens OX=9606 GN=TARS3 PE=1 SV=1
sp|A2RTX5|SYTC2_HUMAN|PF02824|166_222	1.09233	PF02824	sp|A2RTX5|SYTC2_HUMAN Threonine--tRNA ligase 2, cytoplasmic OS=Homo sapiens OX=9606 GN=TARS3 PE=1 SV=1
tr|A0A0J9YY76|A0A0J9YY76_HUMAN|PF02205|3_29	1.09232	PF02205	tr|A0A0J9YY76|A0A0J9YY76_HUMAN Espin (Fragment) OS=Homo sapiens OX=9606 GN=ESPN PE=1 SV=4
tr|A0A0A0MSQ4|A0A0A0MSQ4_HUMAN|PF02205|81_107	1.09232	PF02205	tr|A0A0A0MSQ4|A0A0A0MSQ4_HUMAN Espin OS=Homo sapiens OX=9606 GN=ESPN PE=1 SV=1
tr|A0A0J9YWQ8|A0A0J9YWQ8_HUMAN|PF02205|30_56	1.09232	PF02205	tr|A0A0J9YWQ8|A0A0J9YWQ8_HUMAN Espin (Fragment) OS=Homo sapiens OX=9606 GN=ESPN PE=1 SV=1
tr|A0A1B0GUS9|A0A1B0GUS9_HUMAN|PF02205|22_48	1.09232	PF02205	tr|A0A1B0GUS9|A0A1B0GUS9_HUMAN Espin (Fragment) OS=Homo sapiens OX=9606 GN=ESPN PE=1 SV=1
tr|A0A2R8Y7L7|A0A2R8Y7L7_HUMAN|PF02205|3_29	1.09232	PF02205	tr|A0A2R8Y7L7|A0A2R8Y7L7_HUMAN Espin (Fragment) OS=Homo sapiens OX=9606 GN=ESPN PE=1 SV=1
sp|Q99614|TTC1_HUMAN|PF00515|157_188	1.09231	PF00515	sp|Q99614|TTC1_HUMAN Tetratricopeptide repeat protein 1 OS=Homo sapiens OX=9606 GN=TTC1 PE=1 SV=1
tr|F5H2L7|F5H2L7_HUMAN|PF00400|20_51	1.09231	PF00400	tr|F5H2L7|F5H2L7_HUMAN WD repeat and SOCS box-containing protein 2 OS=Homo sapiens OX=9606 GN=WSB2 PE=4 SV=1
tr|H7BZJ4|H7BZJ4_HUMAN|PF00254|1_64	1.0923	PF00254	tr|H7BZJ4|H7BZJ4_HUMAN Peptidylprolyl isomerase (Fragment) OS=Homo sapiens OX=9606 GN=FKBP7 PE=1 SV=1
sp|Q9P2M1|LR2BP_HUMAN|PF08238|91_119	1.09228	PF08238	sp|Q9P2M1|LR2BP_HUMAN LRP2-binding protein OS=Homo sapiens OX=9606 GN=LRP2BP PE=1 SV=2
tr|G5E9Z9|G5E9Z9_HUMAN|PF08238|65_93	1.09228	PF08238	tr|G5E9Z9|G5E9Z9_HUMAN LRP2 binding protein, isoform CRA_a OS=Homo sapiens OX=9606 GN=LRP2BP PE=1 SV=1
tr|F8WAW4|F8WAW4_HUMAN|PF00887|9_88	1.09227	PF00887	tr|F8WAW4|F8WAW4_HUMAN Enoyl-CoA delta isomerase 2 OS=Homo sapiens OX=9606 GN=ECI2 PE=1 SV=1
tr|C9JB63|C9JB63_HUMAN|PF00887|86_165	1.09227	PF00887	tr|C9JB63|C9JB63_HUMAN Enoyl-CoA delta isomerase 2 (Fragment) OS=Homo sapiens OX=9606 GN=ECI2 PE=1 SV=1
tr|F1LLU7|F1LLU7_HUMAN|PF00887|39_118	1.09227	PF00887	tr|F1LLU7|F1LLU7_HUMAN Enoyl-CoA delta isomerase 2 OS=Homo sapiens OX=9606 GN=ECI2 PE=1 SV=1
sp|P41250|GARS_HUMAN|PF00458|67_109	1.09227	PF00458	sp|P41250|GARS_HUMAN Glycine--tRNA ligase OS=Homo sapiens OX=9606 GN=GARS1 PE=1 SV=3
sp|P48539|PCP4_HUMAN| |0_62	1.09227		sp|P48539|PCP4_HUMAN Calmodulin regulator protein PCP4 OS=Homo sapiens OX=9606 GN=PCP4 PE=1 SV=3
tr|B5MBY4|B5MBY4_HUMAN|PF12796|417_484	1.09227	PF12796	tr|B5MBY4|B5MBY4_HUMAN Ankyrin repeat and MYND domain containing 1, isoform CRA_a OS=Homo sapiens OX=9606 GN=ANKMY1 PE=1 SV=1
sp|Q9P2S6|ANKY1_HUMAN|PF12796|656_723	1.09227	PF12796	sp|Q9P2S6|ANKY1_HUMAN Ankyrin repeat and MYND domain-containing protein 1 OS=Homo sapiens OX=9606 GN=ANKMY1 PE=2 SV=2
tr|J3KQ21|J3KQ21_HUMAN|PF12796|745_812	1.09227	PF12796	tr|J3KQ21|J3KQ21_HUMAN Ankyrin repeat and MYND domain-containing protein 1 OS=Homo sapiens OX=9606 GN=ANKMY1 PE=1 SV=1
sp|Q9BSE4|HERP2_HUMAN|PF00240|18_88	1.09225	PF00240	sp|Q9BSE4|HERP2_HUMAN Homocysteine-responsive endoplasmic reticulum-resident ubiquitin-like domain member 2 protein OS=Homo sapiens OX=9606 GN=HERPUD2 PE=1 SV=2
sp|Q86YJ7|AN13B_HUMAN|PF12796|38_103	1.09222	PF12796	sp|Q86YJ7|AN13B_HUMAN Ankyrin repeat domain-containing protein 13B OS=Homo sapiens OX=9606 GN=ANKRD13B PE=1 SV=4
tr|F2Z2E0|F2Z2E0_HUMAN|PF01266|32_85	1.09221	PF01266	tr|F2Z2E0|F2Z2E0_HUMAN D-aspartate oxidase OS=Homo sapiens OX=9606 GN=DDO PE=1 SV=1
tr|A0A1B0GTM5|A0A1B0GTM5_HUMAN|PF13855|90_144	1.0922	PF13855	tr|A0A1B0GTM5|A0A1B0GTM5_HUMAN Leucine-rich glioma-inactivated protein 1 OS=Homo sapiens OX=9606 GN=LGI1 PE=1 SV=1
tr|A0A1B0GWB4|A0A1B0GWB4_HUMAN|PF13855|90_144	1.0922	PF13855	tr|A0A1B0GWB4|A0A1B0GWB4_HUMAN Leucine-rich glioma-inactivated protein 1 OS=Homo sapiens OX=9606 GN=LGI1 PE=1 SV=1
tr|B5MBY4|B5MBY4_HUMAN|PF12796|289_375	1.09219	PF12796	tr|B5MBY4|B5MBY4_HUMAN Ankyrin repeat and MYND domain containing 1, isoform CRA_a OS=Homo sapiens OX=9606 GN=ANKMY1 PE=1 SV=1
tr|J3KPY5|J3KPY5_HUMAN|PF12796|466_552	1.09219	PF12796	tr|J3KPY5|J3KPY5_HUMAN Ankyrin repeat and MYND domain-containing protein 1 OS=Homo sapiens OX=9606 GN=ANKMY1 PE=1 SV=1
sp|Q9P2S6|ANKY1_HUMAN|PF12796|528_614	1.09219	PF12796	sp|Q9P2S6|ANKY1_HUMAN Ankyrin repeat and MYND domain-containing protein 1 OS=Homo sapiens OX=9606 GN=ANKMY1 PE=2 SV=2
tr|H7BYI0|H7BYI0_HUMAN|PF12796|5_91	1.09219	PF12796	tr|H7BYI0|H7BYI0_HUMAN Ankyrin repeat and MYND domain-containing protein 1 (Fragment) OS=Homo sapiens OX=9606 GN=ANKMY1 PE=1 SV=1
tr|J3KQ21|J3KQ21_HUMAN|PF12796|617_703	1.09219	PF12796	tr|J3KQ21|J3KQ21_HUMAN Ankyrin repeat and MYND domain-containing protein 1 OS=Homo sapiens OX=9606 GN=ANKMY1 PE=1 SV=1
tr|Q6GPI0|Q6GPI0_HUMAN|PF12796|387_473	1.09219	PF12796	tr|Q6GPI0|Q6GPI0_HUMAN ANKMY1 protein OS=Homo sapiens OX=9606 GN=ANKMY1 PE=1 SV=1
tr|H7C5S7|H7C5S7_HUMAN| |0_28	1.09219		tr|H7C5S7|H7C5S7_HUMAN Replication factor C subunit 2 (Fragment) OS=Homo sapiens OX=9606 GN=RFC2 PE=1 SV=1
tr|E9PEK0|E9PEK0_HUMAN|PF09011|39_103	1.09219	PF09011	tr|E9PEK0|E9PEK0_HUMAN HMG domain-containing protein 3 OS=Homo sapiens OX=9606 GN=HMGXB3 PE=1 SV=1
sp|Q12766|HMGX3_HUMAN|PF09011|285_349	1.09219	PF09011	sp|Q12766|HMGX3_HUMAN HMG domain-containing protein 3 OS=Homo sapiens OX=9606 GN=HMGXB3 PE=2 SV=2
tr|J3QQZ9|J3QQZ9_HUMAN|PF01243|62_118	1.09216	PF01243	tr|J3QQZ9|J3QQZ9_HUMAN Pyridoxal 5'-phosphate synthase (Fragment) OS=Homo sapiens OX=9606 GN=PNPO PE=1 SV=2
sp|Q5BKY1|LRC10_HUMAN|PF13855|51_110	1.09215	PF13855	sp|Q5BKY1|LRC10_HUMAN Leucine-rich repeat-containing protein 10 OS=Homo sapiens OX=9606 GN=LRRC10 PE=2 SV=1
tr|A0A0A0MS02|A0A0A0MS02_HUMAN|PF07686|26_114	1.09212	PF07686	tr|A0A0A0MS02|A0A0A0MS02_HUMAN T cell receptor gamma variable 1 (non-functional) (Fragment) OS=Homo sapiens OX=9606 GN=TRGV1 PE=4 SV=1
tr|Q7Z3E4|Q7Z3E4_HUMAN|PF00145|3_61	1.09212	PF00145	tr|Q7Z3E4|Q7Z3E4_HUMAN tRNA (cytosine(38)-C(5))-methyltransferase OS=Homo sapiens OX=9606 GN=TRDMT1 PE=1 SV=1
tr|E7EPI0|E7EPI0_HUMAN|PF00415|246_298	1.0921	PF00415	tr|E7EPI0|E7EPI0_HUMAN Inhibitor of Bruton tyrosine kinase OS=Homo sapiens OX=9606 GN=IBTK PE=1 SV=1
sp|Q9P2D0|IBTK_HUMAN|PF00415|246_298	1.0921	PF00415	sp|Q9P2D0|IBTK_HUMAN Inhibitor of Bruton tyrosine kinase OS=Homo sapiens OX=9606 GN=IBTK PE=1 SV=3
tr|E9PDR5|E9PDR5_HUMAN|PF00415|246_298	1.0921	PF00415	tr|E9PDR5|E9PDR5_HUMAN Inhibitor of Bruton tyrosine kinase OS=Homo sapiens OX=9606 GN=IBTK PE=1 SV=1
tr|H3BQA8|H3BQA8_HUMAN|PF00400|19_47	1.09209	PF00400	tr|H3BQA8|H3BQA8_HUMAN WD repeat-containing protein 61 (Fragment) OS=Homo sapiens OX=9606 GN=WDR61 PE=1 SV=1
tr|H0YL19|H0YL19_HUMAN|PF00400|55_83	1.09209	PF00400	tr|H0YL19|H0YL19_HUMAN WD repeat-containing protein 61 OS=Homo sapiens OX=9606 GN=WDR61 PE=1 SV=1
tr|U3KQ55|U3KQ55_HUMAN|PF00899|9_46	1.09208	PF00899	tr|U3KQ55|U3KQ55_HUMAN SUMO-activating enzyme subunit 2 OS=Homo sapiens OX=9606 GN=UBA2 PE=1 SV=1
tr|K7ES38|K7ES38_HUMAN|PF00899|9_46	1.09208	PF00899	tr|K7ES38|K7ES38_HUMAN SUMO-activating enzyme subunit 2 OS=Homo sapiens OX=9606 GN=UBA2 PE=1 SV=1
tr|F5GZV6|F5GZV6_HUMAN|PF00135|13_81	1.09207	PF00135	tr|F5GZV6|F5GZV6_HUMAN Carboxylesterase 4A OS=Homo sapiens OX=9606 GN=CES4A PE=3 SV=1
tr|D6RHF8|D6RHF8_HUMAN|PF00106|5_34	1.09206	PF00106	tr|D6RHF8|D6RHF8_HUMAN 15-hydroxyprostaglandin dehydrogenase [NAD(+)] OS=Homo sapiens OX=9606 GN=HPGD PE=1 SV=1
tr|A0A669KB13|A0A669KB13_HUMAN|PF13855|380_440	1.09206	PF13855	tr|A0A669KB13|A0A669KB13_HUMAN Podocan OS=Homo sapiens OX=9606 GN=PODN PE=1 SV=1
sp|Q7Z5L7|PODN_HUMAN|PF13855|522_582	1.09206	PF13855	sp|Q7Z5L7|PODN_HUMAN Podocan OS=Homo sapiens OX=9606 GN=PODN PE=1 SV=2
tr|A0A087WTW1|A0A087WTW1_HUMAN|PF12796|9_108	1.09206	PF12796	tr|A0A087WTW1|A0A087WTW1_HUMAN Ankyrin repeat domain-containing protein 34A (Fragment) OS=Homo sapiens OX=9606 GN=ANKRD34A PE=1 SV=6
sp|Q69YU3|AN34A_HUMAN|PF12796|9_108	1.09206	PF12796	sp|Q69YU3|AN34A_HUMAN Ankyrin repeat domain-containing protein 34A OS=Homo sapiens OX=9606 GN=ANKRD34A PE=1 SV=2
tr|H0YL19|H0YL19_HUMAN|PF00400|132_167	1.09204	PF00400	tr|H0YL19|H0YL19_HUMAN WD repeat-containing protein 61 OS=Homo sapiens OX=9606 GN=WDR61 PE=1 SV=1
tr|H3BQA8|H3BQA8_HUMAN|PF00400|96_131	1.09204	PF00400	tr|H3BQA8|H3BQA8_HUMAN WD repeat-containing protein 61 (Fragment) OS=Homo sapiens OX=9606 GN=WDR61 PE=1 SV=1
tr|B4E3U2|B4E3U2_HUMAN|PF09346|120_158	1.09204	PF09346	tr|B4E3U2|B4E3U2_HUMAN F-box only protein 3 OS=Homo sapiens OX=9606 GN=FBXO3 PE=1 SV=1
tr|D6RE99|D6RE99_HUMAN|PF01230|23_71	1.09203	PF01230	tr|D6RE99|D6RE99_HUMAN Histidine triad nucleotide-binding protein 1 OS=Homo sapiens OX=9606 GN=HINT1 PE=1 SV=1
tr|C9JG62|C9JG62_HUMAN|PF00334|101_147	1.09201	PF00334	tr|C9JG62|C9JG62_HUMAN Thioredoxin domain-containing protein 3 (Fragment) OS=Homo sapiens OX=9606 GN=NME8 PE=1 SV=1
tr|F6XA08|F6XA08_HUMAN|PF01593|101_166	1.09201	PF01593	tr|F6XA08|F6XA08_HUMAN Renalase OS=Homo sapiens OX=9606 GN=RNLS PE=1 SV=1
tr|A0A0J9YXZ6|A0A0J9YXZ6_HUMAN|PF00106|28_67	1.092	PF00106	tr|A0A0J9YXZ6|A0A0J9YXZ6_HUMAN Peroxisomal 2,4-dienoyl-CoA reductase OS=Homo sapiens OX=9606 GN=DECR2 PE=1 SV=1
tr|A0A0S2Z3V7|A0A0S2Z3V7_HUMAN|PF00106|49_141	1.09198	PF00106	tr|A0A0S2Z3V7|A0A0S2Z3V7_HUMAN Hydroxysteroid dehydrogenase 3 isoform 2 OS=Homo sapiens OX=9606 GN=HSD17B3 PE=1 SV=1
tr|H0YFV5|H0YFV5_HUMAN|PF06325|37_68	1.09194	PF06325	tr|H0YFV5|H0YFV5_HUMAN rRNA N6-adenosine-methyltransferase METTL5 (Fragment) OS=Homo sapiens OX=9606 GN=METTL5 PE=1 SV=1
tr|A0A0U1RRK2|A0A0U1RRK2_HUMAN|PF00505|142_211	1.09194	PF00505	tr|A0A0U1RRK2|A0A0U1RRK2_HUMAN FACT complex subunit SSRP1 (Fragment) OS=Homo sapiens OX=9606 GN=SSRP1 PE=1 SV=1
sp|P26583|HMGB2_HUMAN|PF00505|94_163	1.09193	PF00505	sp|P26583|HMGB2_HUMAN High mobility group protein B2 OS=Homo sapiens OX=9606 GN=HMGB2 PE=1 SV=2
tr|A0A0J9YVP8|A0A0J9YVP8_HUMAN|PF03009|1_36	1.09193	PF03009	tr|A0A0J9YVP8|A0A0J9YVP8_HUMAN Glycerophosphocholine phosphodiesterase GPCPD1 (Fragment) OS=Homo sapiens OX=9606 GN=GPCPD1 PE=1 SV=1
tr|H0YJ63|H0YJ63_HUMAN|PF08327|18_85	1.09192	PF08327	tr|H0YJ63|H0YJ63_HUMAN Activator of 90 kDa heat shock protein ATPase homolog 1 (Fragment) OS=Homo sapiens OX=9606 GN=AHSA1 PE=1 SV=1
tr|C9JZ65|C9JZ65_HUMAN|PF00079|6_66	1.09192	PF00079	tr|C9JZ65|C9JZ65_HUMAN Serpin B4 (Fragment) OS=Homo sapiens OX=9606 GN=SERPINB4 PE=1 SV=1
sp|Q9Y2G8|DJC16_HUMAN|PF00226|28_90	1.09191	PF00226	sp|Q9Y2G8|DJC16_HUMAN DnaJ homolog subfamily C member 16 OS=Homo sapiens OX=9606 GN=DNAJC16 PE=2 SV=3
tr|Q5TDG9|Q5TDG9_HUMAN|PF00226|28_90	1.09191	PF00226	tr|Q5TDG9|Q5TDG9_HUMAN DnaJ homolog subfamily C member 16 OS=Homo sapiens OX=9606 GN=DNAJC16 PE=1 SV=1
tr|Q5TDH4|Q5TDH4_HUMAN|PF00226|28_90	1.09191	PF00226	tr|Q5TDH4|Q5TDH4_HUMAN DnaJ homolog subfamily C member 16 OS=Homo sapiens OX=9606 GN=DNAJC16 PE=1 SV=1
tr|F8WEI0|F8WEI0_HUMAN| |0_44	1.09191		tr|F8WEI0|F8WEI0_HUMAN Pyrroline-5-carboxylate reductase 3 OS=Homo sapiens OX=9606 GN=PYCR3 PE=1 SV=1
sp|Q6P474|PDXD2_HUMAN|PF00282|211_271	1.0919	PF00282	sp|Q6P474|PDXD2_HUMAN Putative pyridoxal-dependent decarboxylase domain-containing protein 2 OS=Homo sapiens OX=9606 GN=PDXDC2P PE=5 SV=3
sp|O60346|PHLP1_HUMAN|PF13855|713_771	1.0919	PF13855	sp|O60346|PHLP1_HUMAN PH domain leucine-rich repeat-containing protein phosphatase 1 OS=Homo sapiens OX=9606 GN=PHLPP1 PE=1 SV=3
tr|C9JQD0|C9JQD0_HUMAN| |0_107	1.09187		tr|C9JQD0|C9JQD0_HUMAN Quinone oxidoreductase-like protein 1 (Fragment) OS=Homo sapiens OX=9606 GN=CRYZL1 PE=1 SV=1
tr|D6RGF4|D6RGF4_HUMAN|PF00005|101_134	1.09186	PF00005	tr|D6RGF4|D6RGF4_HUMAN ATP-binding cassette sub-family E member 1 (Fragment) OS=Homo sapiens OX=9606 GN=ABCE1 PE=1 SV=1
tr|H0Y990|H0Y990_HUMAN|PF00005|34_67	1.09186	PF00005	tr|H0Y990|H0Y990_HUMAN ATP-binding cassette sub-family E member 1 (Fragment) OS=Homo sapiens OX=9606 GN=ABCE1 PE=1 SV=1
tr|I3L514|I3L514_HUMAN|PF00085|25_72	1.09183	PF00085	tr|I3L514|I3L514_HUMAN Protein disulfide-isomerase OS=Homo sapiens OX=9606 GN=P4HB PE=1 SV=1
tr|E9PDR5|E9PDR5_HUMAN|PF12796|30_116	1.09183	PF12796	tr|E9PDR5|E9PDR5_HUMAN Inhibitor of Bruton tyrosine kinase OS=Homo sapiens OX=9606 GN=IBTK PE=1 SV=1
tr|E7EPI0|E7EPI0_HUMAN|PF12796|30_116	1.09183	PF12796	tr|E7EPI0|E7EPI0_HUMAN Inhibitor of Bruton tyrosine kinase OS=Homo sapiens OX=9606 GN=IBTK PE=1 SV=1
tr|D6R9F4|D6R9F4_HUMAN|PF12796|30_116	1.09183	PF12796	tr|D6R9F4|D6R9F4_HUMAN Inhibitor of Bruton tyrosine kinase OS=Homo sapiens OX=9606 GN=IBTK PE=1 SV=1
sp|Q9P2D0|IBTK_HUMAN|PF12796|30_116	1.09183	PF12796	sp|Q9P2D0|IBTK_HUMAN Inhibitor of Bruton tyrosine kinase OS=Homo sapiens OX=9606 GN=IBTK PE=1 SV=3
tr|H7BYN3|H7BYN3_HUMAN|PF09011|135_180	1.09183	PF09011	tr|H7BYN3|H7BYN3_HUMAN Transcription factor A, mitochondrial (Fragment) OS=Homo sapiens OX=9606 GN=TFAM PE=1 SV=1
tr|H7BZV9|H7BZV9_HUMAN|PF13637|130_168	1.09183	PF13637	tr|H7BZV9|H7BZV9_HUMAN Ankyrin repeat domain-containing protein 54 (Fragment) OS=Homo sapiens OX=9606 GN=ANKRD54 PE=1 SV=1
tr|G5E9Z9|G5E9Z9_HUMAN|PF08238|274_305	1.09182	PF08238	tr|G5E9Z9|G5E9Z9_HUMAN LRP2 binding protein, isoform CRA_a OS=Homo sapiens OX=9606 GN=LRP2BP PE=1 SV=1
sp|Q9P2M1|LR2BP_HUMAN|PF08238|300_331	1.09182	PF08238	sp|Q9P2M1|LR2BP_HUMAN LRP2-binding protein OS=Homo sapiens OX=9606 GN=LRP2BP PE=1 SV=2
tr|D6R9M8|D6R9M8_HUMAN|PF11798|339_370	1.09181	PF11798	tr|D6R9M8|D6R9M8_HUMAN DNA polymerase kappa OS=Homo sapiens OX=9606 GN=POLK PE=1 SV=1
sp|Q9UBT6|POLK_HUMAN|PF11798|339_370	1.09181	PF11798	sp|Q9UBT6|POLK_HUMAN DNA polymerase kappa OS=Homo sapiens OX=9606 GN=POLK PE=1 SV=1
tr|D6RAE5|D6RAE5_HUMAN|PF11798|273_304	1.09181	PF11798	tr|D6RAE5|D6RAE5_HUMAN DNA polymerase kappa OS=Homo sapiens OX=9606 GN=POLK PE=1 SV=1
tr|H3BU34|H3BU34_HUMAN|PF02441|18_61	1.09178	PF02441	tr|H3BU34|H3BU34_HUMAN Phosphopantothenoylcysteine decarboxylase (Fragment) OS=Homo sapiens OX=9606 GN=PPCDC PE=1 SV=1
tr|F8VZB4|F8VZB4_HUMAN|PF00501|14_90	1.09176	PF00501	tr|F8VZB4|F8VZB4_HUMAN Acyl-CoA synthetase short-chain family member 3, mitochondrial (Fragment) OS=Homo sapiens OX=9606 GN=ACSS3 PE=1 SV=1
sp|Q9UI17|M2GD_HUMAN|PF08669|769_847	1.09175	PF08669	sp|Q9UI17|M2GD_HUMAN Dimethylglycine dehydrogenase, mitochondrial OS=Homo sapiens OX=9606 GN=DMGDH PE=1 SV=2
tr|A0A1B0GVU6|A0A1B0GVU6_HUMAN| |0_33	1.09173		tr|A0A1B0GVU6|A0A1B0GVU6_HUMAN Uncharacterized protein C5orf58 OS=Homo sapiens OX=9606 GN=C5orf58 PE=1 SV=1
tr|D6RBZ0|D6RBZ0_HUMAN|PF00076|155_215	1.0917	PF00076	tr|D6RBZ0|D6RBZ0_HUMAN Heterogeneous nuclear ribonucleoprotein A/B OS=Homo sapiens OX=9606 GN=HNRNPAB PE=1 SV=1
tr|D6RD18|D6RD18_HUMAN|PF00076|155_215	1.0917	PF00076	tr|D6RD18|D6RD18_HUMAN Heterogeneous nuclear ribonucleoprotein A/B OS=Homo sapiens OX=9606 GN=HNRNPAB PE=1 SV=1
tr|D6R9P3|D6R9P3_HUMAN|PF00076|155_215	1.0917	PF00076	tr|D6R9P3|D6R9P3_HUMAN Heterogeneous nuclear ribonucleoprotein A/B OS=Homo sapiens OX=9606 GN=HNRNPAB PE=1 SV=1
tr|H7C3Z0|H7C3Z0_HUMAN| |0_40	1.09168		tr|H7C3Z0|H7C3Z0_HUMAN ATP-binding cassette sub-family B member 6, mitochondrial (Fragment) OS=Homo sapiens OX=9606 GN=ABCB6 PE=1 SV=1
tr|C9JY31|C9JY31_HUMAN|PF00501|116_202	1.09167	PF00501	tr|C9JY31|C9JY31_HUMAN Acetyl-coenzyme A synthetase, cytoplasmic (Fragment) OS=Homo sapiens OX=9606 GN=ACSS2 PE=1 SV=1
tr|E5RIM3|E5RIM3_HUMAN|PF00400|141_179	1.09167	PF00400	tr|E5RIM3|E5RIM3_HUMAN Phospholipase A-2-activating protein OS=Homo sapiens OX=9606 GN=PLAA PE=1 SV=1
sp|Q9Y263|PLAP_HUMAN|PF00400|141_179	1.09167	PF00400	sp|Q9Y263|PLAP_HUMAN Phospholipase A-2-activating protein OS=Homo sapiens OX=9606 GN=PLAA PE=1 SV=2
tr|H0YAU9|H0YAU9_HUMAN|PF00400|118_156	1.09167	PF00400	tr|H0YAU9|H0YAU9_HUMAN Phospholipase A-2-activating protein (Fragment) OS=Homo sapiens OX=9606 GN=PLAA PE=1 SV=1
sp|B2RPK0|HGB1A_HUMAN|PF00505|94_162	1.09166	PF00505	sp|B2RPK0|HGB1A_HUMAN Putative high mobility group protein B1-like 1 OS=Homo sapiens OX=9606 GN=HMGB1P1 PE=5 SV=1
tr|A0A0S2Z413|A0A0S2Z413_HUMAN|PF00106|49_142	1.09166	PF00106	tr|A0A0S2Z413|A0A0S2Z413_HUMAN Hydroxysteroid dehydrogenase 3 isoform 4 OS=Homo sapiens OX=9606 GN=HSD17B3 PE=1 SV=1
tr|F8WDI3|F8WDI3_HUMAN|PF00289|48_94	1.09164	PF00289	tr|F8WDI3|F8WDI3_HUMAN Methylcrotonoyl-CoA carboxylase subunit alpha, mitochondrial OS=Homo sapiens OX=9606 GN=MCCC1 PE=1 SV=1
tr|H0YAL8|H0YAL8_HUMAN|PF01433|120_163	1.09164	PF01433	tr|H0YAL8|H0YAL8_HUMAN Endoplasmic reticulum aminopeptidase 2 (Fragment) OS=Homo sapiens OX=9606 GN=ERAP2 PE=1 SV=1
tr|H0Y8H5|H0Y8H5_HUMAN|PF00226|415_464	1.09163	PF00226	tr|H0Y8H5|H0Y8H5_HUMAN Cyclin-G-associated kinase (Fragment) OS=Homo sapiens OX=9606 GN=GAK PE=1 SV=1
tr|A0A087X1U9|A0A087X1U9_HUMAN|PF00226|364_413	1.09163	PF00226	tr|A0A087X1U9|A0A087X1U9_HUMAN Cyclin-G-associated kinase OS=Homo sapiens OX=9606 GN=GAK PE=1 SV=1
tr|H3BUG8|H3BUG8_HUMAN|PF01597|46_75	1.09162	PF01597	tr|H3BUG8|H3BUG8_HUMAN Glycine cleavage system H protein, mitochondrial (Fragment) OS=Homo sapiens OX=9606 GN=GCSH PE=1 SV=2
tr|F5H772|F5H772_HUMAN|PF00023|55_79	1.09159	PF00023	tr|F5H772|F5H772_HUMAN Ankyrin repeat and SOCS box protein 8 OS=Homo sapiens OX=9606 GN=ASB8 PE=1 SV=1
tr|Q3KNW3|Q3KNW3_HUMAN|PF00334|98_151	1.09158	PF00334	tr|Q3KNW3|Q3KNW3_HUMAN TXNDC6 protein OS=Homo sapiens OX=9606 GN=NME9 PE=1 SV=1
tr|H7C5P8|H7C5P8_HUMAN|PF00334|90_143	1.09158	PF00334	tr|H7C5P8|H7C5P8_HUMAN Thioredoxin domain-containing protein 6 (Fragment) OS=Homo sapiens OX=9606 GN=NME9 PE=1 SV=1
tr|A0A087WUM5|A0A087WUM5_HUMAN|PF00188|18_49	1.09157	PF00188	tr|A0A087WUM5|A0A087WUM5_HUMAN Golgi-associated plant pathogenesis-related protein 1 OS=Homo sapiens OX=9606 GN=GLIPR2 PE=1 SV=1
sp|Q9UBV2|SE1L1_HUMAN|PF08238|484_518	1.09157	PF08238	sp|Q9UBV2|SE1L1_HUMAN Protein sel-1 homolog 1 OS=Homo sapiens OX=9606 GN=SEL1L PE=1 SV=3
tr|D6RJF4|D6RJF4_HUMAN|PF00106|2_47	1.09156	PF00106	tr|D6RJF4|D6RJF4_HUMAN Carbonyl reductase family member 4 OS=Homo sapiens OX=9606 GN=CBR4 PE=1 SV=1
tr|H7C3S0|H7C3S0_HUMAN| |0_96	1.09155		tr|H7C3S0|H7C3S0_HUMAN Quinone oxidoreductase-like protein 1 (Fragment) OS=Homo sapiens OX=9606 GN=CRYZL1 PE=1 SV=1
tr|K7ESP1|K7ESP1_HUMAN|PF13414|34_76	1.09153	PF13414	tr|K7ESP1|K7ESP1_HUMAN DnaJ homolog subfamily C member 7 OS=Homo sapiens OX=9606 GN=DNAJC7 PE=1 SV=1
tr|K7EK03|K7EK03_HUMAN|PF13414|18_60	1.09153	PF13414	tr|K7EK03|K7EK03_HUMAN DnaJ homolog subfamily C member 7 (Fragment) OS=Homo sapiens OX=9606 GN=DNAJC7 PE=1 SV=9
sp|Q99615|DNJC7_HUMAN|PF13414|34_76	1.09153	PF13414	sp|Q99615|DNJC7_HUMAN DnaJ homolog subfamily C member 7 OS=Homo sapiens OX=9606 GN=DNAJC7 PE=1 SV=2
tr|A0A6I8PU73|A0A6I8PU73_HUMAN|PF13414|34_76	1.09153	PF13414	tr|A0A6I8PU73|A0A6I8PU73_HUMAN DnaJ homolog subfamily C member 7 OS=Homo sapiens OX=9606 GN=DNAJC7 PE=4 SV=1
tr|K7EIH8|K7EIH8_HUMAN|PF13414|21_63	1.09153	PF13414	tr|K7EIH8|K7EIH8_HUMAN DnaJ homolog subfamily C member 7 (Fragment) OS=Homo sapiens OX=9606 GN=DNAJC7 PE=1 SV=8
tr|A0A6I8PIK4|A0A6I8PIK4_HUMAN|PF13414|34_76	1.09153	PF13414	tr|A0A6I8PIK4|A0A6I8PIK4_HUMAN DnaJ homolog subfamily C member 7 OS=Homo sapiens OX=9606 GN=DNAJC7 PE=4 SV=1
tr|A0A6I8PU89|A0A6I8PU89_HUMAN|PF13414|34_76	1.09153	PF13414	tr|A0A6I8PU89|A0A6I8PU89_HUMAN DnaJ homolog subfamily C member 7 OS=Homo sapiens OX=9606 GN=DNAJC7 PE=4 SV=1
tr|A0A6I8PR89|A0A6I8PR89_HUMAN|PF13414|34_76	1.09153	PF13414	tr|A0A6I8PR89|A0A6I8PR89_HUMAN DnaJ homolog subfamily C member 7 OS=Homo sapiens OX=9606 GN=DNAJC7 PE=4 SV=1
tr|A0A6I8PUD4|A0A6I8PUD4_HUMAN|PF13414|21_63	1.09153	PF13414	tr|A0A6I8PUD4|A0A6I8PUD4_HUMAN DnaJ homolog subfamily C member 7 OS=Homo sapiens OX=9606 GN=DNAJC7 PE=4 SV=1
tr|K7ELJ8|K7ELJ8_HUMAN|PF13414|34_76	1.09153	PF13414	tr|K7ELJ8|K7ELJ8_HUMAN DnaJ homolog subfamily C member 7 OS=Homo sapiens OX=9606 GN=DNAJC7 PE=1 SV=1
tr|A0A6I8PS32|A0A6I8PS32_HUMAN|PF13414|11_53	1.09153	PF13414	tr|A0A6I8PS32|A0A6I8PS32_HUMAN DnaJ homolog subfamily C member 7 (Fragment) OS=Homo sapiens OX=9606 GN=DNAJC7 PE=4 SV=1
tr|S4R3E2|S4R3E2_HUMAN|PF00226|13_53	1.09153	PF00226	tr|S4R3E2|S4R3E2_HUMAN DnaJ homolog subfamily C member 12 OS=Homo sapiens OX=9606 GN=DNAJC12 PE=1 SV=1
sp|Q6PIU2|NCEH1_HUMAN|PF07859|319_381	1.09152	PF07859	sp|Q6PIU2|NCEH1_HUMAN Neutral cholesterol ester hydrolase 1 OS=Homo sapiens OX=9606 GN=NCEH1 PE=1 SV=3
tr|A0A0A0MTJ9|A0A0A0MTJ9_HUMAN|PF07859|359_421	1.09152	PF07859	tr|A0A0A0MTJ9|A0A0A0MTJ9_HUMAN Neutral cholesterol ester hydrolase 1 OS=Homo sapiens OX=9606 GN=NCEH1 PE=1 SV=1
tr|U3KQC1|U3KQC1_HUMAN|PF00400|224_259	1.09152	PF00400	tr|U3KQC1|U3KQC1_HUMAN WD repeat-containing protein 18 (Fragment) OS=Homo sapiens OX=9606 GN=WDR18 PE=1 SV=1
sp|Q9BV38|WDR18_HUMAN|PF00400|262_297	1.09152	PF00400	sp|Q9BV38|WDR18_HUMAN WD repeat-containing protein 18 OS=Homo sapiens OX=9606 GN=WDR18 PE=1 SV=2
tr|K7EIR0|K7EIR0_HUMAN|PF00400|262_297	1.09152	PF00400	tr|K7EIR0|K7EIR0_HUMAN WD repeat-containing protein 18 OS=Homo sapiens OX=9606 GN=WDR18 PE=1 SV=1
tr|H0Y852|H0Y852_HUMAN|PF00549|110_184	1.09149	PF00549	tr|H0Y852|H0Y852_HUMAN Succinate--CoA ligase [GDP-forming] subunit beta, mitochondrial (Fragment) OS=Homo sapiens OX=9606 GN=SUCLG2 PE=1 SV=1
tr|H0YGM0|H0YGM0_HUMAN|PF13857|260_311	1.09149	PF13857	tr|H0YGM0|H0YGM0_HUMAN Caseinolytic peptidase B protein homolog (Fragment) OS=Homo sapiens OX=9606 GN=CLPB PE=1 SV=1
tr|A0A2U3TZY2|A0A2U3TZY2_HUMAN|PF13857|255_306	1.09149	PF13857	tr|A0A2U3TZY2|A0A2U3TZY2_HUMAN Caseinolytic peptidase B protein homolog OS=Homo sapiens OX=9606 GN=CLPB PE=1 SV=1
sp|Q9H078|CLPB_HUMAN|PF13857|255_306	1.09149	PF13857	sp|Q9H078|CLPB_HUMAN Caseinolytic peptidase B protein homolog OS=Homo sapiens OX=9606 GN=CLPB PE=1 SV=1
tr|A0A494C084|A0A494C084_HUMAN|PF13855|76_119	1.09148	PF13855	tr|A0A494C084|A0A494C084_HUMAN Asporin (Fragment) OS=Homo sapiens OX=9606 GN=ASPN PE=1 SV=1
tr|H3BNL6|H3BNL6_HUMAN|PF00282|180_232	1.09148	PF00282	tr|H3BNL6|H3BNL6_HUMAN Pyridoxal-dependent decarboxylase domain-containing protein 1 (Fragment) OS=Homo sapiens OX=9606 GN=PDXDC1 PE=1 SV=1
tr|H0YI09|H0YI09_HUMAN|PF08241|74_172	1.09148	PF08241	tr|H0YI09|H0YI09_HUMAN Methyltransferase-like protein 7A (Fragment) OS=Homo sapiens OX=9606 GN=METTL7A PE=1 SV=1
tr|F8VQX6|F8VQX6_HUMAN|PF08241|74_172	1.09148	PF08241	tr|F8VQX6|F8VQX6_HUMAN Methyltransferase-like protein 7A (Fragment) OS=Homo sapiens OX=9606 GN=METTL7A PE=1 SV=1
sp|Q9H8H3|MET7A_HUMAN|PF08241|74_172	1.09148	PF08241	sp|Q9H8H3|MET7A_HUMAN Methyltransferase-like protein 7A OS=Homo sapiens OX=9606 GN=METTL7A PE=1 SV=1
tr|F5GWV1|F5GWV1_HUMAN|PF00226|5_44	1.09147	PF00226	tr|F5GWV1|F5GWV1_HUMAN DnaJ homolog subfamily A member 4 OS=Homo sapiens OX=9606 GN=DNAJA4 PE=1 SV=1
tr|H0YAG9|H0YAG9_HUMAN| |0_67	1.09147		tr|H0YAG9|H0YAG9_HUMAN Intraflagellar transport protein 122 homolog (Fragment) OS=Homo sapiens OX=9606 GN=IFT122 PE=1 SV=1
tr|J3QQV6|J3QQV6_HUMAN|PF01243|0_73	1.09146	PF01243	tr|J3QQV6|J3QQV6_HUMAN Pyridoxal 5'-phosphate synthase (Fragment) OS=Homo sapiens OX=9606 GN=PNPO PE=1 SV=2
sp|Q15785|TOM34_HUMAN|PF00515|228_260	1.09145	PF00515	sp|Q15785|TOM34_HUMAN Mitochondrial import receptor subunit TOM34 OS=Homo sapiens OX=9606 GN=TOMM34 PE=1 SV=2
tr|E9PJF9|E9PJF9_HUMAN|PF17900|55_104	1.09145	PF17900	tr|E9PJF9|E9PJF9_HUMAN Puromycin-sensitive aminopeptidase OS=Homo sapiens OX=9606 GN=NPEPPS PE=1 SV=1
sp|Q15404|RSU1_HUMAN|PF13855|134_192	1.09144	PF13855	sp|Q15404|RSU1_HUMAN Ras suppressor protein 1 OS=Homo sapiens OX=9606 GN=RSU1 PE=1 SV=3
tr|U3KQK3|U3KQK3_HUMAN|PF00400|1_33	1.09141	PF00400	tr|U3KQK3|U3KQK3_HUMAN WD repeat-containing protein 18 (Fragment) OS=Homo sapiens OX=9606 GN=WDR18 PE=1 SV=2
tr|E9PPG7|E9PPG7_HUMAN|PF00378|53_115	1.0914	PF00378	tr|E9PPG7|E9PPG7_HUMAN Ethylmalonyl-CoA decarboxylase OS=Homo sapiens OX=9606 GN=ECHDC1 PE=1 SV=1
tr|H7C300|H7C300_HUMAN|PF13855|13_70	1.09138	PF13855	tr|H7C300|H7C300_HUMAN Peroxidasin homolog (Fragment) OS=Homo sapiens OX=9606 GN=PXDN PE=1 SV=8
tr|A0A1W2PQV2|A0A1W2PQV2_HUMAN|PF01597|43_97	1.09136	PF01597	tr|A0A1W2PQV2|A0A1W2PQV2_HUMAN Glycine cleavage system H protein, mitochondrial (Fragment) OS=Homo sapiens OX=9606 GN=GCSH PE=1 SV=1
tr|A0A2R8Y7J8|A0A2R8Y7J8_HUMAN|PF01641|0_67	1.09135	PF01641	tr|A0A2R8Y7J8|A0A2R8Y7J8_HUMAN L-methionine (R)-S-oxide reductase (Fragment) OS=Homo sapiens OX=9606 GN=MSRB3 PE=1 SV=1
sp|P17480|UBF1_HUMAN|PF00505|196_263	1.09135	PF00505	sp|P17480|UBF1_HUMAN Nucleolar transcription factor 1 OS=Homo sapiens OX=9606 GN=UBTF PE=1 SV=1
tr|Q71S60|Q71S60_HUMAN|PF00226|34_97	1.09134	PF00226	tr|Q71S60|Q71S60_HUMAN DnaJ homolog subfamily C member 10 OS=Homo sapiens OX=9606 GN=DNAJC10 PE=1 SV=1
tr|A0A087WXH7|A0A087WXH7_HUMAN|PF00226|34_97	1.09134	PF00226	tr|A0A087WXH7|A0A087WXH7_HUMAN DnaJ homolog subfamily C member 10 OS=Homo sapiens OX=9606 GN=DNAJC10 PE=1 SV=1
tr|I3L1R3|I3L1R3_HUMAN| |0_61	1.09133		tr|I3L1R3|I3L1R3_HUMAN Myosin light chain 4 OS=Homo sapiens OX=9606 GN=MYL4 PE=1 SV=1
tr|A6NNT0|A6NNT0_HUMAN|PF02798|14_41	1.09132	PF02798	tr|A6NNT0|A6NNT0_HUMAN Glutathione S-transferase OS=Homo sapiens OX=9606 GN=GSTM4 PE=1 SV=1
sp|P78549|NTH_HUMAN|PF00633|199_223	1.09132	PF00633	sp|P78549|NTH_HUMAN Endonuclease III-like protein 1 OS=Homo sapiens OX=9606 GN=NTHL1 PE=1 SV=2
tr|A0A494C106|A0A494C106_HUMAN|PF00633|119_143	1.09132	PF00633	tr|A0A494C106|A0A494C106_HUMAN Endonuclease III-like protein 1 (Fragment) OS=Homo sapiens OX=9606 GN=NTHL1 PE=1 SV=1
tr|H3BRL9|H3BRL9_HUMAN|PF00633|165_189	1.09132	PF00633	tr|H3BRL9|H3BRL9_HUMAN Endonuclease III-like protein 1 (Fragment) OS=Homo sapiens OX=9606 GN=NTHL1 PE=1 SV=1
tr|H3BPD5|H3BPD5_HUMAN|PF00633|122_146	1.09132	PF00633	tr|H3BPD5|H3BPD5_HUMAN Endonuclease III-like protein 1 (Fragment) OS=Homo sapiens OX=9606 GN=NTHL1 PE=1 SV=1
tr|A0A494BZZ6|A0A494BZZ6_HUMAN|PF00633|94_118	1.09132	PF00633	tr|A0A494BZZ6|A0A494BZZ6_HUMAN Endonuclease III-like protein 1 (Fragment) OS=Homo sapiens OX=9606 GN=NTHL1 PE=1 SV=1
tr|D6RFG2|D6RFG2_HUMAN|PF00106|6_84	1.09131	PF00106	tr|D6RFG2|D6RFG2_HUMAN 3-hydroxybutyrate dehydrogenase type 2 OS=Homo sapiens OX=9606 GN=BDH2 PE=1 SV=1
sp|Q8TBY0|RBM46_HUMAN|PF00076|237_301	1.0913	PF00076	sp|Q8TBY0|RBM46_HUMAN Probable RNA-binding protein 46 OS=Homo sapiens OX=9606 GN=RBM46 PE=1 SV=1
tr|H0Y3M3|H0Y3M3_HUMAN|PF00400|586_619	1.0913	PF00400	tr|H0Y3M3|H0Y3M3_HUMAN Echinoderm microtubule-associated protein-like 3 (Fragment) OS=Homo sapiens OX=9606 GN=EML3 PE=1 SV=2
tr|G3V1D0|G3V1D0_HUMAN|PF00400|564_597	1.0913	PF00400	tr|G3V1D0|G3V1D0_HUMAN Echinoderm microtubule associated protein like 3, isoform CRA_f OS=Homo sapiens OX=9606 GN=EML3 PE=1 SV=1
sp|Q32P44|EMAL3_HUMAN|PF00400|592_625	1.0913	PF00400	sp|Q32P44|EMAL3_HUMAN Echinoderm microtubule-associated protein-like 3 OS=Homo sapiens OX=9606 GN=EML3 PE=1 SV=1
tr|G3V195|G3V195_HUMAN|PF00400|375_408	1.0913	PF00400	tr|G3V195|G3V195_HUMAN Echinoderm microtubule associated protein like 3, isoform CRA_c OS=Homo sapiens OX=9606 GN=EML3 PE=1 SV=1
tr|B7WPE2|B7WPE2_HUMAN|PF00400|593_626	1.0913	PF00400	tr|B7WPE2|B7WPE2_HUMAN Echinoderm microtubule associated protein like 3, isoform CRA_e OS=Homo sapiens OX=9606 GN=EML3 PE=1 SV=1
sp|P07954|FUMH_HUMAN|PF10415|454_507	1.0913	PF10415	sp|P07954|FUMH_HUMAN Fumarate hydratase, mitochondrial OS=Homo sapiens OX=9606 GN=FH PE=1 SV=3
sp|P07357|CO8A_HUMAN|PF00090|540_584	1.09128	PF00090	sp|P07357|CO8A_HUMAN Complement component C8 alpha chain OS=Homo sapiens OX=9606 GN=C8A PE=1 SV=2
sp|P57081|WDR4_HUMAN|PF00400|185_216	1.09128	PF00400	sp|P57081|WDR4_HUMAN tRNA (guanine-N(7)-)-methyltransferase non-catalytic subunit WDR4 OS=Homo sapiens OX=9606 GN=WDR4 PE=1 SV=2
tr|H3BMJ7|H3BMJ7_HUMAN| |0_92	1.09128		tr|H3BMJ7|H3BMJ7_HUMAN Haptoglobin OS=Homo sapiens OX=9606 GN=HP PE=1 SV=1
sp|Q8N6N7|ACBD7_HUMAN|PF00887|3_83	1.09124	PF00887	sp|Q8N6N7|ACBD7_HUMAN Acyl-CoA-binding domain-containing protein 7 OS=Homo sapiens OX=9606 GN=ACBD7 PE=1 SV=1
tr|F8VXZ8|F8VXZ8_HUMAN|PF13855|83_141	1.09122	PF13855	tr|F8VXZ8|F8VXZ8_HUMAN Decorin (Fragment) OS=Homo sapiens OX=9606 GN=DCN PE=1 SV=1
tr|F8VWU0|F8VWU0_HUMAN|PF13855|83_141	1.09122	PF13855	tr|F8VWU0|F8VWU0_HUMAN Decorin (Fragment) OS=Homo sapiens OX=9606 GN=DCN PE=1 SV=1
tr|F8VUF6|F8VUF6_HUMAN|PF13855|83_141	1.09122	PF13855	tr|F8VUF6|F8VUF6_HUMAN Decorin (Fragment) OS=Homo sapiens OX=9606 GN=DCN PE=1 SV=1
sp|P07585|PGS2_HUMAN|PF13855|83_141	1.09122	PF13855	sp|P07585|PGS2_HUMAN Decorin OS=Homo sapiens OX=9606 GN=DCN PE=1 SV=1
tr|V9GZ32|V9GZ32_HUMAN| |0_23	1.09121		tr|V9GZ32|V9GZ32_HUMAN C-1-tetrahydrofolate synthase, cytoplasmic (Fragment) OS=Homo sapiens OX=9606 GN=MTHFD1 PE=1 SV=1
tr|D6RBD3|D6RBD3_HUMAN|PF12796|192_279	1.09121	PF12796	tr|D6RBD3|D6RBD3_HUMAN Ankyrin repeat domain-containing protein 55 OS=Homo sapiens OX=9606 GN=ANKRD55 PE=1 SV=3
tr|F5H4Y2|F5H4Y2_HUMAN|PF00005|128_154	1.09121	PF00005	tr|F5H4Y2|F5H4Y2_HUMAN ATP-binding cassette sub-family B member 9 (Fragment) OS=Homo sapiens OX=9606 GN=ABCB9 PE=1 SV=1
sp|Q14103|HNRPD_HUMAN|PF00076|183_245	1.09119	PF00076	sp|Q14103|HNRPD_HUMAN Heterogeneous nuclear ribonucleoprotein D0 OS=Homo sapiens OX=9606 GN=HNRNPD PE=1 SV=1
tr|H0YA96|H0YA96_HUMAN|PF00076|87_149	1.09119	PF00076	tr|H0YA96|H0YA96_HUMAN Heterogeneous nuclear ribonucleoprotein D0 (Fragment) OS=Homo sapiens OX=9606 GN=HNRNPD PE=1 SV=1
tr|H0Y8G5|H0Y8G5_HUMAN|PF00076|116_178	1.09119	PF00076	tr|H0Y8G5|H0Y8G5_HUMAN Heterogeneous nuclear ribonucleoprotein D0 (Fragment) OS=Homo sapiens OX=9606 GN=HNRNPD PE=1 SV=8
sp|Q6UXK5|LRRN1_HUMAN|PF13855|215_275	1.09118	PF13855	sp|Q6UXK5|LRRN1_HUMAN Leucine-rich repeat neuronal protein 1 OS=Homo sapiens OX=9606 GN=LRRN1 PE=1 SV=1
tr|A0A494C0Y2|A0A494C0Y2_HUMAN|PF01743|58_115	1.09117	PF01743	tr|A0A494C0Y2|A0A494C0Y2_HUMAN CCA tRNA nucleotidyltransferase 1, mitochondrial OS=Homo sapiens OX=9606 GN=TRNT1 PE=1 SV=1
tr|V9GY75|V9GY75_HUMAN|PF00763|1_44	1.09117	PF00763	tr|V9GY75|V9GY75_HUMAN C-1-tetrahydrofolate synthase, cytoplasmic (Fragment) OS=Homo sapiens OX=9606 GN=MTHFD1 PE=1 SV=1
sp|O75165|DJC13_HUMAN|PF00226|1300_1357	1.09116	PF00226	sp|O75165|DJC13_HUMAN DnaJ homolog subfamily C member 13 OS=Homo sapiens OX=9606 GN=DNAJC13 PE=1 SV=5
sp|Q4W5N1|ABCAB_HUMAN|PF00005|89_137	1.09111	PF00005	sp|Q4W5N1|ABCAB_HUMAN Putative ATP-binding cassette sub-family A member 11 OS=Homo sapiens OX=9606 GN=ABCA11P PE=2 SV=1
tr|F5H5S9|F5H5S9_HUMAN|PF00023|55_79	1.09109	PF00023	tr|F5H5S9|F5H5S9_HUMAN Ankyrin repeat and SOCS box protein 8 OS=Homo sapiens OX=9606 GN=ASB8 PE=1 SV=1
tr|A0A3B3ITW8|A0A3B3ITW8_HUMAN|PF01728|51_120	1.09109	PF01728	tr|A0A3B3ITW8|A0A3B3ITW8_HUMAN rRNA methyltransferase 2, mitochondrial OS=Homo sapiens OX=9606 GN=MRM2 PE=1 SV=1
tr|H3BRN6|H3BRN6_HUMAN| |0_75	1.09108		tr|H3BRN6|H3BRN6_HUMAN Zinc finger CCCH domain-containing protein 18 (Fragment) OS=Homo sapiens OX=9606 GN=ZC3H18 PE=1 SV=1
tr|D6R9A6|D6R9A6_HUMAN|PF00505|94_134	1.09106	PF00505	tr|D6R9A6|D6R9A6_HUMAN High mobility group protein B2 (Fragment) OS=Homo sapiens OX=9606 GN=HMGB2 PE=1 SV=1
sp|Q8NHS0|DNJB8_HUMAN|PF00226|2_66	1.09106	PF00226	sp|Q8NHS0|DNJB8_HUMAN DnaJ homolog subfamily B member 8 OS=Homo sapiens OX=9606 GN=DNAJB8 PE=1 SV=1
sp|Q7L1W4|LRC8D_HUMAN|PF13855|683_741	1.09101	PF13855	sp|Q7L1W4|LRC8D_HUMAN Volume-regulated anion channel subunit LRRC8D OS=Homo sapiens OX=9606 GN=LRRC8D PE=1 SV=1
tr|D6RBF6|D6RBF6_HUMAN|PF00106|6_47	1.09099	PF00106	tr|D6RBF6|D6RBF6_HUMAN 3-hydroxybutyrate dehydrogenase type 2 OS=Homo sapiens OX=9606 GN=BDH2 PE=1 SV=1
tr|D6RHJ7|D6RHJ7_HUMAN| |0_36	1.09098		tr|D6RHJ7|D6RHJ7_HUMAN Dihydropteridine reductase OS=Homo sapiens OX=9606 GN=QDPR PE=1 SV=1
tr|H3BUH9|H3BUH9_HUMAN|PF01597|42_115	1.09096	PF01597	tr|H3BUH9|H3BUH9_HUMAN Glycine cleavage system H protein, mitochondrial (Fragment) OS=Homo sapiens OX=9606 GN=GCSH PE=1 SV=2
tr|F5H031|F5H031_HUMAN| |0_71	1.09096		tr|F5H031|F5H031_HUMAN RAD51-associated protein 1 OS=Homo sapiens OX=9606 GN=RAD51AP1 PE=1 SV=1
sp|Q68CR1|SE1L3_HUMAN|PF08238|688_721	1.09096	PF08238	sp|Q68CR1|SE1L3_HUMAN Protein sel-1 homolog 3 OS=Homo sapiens OX=9606 GN=SEL1L3 PE=1 SV=2
tr|A0A2R8Y544|A0A2R8Y544_HUMAN|PF00887|43_121	1.09095	PF00887	tr|A0A2R8Y544|A0A2R8Y544_HUMAN Acyl-CoA-binding domain-containing protein 6 OS=Homo sapiens OX=9606 GN=ACBD6 PE=1 SV=1
sp|Q9BR61|ACBD6_HUMAN|PF00887|43_121	1.09095	PF00887	sp|Q9BR61|ACBD6_HUMAN Acyl-CoA-binding domain-containing protein 6 OS=Homo sapiens OX=9606 GN=ACBD6 PE=1 SV=1
sp|O75592|MYCB2_HUMAN|PF00415|957_1006	1.09094	PF00415	sp|O75592|MYCB2_HUMAN E3 ubiquitin-protein ligase MYCBP2 OS=Homo sapiens OX=9606 GN=MYCBP2 PE=1 SV=4
tr|A0A499FJI4|A0A499FJI4_HUMAN|PF00415|919_968	1.09094	PF00415	tr|A0A499FJI4|A0A499FJI4_HUMAN RCR-type E3 ubiquitin transferase OS=Homo sapiens OX=9606 GN=MYCBP2 PE=1 SV=1
tr|C9JCS6|C9JCS6_HUMAN|PF00069|115_170	1.09091	PF00069	tr|C9JCS6|C9JCS6_HUMAN Serine/threonine-protein kinase 33 (Fragment) OS=Homo sapiens OX=9606 GN=STK33 PE=1 SV=1
tr|H0YGQ6|H0YGQ6_HUMAN|PF13606|66_95	1.0909	PF13606	tr|H0YGQ6|H0YGQ6_HUMAN DNA-binding protein RFXANK (Fragment) OS=Homo sapiens OX=9606 GN=RFXANK PE=1 SV=1
sp|Q6ZMW3|EMAL6_HUMAN|PF00400|53_91	1.09088	PF00400	sp|Q6ZMW3|EMAL6_HUMAN Echinoderm microtubule-associated protein-like 6 OS=Homo sapiens OX=9606 GN=EML6 PE=2 SV=2
tr|A0A669KBD4|A0A669KBD4_HUMAN|PF00400|53_91	1.09088	PF00400	tr|A0A669KBD4|A0A669KBD4_HUMAN Echinoderm microtubule-associated protein-like 6 OS=Homo sapiens OX=9606 GN=EML6 PE=1 SV=1
tr|E7EPA0|E7EPA0_HUMAN|PF00249|272_329	1.09086	PF00249	tr|E7EPA0|E7EPA0_HUMAN Cyclin-D-binding Myb-like transcription factor 1 OS=Homo sapiens OX=9606 GN=DMTF1 PE=1 SV=1
sp|Q9Y222|DMTF1_HUMAN|PF00249|272_329	1.09086	PF00249	sp|Q9Y222|DMTF1_HUMAN Cyclin-D-binding Myb-like transcription factor 1 OS=Homo sapiens OX=9606 GN=DMTF1 PE=1 SV=1
tr|J3QLN9|J3QLN9_HUMAN|PF00249|231_288	1.09086	PF00249	tr|J3QLN9|J3QLN9_HUMAN Cyclin-D-binding Myb-like transcription factor 1 OS=Homo sapiens OX=9606 GN=DMTF1 PE=1 SV=1
tr|F8VXY9|F8VXY9_HUMAN|PF00249|272_329	1.09086	PF00249	tr|F8VXY9|F8VXY9_HUMAN Cyclin-D-binding Myb-like transcription factor 1 OS=Homo sapiens OX=9606 GN=DMTF1 PE=1 SV=1
tr|Q5T2G3|Q5T2G3_HUMAN|PF13855|134_174	1.09086	PF13855	tr|Q5T2G3|Q5T2G3_HUMAN Opticin (Fragment) OS=Homo sapiens OX=9606 GN=OPTC PE=1 SV=1
tr|A0A2R8Y7B4|A0A2R8Y7B4_HUMAN|PF02737|8_90	1.09086	PF02737	tr|A0A2R8Y7B4|A0A2R8Y7B4_HUMAN Lambda-crystallin homolog OS=Homo sapiens OX=9606 GN=CRYL1 PE=1 SV=1
tr|F5H1M8|F5H1M8_HUMAN|PF01135|78_145	1.09084	PF01135	tr|F5H1M8|F5H1M8_HUMAN Protein-L-isoaspartate O-methyltransferase domain-containing protein 1 OS=Homo sapiens OX=9606 GN=PCMTD1 PE=1 SV=1
sp|Q00059|TFAM_HUMAN|PF09011|153_219	1.09082	PF09011	sp|Q00059|TFAM_HUMAN Transcription factor A, mitochondrial OS=Homo sapiens OX=9606 GN=TFAM PE=1 SV=1
sp|P17480|UBF1_HUMAN|PF00505|406_469	1.0908	PF00505	sp|P17480|UBF1_HUMAN Nucleolar transcription factor 1 OS=Homo sapiens OX=9606 GN=UBTF PE=1 SV=1
tr|E9PKP7|E9PKP7_HUMAN|PF00505|369_432	1.0908	PF00505	tr|E9PKP7|E9PKP7_HUMAN Nucleolar transcription factor 1 OS=Homo sapiens OX=9606 GN=UBTF PE=1 SV=1
tr|G3V4R0|G3V4R0_HUMAN| |0_49	1.09078		tr|G3V4R0|G3V4R0_HUMAN Gephyrin OS=Homo sapiens OX=9606 GN=GPHN PE=1 SV=1
tr|A0A0C4DG60|A0A0C4DG60_HUMAN|PF00763|1_34	1.09078	PF00763	tr|A0A0C4DG60|A0A0C4DG60_HUMAN Probable bifunctional methylenetetrahydrofolate dehydrogenase/cyclohydrolase 2 OS=Homo sapiens OX=9606 GN=MTHFD2L PE=1 SV=1
tr|H0YDY7|H0YDY7_HUMAN|PF00175|99_148	1.09075	PF00175	tr|H0YDY7|H0YDY7_HUMAN NADH-cytochrome b5 reductase-like (Fragment) OS=Homo sapiens OX=9606 GN=CYB5RL PE=4 SV=1
tr|K7EQ73|K7EQ73_HUMAN|PF00226|1_28	1.09075	PF00226	tr|K7EQ73|K7EQ73_HUMAN DnaJ homolog subfamily C member 7 (Fragment) OS=Homo sapiens OX=9606 GN=DNAJC7 PE=1 SV=1
tr|F5H710|F5H710_HUMAN| |0_74	1.09074		tr|F5H710|F5H710_HUMAN RAD51-associated protein 1 OS=Homo sapiens OX=9606 GN=RAD51AP1 PE=1 SV=1
tr|A0A494C092|A0A494C092_HUMAN|PF12796|10_95	1.09072	PF12796	tr|A0A494C092|A0A494C092_HUMAN Ankyrin repeat and LEM domain-containing protein 1 OS=Homo sapiens OX=9606 GN=ANKLE1 PE=1 SV=1
tr|G3V355|G3V355_HUMAN| |0_50	1.09071		tr|G3V355|G3V355_HUMAN Gephyrin OS=Homo sapiens OX=9606 GN=GPHN PE=1 SV=1
tr|Q3ZK31|Q3ZK31_HUMAN|PF00291|20_65	1.09068	PF00291	tr|Q3ZK31|Q3ZK31_HUMAN L-serine ammonia-lyase (Fragment) OS=Homo sapiens OX=9606 GN=SRR PE=1 SV=1
tr|F8WES2|F8WES2_HUMAN| |0_50	1.09068		tr|F8WES2|F8WES2_HUMAN S-methyl-5'-thioadenosine phosphorylase OS=Homo sapiens OX=9606 GN=MTAP PE=4 SV=1
tr|D6REY7|D6REY7_HUMAN|PF00069|45_101	1.09067	PF00069	tr|D6REY7|D6REY7_HUMAN Calcium/calmodulin-dependent protein kinase type IV OS=Homo sapiens OX=9606 GN=CAMK4 PE=1 SV=1
sp|P09429|HMGB1_HUMAN|PF00505|94_163	1.09066	PF00505	sp|P09429|HMGB1_HUMAN High mobility group protein B1 OS=Homo sapiens OX=9606 GN=HMGB1 PE=1 SV=3
tr|H0Y8M8|H0Y8M8_HUMAN|PF02469|92_126	1.09065	PF02469	tr|H0Y8M8|H0Y8M8_HUMAN Transforming growth factor-beta-induced protein ig-h3 (Fragment) OS=Homo sapiens OX=9606 GN=TGFBI PE=1 SV=1
tr|F5H1H2|F5H1H2_HUMAN|PF02037|441_473	1.09063	PF02037	tr|F5H1H2|F5H1H2_HUMAN Cell division cycle and apoptosis regulator protein 1 (Fragment) OS=Homo sapiens OX=9606 GN=CCAR1 PE=1 SV=1
tr|A0A0C4DGG8|A0A0C4DGG8_HUMAN|PF02037|621_653	1.09063	PF02037	tr|A0A0C4DGG8|A0A0C4DGG8_HUMAN Cell division cycle and apoptosis regulator protein 1 (Fragment) OS=Homo sapiens OX=9606 GN=CCAR1 PE=1 SV=1
sp|Q8IX12|CCAR1_HUMAN|PF02037|636_668	1.09063	PF02037	sp|Q8IX12|CCAR1_HUMAN Cell division cycle and apoptosis regulator protein 1 OS=Homo sapiens OX=9606 GN=CCAR1 PE=1 SV=2
tr|H0YFJ7|H0YFJ7_HUMAN|PF02037|6_38	1.09063	PF02037	tr|H0YFJ7|H0YFJ7_HUMAN Cell division cycle and apoptosis regulator protein 1 (Fragment) OS=Homo sapiens OX=9606 GN=CCAR1 PE=1 SV=1
tr|F5H2E6|F5H2E6_HUMAN|PF02037|610_642	1.09063	PF02037	tr|F5H2E6|F5H2E6_HUMAN Cell division cycle and apoptosis regulator protein 1 (Fragment) OS=Homo sapiens OX=9606 GN=CCAR1 PE=1 SV=1
tr|A0A494C0A0|A0A494C0A0_HUMAN|PF01743|58_114	1.09063	PF01743	tr|A0A494C0A0|A0A494C0A0_HUMAN CCA tRNA nucleotidyltransferase 1, mitochondrial OS=Homo sapiens OX=9606 GN=TRNT1 PE=1 SV=1
sp|Q9UBS3|DNJB9_HUMAN|PF00226|26_87	1.09061	PF00226	sp|Q9UBS3|DNJB9_HUMAN DnaJ homolog subfamily B member 9 OS=Homo sapiens OX=9606 GN=DNAJB9 PE=1 SV=1
tr|H7C2H9|H7C2H9_HUMAN|PF05175|69_150	1.09056	PF05175	tr|H7C2H9|H7C2H9_HUMAN Protein arginine N-methyltransferase 2 (Fragment) OS=Homo sapiens OX=9606 GN=PRMT2 PE=1 SV=1
sp|P21810|PGS1_HUMAN|PF13855|92_150	1.09052	PF13855	sp|P21810|PGS1_HUMAN Biglycan OS=Homo sapiens OX=9606 GN=BGN PE=1 SV=2
tr|K7ELE0|K7ELE0_HUMAN|PF12796|146_239	1.0905	PF12796	tr|K7ELE0|K7ELE0_HUMAN Ankyrin repeat and SOCS box protein 16 OS=Homo sapiens OX=9606 GN=ASB16 PE=1 SV=1
sp|Q96NS5|ASB16_HUMAN|PF12796|146_239	1.0905	PF12796	sp|Q96NS5|ASB16_HUMAN Ankyrin repeat and SOCS box protein 16 OS=Homo sapiens OX=9606 GN=ASB16 PE=1 SV=2
tr|Q15244|Q15244_HUMAN|PF13793|3_40	1.09044	PF13793	tr|Q15244|Q15244_HUMAN Phosphoribosylpyrophosphate synthetase isoform I (Fragment) OS=Homo sapiens OX=9606 GN=PRPS1 PE=3 SV=1
sp|Q5XUX1|FBXW9_HUMAN|PF00400|222_252	1.09042	PF00400	sp|Q5XUX1|FBXW9_HUMAN F-box/WD repeat-containing protein 9 OS=Homo sapiens OX=9606 GN=FBXW9 PE=1 SV=2
tr|J3KQ43|J3KQ43_HUMAN| |0_106	1.0904		tr|J3KQ43|J3KQ43_HUMAN Alsin (Fragment) OS=Homo sapiens OX=9606 GN=ALS2 PE=1 SV=1
tr|I3L4Q5|I3L4Q5_HUMAN| |0_93	1.09035		tr|I3L4Q5|I3L4Q5_HUMAN N-alpha-acetyltransferase 60 (Fragment) OS=Homo sapiens OX=9606 GN=NAA60 PE=1 SV=1
tr|H0YAH8|H0YAH8_HUMAN|PF02469|1_43	1.09035	PF02469	tr|H0YAH8|H0YAH8_HUMAN Transforming growth factor-beta-induced protein ig-h3 (Fragment) OS=Homo sapiens OX=9606 GN=TGFBI PE=1 SV=1
tr|F8VZA8|F8VZA8_HUMAN|PF13679|153_228	1.09032	PF13679	tr|F8VZA8|F8VZA8_HUMAN Methyltransferase-like protein 25 (Fragment) OS=Homo sapiens OX=9606 GN=METTL25 PE=1 SV=1
tr|A0A2R8Y602|A0A2R8Y602_HUMAN|PF12796|0_94	1.09032	PF12796	tr|A0A2R8Y602|A0A2R8Y602_HUMAN Caseinolytic peptidase B protein homolog (Fragment) OS=Homo sapiens OX=9606 GN=CLPB PE=1 SV=1
tr|B0QYF0|B0QYF0_HUMAN|PF14604|30_74	1.09032	PF14604	tr|B0QYF0|B0QYF0_HUMAN Brain-specific angiogenesis inhibitor 1-associated protein 2-like protein 2 (Fragment) OS=Homo sapiens OX=9606 GN=BAIAP2L2 PE=1 SV=1
tr|S4R307|S4R307_HUMAN|PF01825|8_46	1.0903	PF01825	tr|S4R307|S4R307_HUMAN Adhesion G protein-coupled receptor B3 (Fragment) OS=Homo sapiens OX=9606 GN=ADGRB3 PE=1 SV=1
sp|O14983|AT2A1_HUMAN|PF00690|4_72	1.0903	PF00690	sp|O14983|AT2A1_HUMAN Sarcoplasmic/endoplasmic reticulum calcium ATPase 1 OS=Homo sapiens OX=9606 GN=ATP2A1 PE=1 SV=1
tr|H0YFY4|H0YFY4_HUMAN| |0_55	1.09028		tr|H0YFY4|H0YFY4_HUMAN High mobility group protein HMGI-C (Fragment) OS=Homo sapiens OX=9606 GN=HMGA2 PE=1 SV=1
tr|B4DXS3|B4DXS3_HUMAN|PF00514|123_163	1.09027	PF00514	tr|B4DXS3|B4DXS3_HUMAN Armadillo repeat-containing protein 3 OS=Homo sapiens OX=9606 GN=ARMC3 PE=1 SV=1
sp|Q5W041|ARMC3_HUMAN|PF00514|386_426	1.09027	PF00514	sp|Q5W041|ARMC3_HUMAN Armadillo repeat-containing protein 3 OS=Homo sapiens OX=9606 GN=ARMC3 PE=2 SV=2
tr|C9J311|C9J311_HUMAN| |0_30	1.09027		tr|C9J311|C9J311_HUMAN Interferon-related developmental regulator 1 (Fragment) OS=Homo sapiens OX=9606 GN=IFRD1 PE=4 SV=8
tr|E5RJR3|E5RJR3_HUMAN|PF04321|29_86	1.09027	PF04321	tr|E5RJR3|E5RJR3_HUMAN Methionine adenosyltransferase 2 subunit beta OS=Homo sapiens OX=9606 GN=MAT2B PE=1 SV=1
sp|Q9UIM3|FKBPL_HUMAN|PF00515|286_319	1.09026	PF00515	sp|Q9UIM3|FKBPL_HUMAN FK506-binding protein-like OS=Homo sapiens OX=9606 GN=FKBPL PE=1 SV=1
sp|Q8N961|ABTB2_HUMAN|PF12796|499_594	1.09023	PF12796	sp|Q8N961|ABTB2_HUMAN Ankyrin repeat and BTB/POZ domain-containing protein 2 OS=Homo sapiens OX=9606 GN=ABTB2 PE=2 SV=2
tr|A0A075B6L2|A0A075B6L2_HUMAN| |0_103	1.09021		tr|A0A075B6L2|A0A075B6L2_HUMAN T cell receptor gamma variable 11 (non-functional) (Fragment) OS=Homo sapiens OX=9606 GN=TRGV11 PE=4 SV=1
tr|A0A6I8PR89|A0A6I8PR89_HUMAN|PF00226|380_411	1.0902	PF00226	tr|A0A6I8PR89|A0A6I8PR89_HUMAN DnaJ homolog subfamily C member 7 OS=Homo sapiens OX=9606 GN=DNAJC7 PE=4 SV=1
sp|Q9NR96|TLR9_HUMAN|PF13855|63_97	1.09019	PF13855	sp|Q9NR96|TLR9_HUMAN Toll-like receptor 9 OS=Homo sapiens OX=9606 GN=TLR9 PE=1 SV=2
tr|H0Y858|H0Y858_HUMAN|PF13855|217_251	1.09019	PF13855	tr|H0Y858|H0Y858_HUMAN Toll-like receptor 9 (Fragment) OS=Homo sapiens OX=9606 PE=3 SV=1
tr|Q5W0S4|Q5W0S4_HUMAN|PF00240|1_55	1.09019	PF00240	tr|Q5W0S4|Q5W0S4_HUMAN UV excision repair protein RAD23 homolog B (Fragment) OS=Homo sapiens OX=9606 GN=RAD23B PE=1 SV=1
tr|A0A2R8YEG2|A0A2R8YEG2_HUMAN|PF00106|9_40	1.09018	PF00106	tr|A0A2R8YEG2|A0A2R8YEG2_HUMAN Peroxisomal multifunctional enzyme type 2 OS=Homo sapiens OX=9606 GN=HSD17B4 PE=1 SV=1
tr|H3BSV9|H3BSV9_HUMAN|PF01979|249_293	1.09017	PF01979	tr|H3BSV9|H3BSV9_HUMAN N-acetylglucosamine-6-phosphate deacetylase (Fragment) OS=Homo sapiens OX=9606 GN=AMDHD2 PE=1 SV=1
sp|Q07617|SPAG1_HUMAN|PF13181|691_723	1.09017	PF13181	sp|Q07617|SPAG1_HUMAN Sperm-associated antigen 1 OS=Homo sapiens OX=9606 GN=SPAG1 PE=1 SV=3
tr|A6NM32|A6NM32_HUMAN|PF00160|0_25	1.09016	PF00160	tr|A6NM32|A6NM32_HUMAN Peptidyl-prolyl cis-trans isomerase H OS=Homo sapiens OX=9606 GN=PPIH PE=1 SV=1
tr|E9PP87|E9PP87_HUMAN|PF13921|47_78	1.09015	PF13921	tr|E9PP87|E9PP87_HUMAN Transcriptional activator Myb OS=Homo sapiens OX=9606 GN=MYB PE=1 SV=1
tr|H3BMC0|H3BMC0_HUMAN| |0_51	1.09013		tr|H3BMC0|H3BMC0_HUMAN CKLF-like MARVEL transmembrane domain-containing protein 2 OS=Homo sapiens OX=9606 GN=CMTM2 PE=4 SV=1
sp|Q6P531|GGT6_HUMAN|PF01019|116_165	1.09012	PF01019	sp|Q6P531|GGT6_HUMAN Glutathione hydrolase 6 OS=Homo sapiens OX=9606 GN=GGT6 PE=1 SV=2
tr|J3KPJ0|J3KPJ0_HUMAN|PF01019|122_171	1.09012	PF01019	tr|J3KPJ0|J3KPJ0_HUMAN Glutathione hydrolase 6 OS=Homo sapiens OX=9606 GN=GGT6 PE=1 SV=1
tr|A0A0J9YXC0|A0A0J9YXC0_HUMAN|PF05649|109_186	1.09012	PF05649	tr|A0A0J9YXC0|A0A0J9YXC0_HUMAN Kell blood group glycoprotein (Fragment) OS=Homo sapiens OX=9606 GN=KEL PE=1 SV=1
tr|H0Y8A1|H0Y8A1_HUMAN|PF05649|79_156	1.09012	PF05649	tr|H0Y8A1|H0Y8A1_HUMAN Kell blood group glycoprotein (Fragment) OS=Homo sapiens OX=9606 GN=KEL PE=1 SV=2
tr|H0YAS1|H0YAS1_HUMAN|PF00061|2_72	1.09011	PF00061	tr|H0YAS1|H0YAS1_HUMAN Fatty acid-binding protein 12 (Fragment) OS=Homo sapiens OX=9606 GN=FABP12 PE=1 SV=1
tr|H0YNF8|H0YNF8_HUMAN|PF00180|32_58	1.09011	PF00180	tr|H0YNF8|H0YNF8_HUMAN Isocitrate dehydrogenase [NAD] subunit alpha, mitochondrial OS=Homo sapiens OX=9606 GN=IDH3A PE=1 SV=1
tr|V9GYP3|V9GYP3_HUMAN|PF00743|2_47	1.0901	PF00743	tr|V9GYP3|V9GYP3_HUMAN Flavin-containing monooxygenase OS=Homo sapiens OX=9606 GN=FMO3 PE=1 SV=1
tr|D6RBR8|D6RBR8_HUMAN| |0_50	1.09008		tr|D6RBR8|D6RBR8_HUMAN Threonine--tRNA ligase 1, cytoplasmic (Fragment) OS=Homo sapiens OX=9606 GN=TARS1 PE=1 SV=1
tr|Q3SY87|Q3SY87_HUMAN|PF13181|427_460	1.09003	PF13181	tr|Q3SY87|Q3SY87_HUMAN TTC6 protein OS=Homo sapiens OX=9606 GN=TTC6 PE=1 SV=1
tr|G5E9W5|G5E9W5_HUMAN|PF13181|444_477	1.09003	PF13181	tr|G5E9W5|G5E9W5_HUMAN Tetratricopeptide repeat protein 6 OS=Homo sapiens OX=9606 GN=TTC6 PE=1 SV=1
tr|G3V3A5|G3V3A5_HUMAN|PF13181|1713_1746	1.09003	PF13181	tr|G3V3A5|G3V3A5_HUMAN Tetratricopeptide repeat protein 6 OS=Homo sapiens OX=9606 GN=TTC6 PE=1 SV=1
sp|Q86TZ1|TTC6_HUMAN|PF13181|347_380	1.09003	PF13181	sp|Q86TZ1|TTC6_HUMAN Tetratricopeptide repeat protein 6 OS=Homo sapiens OX=9606 GN=TTC6 PE=2 SV=1
tr|A0A5F9ZHM2|A0A5F9ZHM2_HUMAN|PF08073|0_33	1.09002	PF08073	tr|A0A5F9ZHM2|A0A5F9ZHM2_HUMAN Chromodomain-helicase-DNA-binding protein 3 (Fragment) OS=Homo sapiens OX=9606 GN=CHD3 PE=1 SV=1
tr|H0YCY9|H0YCY9_HUMAN|PF00005|119_161	1.09001	PF00005	tr|H0YCY9|H0YCY9_HUMAN Lysosomal cobalamin transporter ABCD4 (Fragment) OS=Homo sapiens OX=9606 GN=ABCD4 PE=1 SV=1
tr|E9PLY6|E9PLY6_HUMAN|PF00378|53_126	1.08999	PF00378	tr|E9PLY6|E9PLY6_HUMAN Ethylmalonyl-CoA decarboxylase (Fragment) OS=Homo sapiens OX=9606 GN=ECHDC1 PE=1 SV=1
tr|H0Y5L2|H0Y5L2_HUMAN|PF00378|27_100	1.08999	PF00378	tr|H0Y5L2|H0Y5L2_HUMAN Ethylmalonyl-CoA decarboxylase (Fragment) OS=Homo sapiens OX=9606 GN=ECHDC1 PE=1 SV=1
sp|O94933|SLIK3_HUMAN|PF13855|455_516	1.08999	PF13855	sp|O94933|SLIK3_HUMAN SLIT and NTRK-like protein 3 OS=Homo sapiens OX=9606 GN=SLITRK3 PE=2 SV=2
tr|H0YA24|H0YA24_HUMAN|PF00400|50_88	1.08999	PF00400	tr|H0YA24|H0YA24_HUMAN Pleiotropic regulator 1 (Fragment) OS=Homo sapiens OX=9606 GN=PLRG1 PE=1 SV=1
tr|F5GYK2|F5GYK2_HUMAN|PF00400|417_453	1.08996	PF00400	tr|F5GYK2|F5GYK2_HUMAN Striatin-4 OS=Homo sapiens OX=9606 GN=STRN4 PE=1 SV=1
sp|Q9NRL3|STRN4_HUMAN|PF00400|536_572	1.08996	PF00400	sp|Q9NRL3|STRN4_HUMAN Striatin-4 OS=Homo sapiens OX=9606 GN=STRN4 PE=1 SV=2
tr|M0QZM0|M0QZM0_HUMAN|PF00400|217_253	1.08996	PF00400	tr|M0QZM0|M0QZM0_HUMAN Striatin-4 (Fragment) OS=Homo sapiens OX=9606 GN=STRN4 PE=1 SV=2
tr|F5H4V6|F5H4V6_HUMAN| |0_70	1.08996		tr|F5H4V6|F5H4V6_HUMAN RAD51-associated protein 1 OS=Homo sapiens OX=9606 GN=RAD51AP1 PE=1 SV=1
tr|J3KSV1|J3KSV1_HUMAN| |0_88	1.08995		tr|J3KSV1|J3KSV1_HUMAN Haptoglobin (Fragment) OS=Homo sapiens OX=9606 GN=HP PE=1 SV=1
tr|D6R9F8|D6R9F8_HUMAN|PF02824|82_129	1.08995	PF02824	tr|D6R9F8|D6R9F8_HUMAN Threonine--tRNA ligase 1, cytoplasmic (Fragment) OS=Homo sapiens OX=9606 GN=TARS1 PE=1 SV=1
sp|Q9ULH7|MRTFB_HUMAN|PF02037|389_422	1.08994	PF02037	sp|Q9ULH7|MRTFB_HUMAN Myocardin-related transcription factor B OS=Homo sapiens OX=9606 GN=MRTFB PE=1 SV=3
tr|A6NKZ9|A6NKZ9_HUMAN|PF00076|59_84	1.08994	PF00076	tr|A6NKZ9|A6NKZ9_HUMAN Nucleolysin TIAR OS=Homo sapiens OX=9606 GN=TIAL1 PE=1 SV=1
sp|Q6P996|PDXD1_HUMAN|PF00282|201_270	1.08994	PF00282	sp|Q6P996|PDXD1_HUMAN Pyridoxal-dependent decarboxylase domain-containing protein 1 OS=Homo sapiens OX=9606 GN=PDXDC1 PE=1 SV=2
tr|H3BND4|H3BND4_HUMAN|PF00282|219_288	1.08994	PF00282	tr|H3BND4|H3BND4_HUMAN Pyridoxal-dependent decarboxylase domain-containing protein 1 OS=Homo sapiens OX=9606 GN=PDXDC1 PE=1 SV=1
tr|H3BME0|H3BME0_HUMAN| |0_35	1.08992		tr|H3BME0|H3BME0_HUMAN Dynein regulatory complex subunit 4 OS=Homo sapiens OX=9606 GN=GAS8 PE=1 SV=1
tr|Q5JW84|Q5JW84_HUMAN|PF02798|1_26	1.0899	PF02798	tr|Q5JW84|Q5JW84_HUMAN Glutathione S-transferase A3 (Fragment) OS=Homo sapiens OX=9606 GN=GSTA3 PE=1 SV=2
sp|Q96LL9|DJC30_HUMAN|PF00226|49_111	1.08989	PF00226	sp|Q96LL9|DJC30_HUMAN DnaJ homolog subfamily C member 30, mitochondrial OS=Homo sapiens OX=9606 GN=DNAJC30 PE=1 SV=3
tr|Q5JYA3|Q5JYA3_HUMAN|PF00763|3_70	1.08988	PF00763	tr|Q5JYA3|Q5JYA3_HUMAN Monofunctional C1-tetrahydrofolate synthase, mitochondrial (Fragment) OS=Homo sapiens OX=9606 GN=MTHFD1L PE=1 SV=1
tr|Q5JYA8|Q5JYA8_HUMAN|PF00763|3_70	1.08988	PF00763	tr|Q5JYA8|Q5JYA8_HUMAN Monofunctional C1-tetrahydrofolate synthase, mitochondrial OS=Homo sapiens OX=9606 GN=MTHFD1L PE=1 SV=2
tr|E7EQU1|E7EQU1_HUMAN|PF00505|92_161	1.08987	PF00505	tr|E7EQU1|E7EQU1_HUMAN High mobility group protein B3 (Fragment) OS=Homo sapiens OX=9606 GN=HMGB3 PE=1 SV=1
tr|E7ES08|E7ES08_HUMAN|PF00505|92_161	1.08987	PF00505	tr|E7ES08|E7ES08_HUMAN High mobility group protein B3 (Fragment) OS=Homo sapiens OX=9606 GN=HMGB3 PE=1 SV=1
sp|O15347|HMGB3_HUMAN|PF00505|92_161	1.08987	PF00505	sp|O15347|HMGB3_HUMAN High mobility group protein B3 OS=Homo sapiens OX=9606 GN=HMGB3 PE=1 SV=4
sp|O00763|ACACB_HUMAN|PF00364|895_961	1.08987	PF00364	sp|O00763|ACACB_HUMAN Acetyl-CoA carboxylase 2 OS=Homo sapiens OX=9606 GN=ACACB PE=1 SV=3
sp|B2RXH8|HNRC2_HUMAN|PF00076|17_77	1.08987	PF00076	sp|B2RXH8|HNRC2_HUMAN Heterogeneous nuclear ribonucleoprotein C-like 2 OS=Homo sapiens OX=9606 GN=HNRNPCL2 PE=1 SV=1
tr|A0A0G2JNQ3|A0A0G2JNQ3_HUMAN|PF00076|17_77	1.08987	PF00076	tr|A0A0G2JNQ3|A0A0G2JNQ3_HUMAN Heterogeneous nuclear ribonucleoprotein C-like 2 OS=Homo sapiens OX=9606 GN=HNRNPCL2 PE=3 SV=1
tr|H3BPE7|H3BPE7_HUMAN|PF00641|422_454	1.08986	PF00641	tr|H3BPE7|H3BPE7_HUMAN RNA-binding protein FUS OS=Homo sapiens OX=9606 GN=FUS PE=1 SV=1
sp|P35637|FUS_HUMAN|PF00641|421_453	1.08986	PF00641	sp|P35637|FUS_HUMAN RNA-binding protein FUS OS=Homo sapiens OX=9606 GN=FUS PE=1 SV=1
sp|Q9BU89|DOHH_HUMAN|PF13646|41_119	1.08985	PF13646	sp|Q9BU89|DOHH_HUMAN Deoxyhypusine hydroxylase OS=Homo sapiens OX=9606 GN=DOHH PE=1 SV=1
tr|D6RF44|D6RF44_HUMAN|PF00076|85_111	1.08984	PF00076	tr|D6RF44|D6RF44_HUMAN Heterogeneous nuclear ribonucleoprotein D0 (Fragment) OS=Homo sapiens OX=9606 GN=HNRNPD PE=1 SV=8
tr|B8ZZ54|B8ZZ54_HUMAN|PF00166|2_45	1.08982	PF00166	tr|B8ZZ54|B8ZZ54_HUMAN 10 kDa heat shock protein, mitochondrial OS=Homo sapiens OX=9606 GN=HSPE1 PE=1 SV=1
sp|Q9P2M1|LR2BP_HUMAN|PF08238|133_168	1.08982	PF08238	sp|Q9P2M1|LR2BP_HUMAN LRP2-binding protein OS=Homo sapiens OX=9606 GN=LRP2BP PE=1 SV=2
tr|G5E9Z9|G5E9Z9_HUMAN|PF08238|107_142	1.08982	PF08238	tr|G5E9Z9|G5E9Z9_HUMAN LRP2 binding protein, isoform CRA_a OS=Homo sapiens OX=9606 GN=LRP2BP PE=1 SV=1
tr|H0Y9U0|H0Y9U0_HUMAN|PF00415|57_108	1.08982	PF00415	tr|H0Y9U0|H0Y9U0_HUMAN Probable E3 ubiquitin-protein ligase HERC6 (Fragment) OS=Homo sapiens OX=9606 GN=HERC6 PE=1 SV=1
sp|P10243|MYBA_HUMAN|PF13921|37_98	1.08981	PF13921	sp|P10243|MYBA_HUMAN Myb-related protein A OS=Homo sapiens OX=9606 GN=MYBL1 PE=1 SV=2
tr|E7EWZ1|E7EWZ1_HUMAN|PF13921|37_98	1.08981	PF13921	tr|E7EWZ1|E7EWZ1_HUMAN Myb-related protein A OS=Homo sapiens OX=9606 GN=MYBL1 PE=1 SV=1
tr|F8W6J1|F8W6J1_HUMAN|PF00887|39_104	1.08978	PF00887	tr|F8W6J1|F8W6J1_HUMAN Enoyl-CoA delta isomerase 2 OS=Homo sapiens OX=9606 GN=ECI2 PE=1 SV=1
sp|Q9Y4C8|RBM19_HUMAN|PF00076|3_72	1.08978	PF00076	sp|Q9Y4C8|RBM19_HUMAN Probable RNA-binding protein 19 OS=Homo sapiens OX=9606 GN=RBM19 PE=1 SV=3
tr|E9PK20|E9PK20_HUMAN| |0_54	1.08978		tr|E9PK20|E9PK20_HUMAN Probable tRNA methyltransferase 9B (Fragment) OS=Homo sapiens OX=9606 GN=TRMT9B PE=4 SV=2
sp|Q13033|STRN3_HUMAN|PF00400|579_614	1.08977	PF00400	sp|Q13033|STRN3_HUMAN Striatin-3 OS=Homo sapiens OX=9606 GN=STRN3 PE=1 SV=3
tr|F8WEI3|F8WEI3_HUMAN|PF00270|30_72	1.08976	PF00270	tr|F8WEI3|F8WEI3_HUMAN RNA helicase OS=Homo sapiens OX=9606 GN=DDX56 PE=1 SV=1
tr|E9PRX4|E9PRX4_HUMAN|PF02771|41_73	1.08976	PF02771	tr|E9PRX4|E9PRX4_HUMAN Medium-chain-specific acyl-CoA dehydrogenase, mitochondrial OS=Homo sapiens OX=9606 GN=ACADM PE=1 SV=1
tr|B1AHD3|B1AHD3_HUMAN|PF13242|0_72	1.08973	PF13242	tr|B1AHD3|B1AHD3_HUMAN Pyridoxal phosphate phosphatase OS=Homo sapiens OX=9606 GN=PDXP PE=1 SV=1
tr|H0YLC6|H0YLC6_HUMAN| |0_32	1.08973		tr|H0YLC6|H0YLC6_HUMAN Glycine amidinotransferase, mitochondrial (Fragment) OS=Homo sapiens OX=9606 GN=GATM PE=1 SV=1
sp|P60008|HILS1_HUMAN|PF00538|113_169	1.08973	PF00538	sp|P60008|HILS1_HUMAN Putative spermatid-specific linker histone H1-like protein OS=Homo sapiens OX=9606 GN=H1-9P PE=5 SV=1
sp|Q7Z6K4|NRARP_HUMAN|PF12796|19_107	1.08972	PF12796	sp|Q7Z6K4|NRARP_HUMAN Notch-regulated ankyrin repeat-containing protein OS=Homo sapiens OX=9606 GN=NRARP PE=1 SV=1
tr|F5H1V1|F5H1V1_HUMAN|PF00025|6_39	1.0897	PF00025	tr|F5H1V1|F5H1V1_HUMAN ADP-ribosylation factor 3 (Fragment) OS=Homo sapiens OX=9606 GN=ARF3 PE=4 SV=1
sp|Q460N5|PAR14_HUMAN|PF01661|1043_1146	1.08969	PF01661	sp|Q460N5|PAR14_HUMAN Protein mono-ADP-ribosyltransferase PARP14 OS=Homo sapiens OX=9606 GN=PARP14 PE=1 SV=3
tr|H7C5R8|H7C5R8_HUMAN|PF01661|884_987	1.08969	PF01661	tr|H7C5R8|H7C5R8_HUMAN Protein mono-ADP-ribosyltransferase PARP14 (Fragment) OS=Homo sapiens OX=9606 GN=PARP14 PE=1 SV=1
sp|Q5T4D3|TMTC4_HUMAN|PF13432|656_718	1.08967	PF13432	sp|Q5T4D3|TMTC4_HUMAN Protein O-mannosyl-transferase TMTC4 OS=Homo sapiens OX=9606 GN=TMTC4 PE=1 SV=2
tr|E9PK39|E9PK39_HUMAN|PF12796|94_181	1.08965	PF12796	tr|E9PK39|E9PK39_HUMAN Leucine-rich repeat serine/threonine-protein kinase 1 OS=Homo sapiens OX=9606 GN=LRRK1 PE=1 SV=1
tr|E9PQI8|E9PQI8_HUMAN|PF03343|116_142	1.08965	PF03343	tr|E9PQI8|E9PQI8_HUMAN U4/U6.U5 tri-snRNP-associated protein 1 OS=Homo sapiens OX=9606 GN=SART1 PE=1 SV=1
sp|Q9HCX4|TRPC7_HUMAN|PF12796|50_128	1.08965	PF12796	sp|Q9HCX4|TRPC7_HUMAN Short transient receptor potential channel 7 OS=Homo sapiens OX=9606 GN=TRPC7 PE=1 SV=1
tr|Q70T25|Q70T25_HUMAN|PF12796|50_128	1.08965	PF12796	tr|Q70T25|Q70T25_HUMAN Short transient receptor potential channel 7 OS=Homo sapiens OX=9606 GN=TRPC7 PE=2 SV=1
tr|A1A4Z5|A1A4Z5_HUMAN|PF12796|50_128	1.08965	PF12796	tr|A1A4Z5|A1A4Z5_HUMAN Short transient receptor potential channel 7 OS=Homo sapiens OX=9606 GN=TRPC7 PE=2 SV=1
tr|Q70T24|Q70T24_HUMAN|PF12796|50_128	1.08965	PF12796	tr|Q70T24|Q70T24_HUMAN Short transient receptor potential channel 7 OS=Homo sapiens OX=9606 GN=TRPC7 PE=2 SV=1
tr|A0A286YFM8|A0A286YFM8_HUMAN|PF00389|8_94	1.08963	PF00389	tr|A0A286YFM8|A0A286YFM8_HUMAN D-3-phosphoglycerate dehydrogenase (Fragment) OS=Homo sapiens OX=9606 GN=PHGDH PE=1 SV=1
sp|Q9UKV3|ACINU_HUMAN|PF02037|71_106	1.08963	PF02037	sp|Q9UKV3|ACINU_HUMAN Apoptotic chromatin condensation inducer in the nucleus OS=Homo sapiens OX=9606 GN=ACIN1 PE=1 SV=2
tr|S4R3H4|S4R3H4_HUMAN|PF02037|13_48	1.08963	PF02037	tr|S4R3H4|S4R3H4_HUMAN Apoptotic chromatin condensation inducer in the nucleus OS=Homo sapiens OX=9606 GN=ACIN1 PE=1 SV=1
tr|E7EQT4|E7EQT4_HUMAN|PF02037|71_106	1.08963	PF02037	tr|E7EQT4|E7EQT4_HUMAN Apoptotic chromatin condensation inducer in the nucleus OS=Homo sapiens OX=9606 GN=ACIN1 PE=1 SV=2
sp|Q9NR96|TLR9_HUMAN|PF13855|290_344	1.08963	PF13855	sp|Q9NR96|TLR9_HUMAN Toll-like receptor 9 OS=Homo sapiens OX=9606 GN=TLR9 PE=1 SV=2
tr|G3V5U6|G3V5U6_HUMAN| |0_59	1.08962		tr|G3V5U6|G3V5U6_HUMAN Maleylacetoacetate isomerase (Fragment) OS=Homo sapiens OX=9606 GN=GSTZ1 PE=1 SV=1
tr|G3V1D7|G3V1D7_HUMAN|PF13855|106_167	1.08962	PF13855	tr|G3V1D7|G3V1D7_HUMAN Reticulon 4 receptor-like 2, isoform CRA_a OS=Homo sapiens OX=9606 GN=RTN4RL2 PE=1 SV=1
sp|Q86UN3|R4RL2_HUMAN|PF13855|106_167	1.08962	PF13855	sp|Q86UN3|R4RL2_HUMAN Reticulon-4 receptor-like 2 OS=Homo sapiens OX=9606 GN=RTN4RL2 PE=1 SV=1
tr|E7EW58|E7EW58_HUMAN|PF13855|212_272	1.08961	PF13855	tr|E7EW58|E7EW58_HUMAN Leucine-rich repeat neuronal protein 3 (Fragment) OS=Homo sapiens OX=9606 GN=LRRN3 PE=1 SV=1
sp|Q9H3W5|LRRN3_HUMAN|PF13855|212_272	1.08961	PF13855	sp|Q9H3W5|LRRN3_HUMAN Leucine-rich repeat neuronal protein 3 OS=Homo sapiens OX=9606 GN=LRRN3 PE=2 SV=1
sp|Q7Z494|NPHP3_HUMAN|PF13424|1115_1166	1.08961	PF13424	sp|Q7Z494|NPHP3_HUMAN Nephrocystin-3 OS=Homo sapiens OX=9606 GN=NPHP3 PE=1 SV=1
tr|C9JL85|C9JL85_HUMAN| |0_52	1.0896		tr|C9JL85|C9JL85_HUMAN Myotrophin OS=Homo sapiens OX=9606 GN=MTPN PE=1 SV=1
tr|F8WDV3|F8WDV3_HUMAN| |0_118	1.0896		tr|F8WDV3|F8WDV3_HUMAN T-cell surface protein tactile OS=Homo sapiens OX=9606 GN=CD96 PE=1 SV=1
sp|O96033|MOC2A_HUMAN|PF02597|8_88	1.0896	PF02597	sp|O96033|MOC2A_HUMAN Molybdopterin synthase sulfur carrier subunit OS=Homo sapiens OX=9606 GN=MOCS2 PE=1 SV=1
tr|E9PKT9|E9PKT9_HUMAN|PF02597|3_83	1.0896	PF02597	tr|E9PKT9|E9PKT9_HUMAN Molybdopterin synthase sulfur carrier subunit OS=Homo sapiens OX=9606 GN=MOCS2 PE=1 SV=2
tr|D6R9Y9|D6R9Y9_HUMAN| |0_46	1.08959		tr|D6R9Y9|D6R9Y9_HUMAN Glycine receptor subunit beta OS=Homo sapiens OX=9606 GN=GLRB PE=4 SV=1
sp|Q8TF66|LRC15_HUMAN|PF13855|292_353	1.08957	PF13855	sp|Q8TF66|LRC15_HUMAN Leucine-rich repeat-containing protein 15 OS=Homo sapiens OX=9606 GN=LRRC15 PE=2 SV=2
tr|J3QQI8|J3QQI8_HUMAN| |0_91	1.08957		tr|J3QQI8|J3QQI8_HUMAN Haptoglobin OS=Homo sapiens OX=9606 GN=HP PE=1 SV=1
sp|Q9Y2L9|LRCH1_HUMAN|PF13855|166_223	1.08956	PF13855	sp|Q9Y2L9|LRCH1_HUMAN Leucine-rich repeat and calponin homology domain-containing protein 1 OS=Homo sapiens OX=9606 GN=LRCH1 PE=1 SV=3
sp|Q5F1R6|DJC21_HUMAN|PF00226|3_66	1.08956	PF00226	sp|Q5F1R6|DJC21_HUMAN DnaJ homolog subfamily C member 21 OS=Homo sapiens OX=9606 GN=DNAJC21 PE=1 SV=2
sp|Q8N6S4|AN13C_HUMAN|PF12796|116_199	1.08955	PF12796	sp|Q8N6S4|AN13C_HUMAN Ankyrin repeat domain-containing protein 13C OS=Homo sapiens OX=9606 GN=ANKRD13C PE=1 SV=2
sp|O76071|CIAO1_HUMAN|PF00400|184_221	1.08955	PF00400	sp|O76071|CIAO1_HUMAN Probable cytosolic iron-sulfur protein assembly protein CIAO1 OS=Homo sapiens OX=9606 GN=CIAO1 PE=1 SV=1
tr|I3L267|I3L267_HUMAN|PF13637|64_113	1.08953	PF13637	tr|I3L267|I3L267_HUMAN Protein phosphatase 1 regulatory subunit 27 OS=Homo sapiens OX=9606 GN=PPP1R27 PE=1 SV=1
tr|H0YN43|H0YN43_HUMAN| |0_31	1.08952		tr|H0YN43|H0YN43_HUMAN Glycine amidinotransferase, mitochondrial (Fragment) OS=Homo sapiens OX=9606 GN=GATM PE=1 SV=1
tr|H0YLE0|H0YLE0_HUMAN| |0_38	1.08951		tr|H0YLE0|H0YLE0_HUMAN Iron-responsive element-binding protein 2 (Fragment) OS=Homo sapiens OX=9606 GN=IREB2 PE=1 SV=1
tr|A0A0C4DG19|A0A0C4DG19_HUMAN|PF00249|0_40	1.0895	PF00249	tr|A0A0C4DG19|A0A0C4DG19_HUMAN Transcriptional activator Myb (Fragment) OS=Homo sapiens OX=9606 GN=MYB PE=1 SV=1
tr|H0Y9D7|H0Y9D7_HUMAN|PF02469|81_112	1.08948	PF02469	tr|H0Y9D7|H0Y9D7_HUMAN Transforming growth factor-beta-induced protein ig-h3 (Fragment) OS=Homo sapiens OX=9606 GN=TGFBI PE=1 SV=1
sp|Q9Y222|DMTF1_HUMAN|PF00249|224_265	1.08945	PF00249	sp|Q9Y222|DMTF1_HUMAN Cyclin-D-binding Myb-like transcription factor 1 OS=Homo sapiens OX=9606 GN=DMTF1 PE=1 SV=1
tr|J3QLN9|J3QLN9_HUMAN|PF00249|183_224	1.08945	PF00249	tr|J3QLN9|J3QLN9_HUMAN Cyclin-D-binding Myb-like transcription factor 1 OS=Homo sapiens OX=9606 GN=DMTF1 PE=1 SV=1
tr|E7EPA0|E7EPA0_HUMAN|PF00249|224_265	1.08945	PF00249	tr|E7EPA0|E7EPA0_HUMAN Cyclin-D-binding Myb-like transcription factor 1 OS=Homo sapiens OX=9606 GN=DMTF1 PE=1 SV=1
tr|F8VXY9|F8VXY9_HUMAN|PF00249|224_265	1.08945	PF00249	tr|F8VXY9|F8VXY9_HUMAN Cyclin-D-binding Myb-like transcription factor 1 OS=Homo sapiens OX=9606 GN=DMTF1 PE=1 SV=1
tr|B7Z8H2|B7Z8H2_HUMAN|PF00145|4_51	1.08941	PF00145	tr|B7Z8H2|B7Z8H2_HUMAN cDNA FLJ52038, highly similar to DNA (cytosine-5)-methyltransferase-like protein 2 OS=Homo sapiens OX=9606 GN=TRDMT1 PE=1 SV=1
sp|Q9Y4W6|AFG32_HUMAN|PF17862|507_546	1.08941	PF17862	sp|Q9Y4W6|AFG32_HUMAN AFG3-like protein 2 OS=Homo sapiens OX=9606 GN=AFG3L2 PE=1 SV=2
tr|Q5T249|Q5T249_HUMAN|PF00106|2_81	1.0894	PF00106	tr|Q5T249|Q5T249_HUMAN 3-keto-steroid reductase OS=Homo sapiens OX=9606 GN=HSD17B7 PE=1 SV=1
tr|E7EWV1|E7EWV1_HUMAN|PF01663|105_185	1.08937	PF01663	tr|E7EWV1|E7EWV1_HUMAN GPI ethanolamine phosphate transferase 2 OS=Homo sapiens OX=9606 GN=PIGG PE=1 SV=1
tr|A0A6I8PIS1|A0A6I8PIS1_HUMAN|PF00107|182_235	1.08937	PF00107	tr|A0A6I8PIS1|A0A6I8PIS1_HUMAN Sorbitol dehydrogenase OS=Homo sapiens OX=9606 GN=SORD PE=4 SV=1
tr|A0A1B0GV07|A0A1B0GV07_HUMAN|PF08669|44_107	1.08936	PF08669	tr|A0A1B0GV07|A0A1B0GV07_HUMAN Aminomethyltransferase, mitochondrial (Fragment) OS=Homo sapiens OX=9606 GN=AMT PE=4 SV=1
sp|P30260|CDC27_HUMAN|PF13181|671_702	1.08931	PF13181	sp|P30260|CDC27_HUMAN Cell division cycle protein 27 homolog OS=Homo sapiens OX=9606 GN=CDC27 PE=1 SV=2
tr|G5EA36|G5EA36_HUMAN|PF13181|670_701	1.08931	PF13181	tr|G5EA36|G5EA36_HUMAN Cell division cycle 27, isoform CRA_c OS=Homo sapiens OX=9606 GN=CDC27 PE=1 SV=1
tr|I3L394|I3L394_HUMAN|PF13181|65_96	1.08931	PF13181	tr|I3L394|I3L394_HUMAN Cell division cycle protein 27 homolog (Fragment) OS=Homo sapiens OX=9606 GN=CDC27 PE=1 SV=1
sp|Q86SE5|RALYL_HUMAN|PF00076|22_85	1.0893	PF00076	sp|Q86SE5|RALYL_HUMAN RNA-binding Raly-like protein OS=Homo sapiens OX=9606 GN=RALYL PE=1 SV=2
tr|B3KT61|B3KT61_HUMAN|PF00076|22_85	1.0893	PF00076	tr|B3KT61|B3KT61_HUMAN RNA-binding Raly-like protein OS=Homo sapiens OX=9606 GN=RALYL PE=1 SV=1
sp|O60494|CUBN_HUMAN|PF00431|931_1039	1.0893	PF00431	sp|O60494|CUBN_HUMAN Cubilin OS=Homo sapiens OX=9606 GN=CUBN PE=1 SV=5
tr|A0A0A0MTT1|A0A0A0MTT1_HUMAN|PF00255|0_59	1.08927	PF00255	tr|A0A0A0MTT1|A0A0A0MTT1_HUMAN Glutathione peroxidase (Fragment) OS=Homo sapiens OX=9606 GN=GPX4 PE=1 SV=1
sp|Q96DD0|LRC39_HUMAN|PF13855|222_280	1.08923	PF13855	sp|Q96DD0|LRC39_HUMAN Leucine-rich repeat-containing protein 39 OS=Homo sapiens OX=9606 GN=LRRC39 PE=1 SV=1
tr|D6RI01|D6RI01_HUMAN|PF00069|11_53	1.08923	PF00069	tr|D6RI01|D6RI01_HUMAN Cell division protein kinase 7 OS=Homo sapiens OX=9606 GN=CDK7 PE=1 SV=1
tr|D6RF14|D6RF14_HUMAN|PF00069|11_53	1.08923	PF00069	tr|D6RF14|D6RF14_HUMAN Cell division protein kinase 7 OS=Homo sapiens OX=9606 GN=CDK7 PE=1 SV=1
tr|H0YJG7|H0YJG7_HUMAN|PF08327|162_207	1.08921	PF08327	tr|H0YJG7|H0YJG7_HUMAN Activator of 90 kDa heat shock protein ATPase homolog 1 (Fragment) OS=Homo sapiens OX=9606 GN=AHSA1 PE=1 SV=1
tr|Q5TBP9|Q5TBP9_HUMAN|PF09532|166_247	1.08921	PF09532	tr|Q5TBP9|Q5TBP9_HUMAN Protein LSM14 homolog B (Fragment) OS=Homo sapiens OX=9606 GN=LSM14B PE=1 SV=1
tr|H7C4A9|H7C4A9_HUMAN|PF00027|48_78	1.08919	PF00027	tr|H7C4A9|H7C4A9_HUMAN cAMP-dependent protein kinase type II-alpha regulatory subunit (Fragment) OS=Homo sapiens OX=9606 GN=PRKAR2A PE=1 SV=1
tr|A0A494C0L3|A0A494C0L3_HUMAN|PF00591|25_55	1.08919	PF00591	tr|A0A494C0L3|A0A494C0L3_HUMAN Thymidine phosphorylase (Fragment) OS=Homo sapiens OX=9606 GN=TYMP PE=1 SV=1
tr|A0A1W2PQZ3|A0A1W2PQZ3_HUMAN| |0_80	1.08915		tr|A0A1W2PQZ3|A0A1W2PQZ3_HUMAN HLA class I histocompatibility antigen, B alpha chain OS=Homo sapiens OX=9606 GN=HLA-B PE=4 SV=1
tr|A0A0U1RRL0|A0A0U1RRL0_HUMAN| |0_46	1.08915		tr|A0A0U1RRL0|A0A0U1RRL0_HUMAN EGF-containing fibulin-like extracellular matrix protein 1 OS=Homo sapiens OX=9606 GN=EFEMP1 PE=1 SV=1
tr|H0Y9Q0|H0Y9Q0_HUMAN|PF00258|28_70	1.08915	PF00258	tr|H0Y9Q0|H0Y9Q0_HUMAN Methionine synthase reductase (Fragment) OS=Homo sapiens OX=9606 GN=MTRR PE=1 SV=1
tr|A0A3P9MRF3|A0A3P9MRF3_HUMAN|PF00258|5_47	1.08915	PF00258	tr|A0A3P9MRF3|A0A3P9MRF3_HUMAN Methionine synthase reductase OS=Homo sapiens OX=9606 GN=MTRR PE=1 SV=1
tr|H3BQY3|H3BQY3_HUMAN|PF00106|0_65	1.08912	PF00106	tr|H3BQY3|H3BQY3_HUMAN Estradiol 17-beta-dehydrogenase 2 (Fragment) OS=Homo sapiens OX=9606 GN=HSD17B2 PE=1 SV=1
tr|A0A1B0GUB4|A0A1B0GUB4_HUMAN|PF00249|400_445	1.08912	PF00249	tr|A0A1B0GUB4|A0A1B0GUB4_HUMAN snRNA-activating protein complex subunit 4 (Fragment) OS=Homo sapiens OX=9606 GN=SNAPC4 PE=1 SV=1
sp|Q5SXM2|SNPC4_HUMAN|PF00249|400_445	1.08912	PF00249	sp|Q5SXM2|SNPC4_HUMAN snRNA-activating protein complex subunit 4 OS=Homo sapiens OX=9606 GN=SNAPC4 PE=1 SV=1
tr|H0YAK5|H0YAK5_HUMAN| |0_28	1.08911		tr|H0YAK5|H0YAK5_HUMAN 5-phosphohydroxy-L-lysine phospho-lyase (Fragment) OS=Homo sapiens OX=9606 GN=PHYKPL PE=4 SV=1
tr|C9J381|C9J381_HUMAN|PF00571|174_226	1.08909	PF00571	tr|C9J381|C9J381_HUMAN Inosine-5'-monophosphate dehydrogenase OS=Homo sapiens OX=9606 GN=IMPDH1 PE=1 SV=1
tr|A0A3B3IRL5|A0A3B3IRL5_HUMAN|PF00571|138_190	1.08909	PF00571	tr|A0A3B3IRL5|A0A3B3IRL5_HUMAN Inosine-5'-monophosphate dehydrogenase (Fragment) OS=Homo sapiens OX=9606 GN=IMPDH1 PE=1 SV=1
sp|P20839|IMDH1_HUMAN|PF00571|175_227	1.08909	PF00571	sp|P20839|IMDH1_HUMAN Inosine-5'-monophosphate dehydrogenase 1 OS=Homo sapiens OX=9606 GN=IMPDH1 PE=1 SV=2
tr|C9K0R9|C9K0R9_HUMAN|PF00571|191_243	1.08909	PF00571	tr|C9K0R9|C9K0R9_HUMAN Inosine-5'-monophosphate dehydrogenase 1 (Fragment) OS=Homo sapiens OX=9606 GN=IMPDH1 PE=1 SV=1
tr|J3KTQ8|J3KTQ8_HUMAN|PF00107|60_151	1.08908	PF00107	tr|J3KTQ8|J3KTQ8_HUMAN Prostaglandin reductase 3 (Fragment) OS=Homo sapiens OX=9606 GN=ZADH2 PE=1 SV=8
tr|K7EJM4|K7EJM4_HUMAN| |0_30	1.08908		tr|K7EJM4|K7EJM4_HUMAN Synaptic vesicle membrane protein VAT-1 homolog (Fragment) OS=Homo sapiens OX=9606 GN=VAT1 PE=1 SV=1
tr|F5GYT8|F5GYT8_HUMAN|PF00364|500_563	1.08908	PF00364	tr|F5GYT8|F5GYT8_HUMAN Methylcrotonoyl-CoA carboxylase subunit alpha, mitochondrial OS=Homo sapiens OX=9606 GN=MCCC1 PE=1 SV=2
tr|E9PHF7|E9PHF7_HUMAN|PF00364|541_604	1.08908	PF00364	tr|E9PHF7|E9PHF7_HUMAN Methylcrotonoyl-CoA carboxylase subunit alpha, mitochondrial OS=Homo sapiens OX=9606 GN=MCCC1 PE=1 SV=1
sp|Q96RQ3|MCCA_HUMAN|PF00364|650_713	1.08908	PF00364	sp|Q96RQ3|MCCA_HUMAN Methylcrotonoyl-CoA carboxylase subunit alpha, mitochondrial OS=Homo sapiens OX=9606 GN=MCCC1 PE=1 SV=3
tr|A0A2R8Y4H4|A0A2R8Y4H4_HUMAN|PF12799|98_139	1.08907	PF12799	tr|A0A2R8Y4H4|A0A2R8Y4H4_HUMAN Leucine-rich repeat-containing protein 9 OS=Homo sapiens OX=9606 GN=LRRC9 PE=4 SV=1
sp|Q6ZRR7|LRRC9_HUMAN|PF12799|98_139	1.08907	PF12799	sp|Q6ZRR7|LRRC9_HUMAN Leucine-rich repeat-containing protein 9 OS=Homo sapiens OX=9606 GN=LRRC9 PE=2 SV=2
tr|D6RCD0|D6RCD0_HUMAN|PF00106|37_101	1.08907	PF00106	tr|D6RCD0|D6RCD0_HUMAN Estradiol 17-beta-dehydrogenase 11 OS=Homo sapiens OX=9606 GN=HSD17B11 PE=1 SV=2
tr|H0YH04|H0YH04_HUMAN|PF00226|23_85	1.08906	PF00226	tr|H0YH04|H0YH04_HUMAN DnaJ homolog subfamily B member 5 (Fragment) OS=Homo sapiens OX=9606 GN=DNAJB5 PE=1 SV=2
tr|H0YFL9|H0YFL9_HUMAN|PF00226|3_65	1.08906	PF00226	tr|H0YFL9|H0YFL9_HUMAN DnaJ homolog subfamily B member 5 (Fragment) OS=Homo sapiens OX=9606 GN=DNAJB5 PE=1 SV=7
tr|Q5T657|Q5T657_HUMAN|PF00226|3_65	1.08906	PF00226	tr|Q5T657|Q5T657_HUMAN DnaJ homolog subfamily B member 5 (Fragment) OS=Homo sapiens OX=9606 GN=DNAJB5 PE=1 SV=1
tr|H7C5W0|H7C5W0_HUMAN|PF00226|3_65	1.08906	PF00226	tr|H7C5W0|H7C5W0_HUMAN DnaJ homolog subfamily B member 5 OS=Homo sapiens OX=9606 GN=DNAJB5 PE=1 SV=2
sp|Q9BR61|ACBD6_HUMAN|PF12796|166_255	1.08905	PF12796	sp|Q9BR61|ACBD6_HUMAN Acyl-CoA-binding domain-containing protein 6 OS=Homo sapiens OX=9606 GN=ACBD6 PE=1 SV=1
tr|H3BPN6|H3BPN6_HUMAN|PF00069|16_80	1.08904	PF00069	tr|H3BPN6|H3BPN6_HUMAN Serine/threonine-protein kinase ULK3 OS=Homo sapiens OX=9606 GN=ULK3 PE=1 SV=1
tr|H7BZS9|H7BZS9_HUMAN|PF00079|2_45	1.08903	PF00079	tr|H7BZS9|H7BZS9_HUMAN Serpin B13 (Fragment) OS=Homo sapiens OX=9606 GN=SERPINB13 PE=1 SV=1
sp|P23497|SP100_HUMAN|PF09011|697_752	1.08903	PF09011	sp|P23497|SP100_HUMAN Nuclear autoantigen Sp-100 OS=Homo sapiens OX=9606 GN=SP100 PE=1 SV=3
tr|C9JPB1|C9JPB1_HUMAN|PF00567|35_103	1.08901	PF00567	tr|C9JPB1|C9JPB1_HUMAN Serine/threonine-protein kinase 31 (Fragment) OS=Homo sapiens OX=9606 GN=STK31 PE=1 SV=1
tr|K7ELI0|K7ELI0_HUMAN|PF13964|134_182	1.08901	PF13964	tr|K7ELI0|K7ELI0_HUMAN Kelch-like protein 21 OS=Homo sapiens OX=9606 GN=KLHL21 PE=1 SV=1
tr|K7ESH2|K7ESH2_HUMAN|PF13964|134_182	1.08901	PF13964	tr|K7ESH2|K7ESH2_HUMAN Kelch-like protein 21 (Fragment) OS=Homo sapiens OX=9606 GN=KLHL21 PE=1 SV=8
tr|H3BUN0|H3BUN0_HUMAN|PF13696|155_176	1.08899	PF13696	tr|H3BUN0|H3BUN0_HUMAN E3 ubiquitin-protein ligase RBBP6 (Fragment) OS=Homo sapiens OX=9606 GN=RBBP6 PE=1 SV=1
tr|A0A087WY32|A0A087WY32_HUMAN|PF13696|7_28	1.08899	PF13696	tr|A0A087WY32|A0A087WY32_HUMAN E3 ubiquitin-protein ligase RBBP6 (Fragment) OS=Homo sapiens OX=9606 GN=RBBP6 PE=1 SV=1
tr|E9PHG0|E9PHG0_HUMAN|PF05649|98_176	1.08899	PF05649	tr|E9PHG0|E9PHG0_HUMAN Kell blood group glycoprotein (Fragment) OS=Homo sapiens OX=9606 GN=KEL PE=1 SV=1
tr|A0A0J9YVP0|A0A0J9YVP0_HUMAN|PF00415|521_570	1.08899	PF00415	tr|A0A0J9YVP0|A0A0J9YVP0_HUMAN E3 ubiquitin-protein ligase HERC2 (Fragment) OS=Homo sapiens OX=9606 GN=HERC2 PE=1 SV=1
sp|O95714|HERC2_HUMAN|PF00415|3274_3323	1.08899	PF00415	sp|O95714|HERC2_HUMAN E3 ubiquitin-protein ligase HERC2 OS=Homo sapiens OX=9606 GN=HERC2 PE=1 SV=2
tr|A0A3B3IRP6|A0A3B3IRP6_HUMAN|PF00415|511_560	1.08899	PF00415	tr|A0A3B3IRP6|A0A3B3IRP6_HUMAN E3 ubiquitin-protein ligase HERC2 (Fragment) OS=Homo sapiens OX=9606 GN=HERC2 PE=1 SV=1
tr|A0A494C1Q4|A0A494C1Q4_HUMAN|PF00408|357_410	1.08898	PF00408	tr|A0A494C1Q4|A0A494C1Q4_HUMAN Acetylglucosamine phosphomutase (Fragment) OS=Homo sapiens OX=9606 GN=PGM3 PE=1 SV=1
sp|O95394|AGM1_HUMAN|PF00408|472_525	1.08898	PF00408	sp|O95394|AGM1_HUMAN Phosphoacetylglucosamine mutase OS=Homo sapiens OX=9606 GN=PGM3 PE=1 SV=1
tr|A0A494C1E2|A0A494C1E2_HUMAN|PF00408|391_444	1.08898	PF00408	tr|A0A494C1E2|A0A494C1E2_HUMAN Phosphoacetylglucosamine mutase OS=Homo sapiens OX=9606 GN=PGM3 PE=1 SV=1
tr|H0Y8I3|H0Y8I3_HUMAN|PF00408|43_96	1.08898	PF00408	tr|H0Y8I3|H0Y8I3_HUMAN Phosphoacetylglucosamine mutase (Fragment) OS=Homo sapiens OX=9606 GN=PGM3 PE=1 SV=1
tr|K7EM43|K7EM43_HUMAN|PF00254|55_82	1.08897	PF00254	tr|K7EM43|K7EM43_HUMAN Peptidylprolyl isomerase OS=Homo sapiens OX=9606 GN=FKBP10 PE=1 SV=1
tr|H0Y3J4|H0Y3J4_HUMAN|PF10591|2_45	1.08897	PF10591	tr|H0Y3J4|H0Y3J4_HUMAN SPARC-related modular calcium-binding protein 2 (Fragment) OS=Homo sapiens OX=9606 GN=SMOC2 PE=1 SV=1
tr|G3V555|G3V555_HUMAN|PF00076|17_80	1.08897	PF00076	tr|G3V555|G3V555_HUMAN Heterogeneous nuclear ribonucleoproteins C1/C2 (Fragment) OS=Homo sapiens OX=9606 GN=HNRNPC PE=1 SV=1
tr|G3V251|G3V251_HUMAN|PF00076|17_80	1.08897	PF00076	tr|G3V251|G3V251_HUMAN Heterogeneous nuclear ribonucleoproteins C1/C2 (Fragment) OS=Homo sapiens OX=9606 GN=HNRNPC PE=1 SV=1
tr|B4DY08|B4DY08_HUMAN|PF00076|17_80	1.08897	PF00076	tr|B4DY08|B4DY08_HUMAN Heterogeneous nuclear ribonucleoproteins C1/C2 OS=Homo sapiens OX=9606 GN=HNRNPC PE=1 SV=1
tr|G3V575|G3V575_HUMAN|PF00076|17_80	1.08897	PF00076	tr|G3V575|G3V575_HUMAN Heterogeneous nuclear ribonucleoproteins C1/C2 (Fragment) OS=Homo sapiens OX=9606 GN=HNRNPC PE=1 SV=1
sp|P07910|HNRPC_HUMAN|PF00076|17_80	1.08897	PF00076	sp|P07910|HNRPC_HUMAN Heterogeneous nuclear ribonucleoproteins C1/C2 OS=Homo sapiens OX=9606 GN=HNRNPC PE=1 SV=4
tr|G3V576|G3V576_HUMAN|PF00076|17_80	1.08897	PF00076	tr|G3V576|G3V576_HUMAN Heterogeneous nuclear ribonucleoproteins C1/C2 OS=Homo sapiens OX=9606 GN=HNRNPC PE=1 SV=1
tr|B2R5W2|B2R5W2_HUMAN|PF00076|17_80	1.08897	PF00076	tr|B2R5W2|B2R5W2_HUMAN Heterogeneous nuclear ribonucleoproteins C1/C2 OS=Homo sapiens OX=9606 GN=HNRNPC PE=1 SV=1
tr|B4DSU6|B4DSU6_HUMAN|PF00076|17_80	1.08897	PF00076	tr|B4DSU6|B4DSU6_HUMAN Heterogeneous nuclear ribonucleoproteins C1/C2 OS=Homo sapiens OX=9606 GN=HNRNPC PE=1 SV=1
tr|G3V2Q1|G3V2Q1_HUMAN|PF00076|17_80	1.08897	PF00076	tr|G3V2Q1|G3V2Q1_HUMAN Heterogeneous nuclear ribonucleoproteins C1/C2 OS=Homo sapiens OX=9606 GN=HNRNPC PE=1 SV=1
tr|G3V4C1|G3V4C1_HUMAN|PF00076|17_80	1.08897	PF00076	tr|G3V4C1|G3V4C1_HUMAN Heterogeneous nuclear ribonucleoproteins C1/C2 OS=Homo sapiens OX=9606 GN=HNRNPC PE=1 SV=1
tr|G3V3K6|G3V3K6_HUMAN|PF00076|17_80	1.08897	PF00076	tr|G3V3K6|G3V3K6_HUMAN Heterogeneous nuclear ribonucleoproteins C1/C2 (Fragment) OS=Homo sapiens OX=9606 GN=HNRNPC PE=1 SV=1
tr|G3V4W0|G3V4W0_HUMAN|PF00076|17_80	1.08897	PF00076	tr|G3V4W0|G3V4W0_HUMAN Heterogeneous nuclear ribonucleoproteins C1/C2 (Fragment) OS=Homo sapiens OX=9606 GN=HNRNPC PE=1 SV=1
tr|G3V5X6|G3V5X6_HUMAN|PF00076|17_80	1.08897	PF00076	tr|G3V5X6|G3V5X6_HUMAN Heterogeneous nuclear ribonucleoproteins C1/C2 (Fragment) OS=Homo sapiens OX=9606 GN=HNRNPC PE=1 SV=1
sp|Q14246|AGRE1_HUMAN|PF07645|131_170	1.08896	PF07645	sp|Q14246|AGRE1_HUMAN Adhesion G protein-coupled receptor E1 OS=Homo sapiens OX=9606 GN=ADGRE1 PE=2 SV=3
tr|M0R2G7|M0R2G7_HUMAN|PF07645|97_136	1.08896	PF07645	tr|M0R2G7|M0R2G7_HUMAN Adhesion G protein-coupled receptor E1 (Fragment) OS=Homo sapiens OX=9606 GN=ADGRE1 PE=1 SV=8
sp|Q9HBG6|IF122_HUMAN|PF00400|43_80	1.08896	PF00400	sp|Q9HBG6|IF122_HUMAN Intraflagellar transport protein 122 homolog OS=Homo sapiens OX=9606 GN=IFT122 PE=1 SV=2
tr|H0Y9E1|H0Y9E1_HUMAN|PF00400|30_67	1.08896	PF00400	tr|H0Y9E1|H0Y9E1_HUMAN Intraflagellar transport protein 122 homolog (Fragment) OS=Homo sapiens OX=9606 GN=IFT122 PE=1 SV=1
tr|H0Y9I6|H0Y9I6_HUMAN|PF00400|30_67	1.08896	PF00400	tr|H0Y9I6|H0Y9I6_HUMAN Intraflagellar transport protein 122 homolog (Fragment) OS=Homo sapiens OX=9606 GN=IFT122 PE=1 SV=1
tr|D6RGE6|D6RGE6_HUMAN| |0_24	1.08895		tr|D6RGE6|D6RGE6_HUMAN Retinol-binding protein 2 (Fragment) OS=Homo sapiens OX=9606 GN=RBP2 PE=1 SV=1
tr|Q5QPM2|Q5QPM2_HUMAN|PF00076|22_85	1.08894	PF00076	tr|Q5QPM2|Q5QPM2_HUMAN RNA-binding protein Raly (Fragment) OS=Homo sapiens OX=9606 GN=RALY PE=1 SV=1
tr|Q5QPL9|Q5QPL9_HUMAN|PF00076|22_85	1.08894	PF00076	tr|Q5QPL9|Q5QPL9_HUMAN RNA-binding protein Raly (Fragment) OS=Homo sapiens OX=9606 GN=RALY PE=1 SV=1
tr|Q5QPM1|Q5QPM1_HUMAN|PF00076|22_85	1.08894	PF00076	tr|Q5QPM1|Q5QPM1_HUMAN RNA-binding protein Raly (Fragment) OS=Homo sapiens OX=9606 GN=RALY PE=1 SV=1
sp|Q9UKM9|RALY_HUMAN|PF00076|22_85	1.08894	PF00076	sp|Q9UKM9|RALY_HUMAN RNA-binding protein Raly OS=Homo sapiens OX=9606 GN=RALY PE=1 SV=1
tr|A0A087WVH4|A0A087WVH4_HUMAN|PF12796|92_179	1.08893	PF12796	tr|A0A087WVH4|A0A087WVH4_HUMAN Double zinc ribbon and ankyrin repeat-containing protein 1 (Fragment) OS=Homo sapiens OX=9606 GN=DZANK1 PE=1 SV=1
tr|E5RIX9|E5RIX9_HUMAN| |0_47	1.0889		tr|E5RIX9|E5RIX9_HUMAN RNA-binding Raly-like protein (Fragment) OS=Homo sapiens OX=9606 GN=RALYL PE=1 SV=1
sp|Q9UQ13|SHOC2_HUMAN|PF13855|123_181	1.08888	PF13855	sp|Q9UQ13|SHOC2_HUMAN Leucine-rich repeat protein SHOC-2 OS=Homo sapiens OX=9606 GN=SHOC2 PE=1 SV=2
tr|B4DTL1|B4DTL1_HUMAN|PF00400|204_240	1.08887	PF00400	tr|B4DTL1|B4DTL1_HUMAN WD repeat and SOCS box-containing protein 1 OS=Homo sapiens OX=9606 GN=WSB1 PE=1 SV=1
sp|O43708|MAAI_HUMAN|PF13417|7_86	1.08883	PF13417	sp|O43708|MAAI_HUMAN Maleylacetoacetate isomerase OS=Homo sapiens OX=9606 GN=GSTZ1 PE=1 SV=3
tr|E9PNC3|E9PNC3_HUMAN|PF01494|86_119	1.08883	PF01494	tr|E9PNC3|E9PNC3_HUMAN [F-actin]-monooxygenase MICAL2 (Fragment) OS=Homo sapiens OX=9606 GN=MICAL2 PE=1 SV=1
tr|H3BMZ6|H3BMZ6_HUMAN|PF00849|13_56	1.08881	PF00849	tr|H3BMZ6|H3BMZ6_HUMAN RNA pseudouridylate synthase domain-containing protein 1 (Fragment) OS=Homo sapiens OX=9606 GN=RPUSD1 PE=1 SV=1
tr|J3QLG1|J3QLG1_HUMAN|PF00168|15_54	1.08881	PF00168	tr|J3QLG1|J3QLG1_HUMAN E3 ubiquitin-protein ligase SMURF2 OS=Homo sapiens OX=9606 GN=SMURF2 PE=1 SV=1
sp|B7ZW38|HNRC3_HUMAN|PF00076|17_79	1.0888	PF00076	sp|B7ZW38|HNRC3_HUMAN Heterogeneous nuclear ribonucleoprotein C-like 3 OS=Homo sapiens OX=9606 GN=HNRNPCL3 PE=2 SV=1
sp|P0DMR1|HNRC4_HUMAN|PF00076|17_79	1.0888	PF00076	sp|P0DMR1|HNRC4_HUMAN Heterogeneous nuclear ribonucleoprotein C-like 4 OS=Homo sapiens OX=9606 GN=HNRNPCL4 PE=3 SV=1
sp|O60812|HNRC1_HUMAN|PF00076|17_79	1.0888	PF00076	sp|O60812|HNRC1_HUMAN Heterogeneous nuclear ribonucleoprotein C-like 1 OS=Homo sapiens OX=9606 GN=HNRNPCL1 PE=1 SV=1
tr|A0A0G2JPF8|A0A0G2JPF8_HUMAN|PF00076|17_79	1.0888	PF00076	tr|A0A0G2JPF8|A0A0G2JPF8_HUMAN Heterogeneous nuclear ribonucleoprotein C-like 4 OS=Homo sapiens OX=9606 GN=HNRNPCL4 PE=3 SV=1
tr|K7EQ60|K7EQ60_HUMAN|PF01121|63_115	1.0888	PF01121	tr|K7EQ60|K7EQ60_HUMAN Bifunctional coenzyme A synthase (Fragment) OS=Homo sapiens OX=9606 GN=COASY PE=1 SV=8
sp|Q99729|ROAA_HUMAN|PF00076|154_215	1.08879	PF00076	sp|Q99729|ROAA_HUMAN Heterogeneous nuclear ribonucleoprotein A/B OS=Homo sapiens OX=9606 GN=HNRNPAB PE=1 SV=2
sp|Q8WXX5|DNJC9_HUMAN|PF00226|14_79	1.08877	PF00226	sp|Q8WXX5|DNJC9_HUMAN DnaJ homolog subfamily C member 9 OS=Homo sapiens OX=9606 GN=DNAJC9 PE=1 SV=1
tr|Q9NZG9|Q9NZG9_HUMAN|PF14520|31_75	1.08876	PF14520	tr|Q9NZG9|Q9NZG9_HUMAN DNA repair protein RAD51 homolog 1 (Fragment) OS=Homo sapiens OX=9606 GN=RAD51 PE=1 SV=1
tr|H3BU13|H3BU13_HUMAN|PF00224|42_82	1.08876	PF00224	tr|H3BU13|H3BU13_HUMAN Pyruvate kinase (Fragment) OS=Homo sapiens OX=9606 GN=PKM PE=1 SV=1
tr|A0A2R8YD60|A0A2R8YD60_HUMAN|PF00403|10_40	1.08874	PF00403	tr|A0A2R8YD60|A0A2R8YD60_HUMAN Copper-transporting ATPase 1 OS=Homo sapiens OX=9606 GN=ATP7A PE=4 SV=1
tr|H0Y8N1|H0Y8N1_HUMAN| |0_104	1.08874		tr|H0Y8N1|H0Y8N1_HUMAN Medium-chain acyl-CoA ligase ACSF2, mitochondrial (Fragment) OS=Homo sapiens OX=9606 GN=ACSF2 PE=1 SV=1
tr|H3BT89|H3BT89_HUMAN|PF00085|11_67	1.08874	PF00085	tr|H3BT89|H3BT89_HUMAN Protein disulfide-isomerase TMX3 OS=Homo sapiens OX=9606 GN=TMX3 PE=1 SV=1
tr|H3BVI1|H3BVI1_HUMAN|PF00085|31_87	1.08874	PF00085	tr|H3BVI1|H3BVI1_HUMAN Protein disulfide-isomerase TMX3 OS=Homo sapiens OX=9606 GN=TMX3 PE=1 SV=1
tr|H3BMW1|H3BMW1_HUMAN|PF10609|12_45	1.08868	PF10609	tr|H3BMW1|H3BMW1_HUMAN Cytosolic Fe-S cluster assembly factor NUBP2 (Fragment) OS=Homo sapiens OX=9606 GN=NUBP2 PE=1 SV=1
tr|H3BRK5|H3BRK5_HUMAN|PF10609|12_45	1.08868	PF10609	tr|H3BRK5|H3BRK5_HUMAN Cytosolic Fe-S cluster assembly factor NUBP2 OS=Homo sapiens OX=9606 GN=NUBP2 PE=1 SV=1
sp|O00418|EF2K_HUMAN|PF08238|589_609	1.08867	PF08238	sp|O00418|EF2K_HUMAN Eukaryotic elongation factor 2 kinase OS=Homo sapiens OX=9606 GN=EEF2K PE=1 SV=2
sp|O43815|STRN_HUMAN|PF00400|564_597	1.08866	PF00400	sp|O43815|STRN_HUMAN Striatin OS=Homo sapiens OX=9606 GN=STRN PE=1 SV=4
tr|E9PLN8|E9PLN8_HUMAN|PF00089|117_156	1.08866	PF00089	tr|E9PLN8|E9PLN8_HUMAN VKc domain-containing protein (Fragment) OS=Homo sapiens OX=9606 PE=4 SV=1
tr|A0A2R8YFF1|A0A2R8YFF1_HUMAN|PF01585|574_606	1.08866	PF01585	tr|A0A2R8YFF1|A0A2R8YFF1_HUMAN Uncharacterized protein (Fragment) OS=Homo sapiens OX=9606 PE=4 SV=1
tr|Q5VZR0|Q5VZR0_HUMAN|PF00188|68_104	1.08865	PF00188	tr|Q5VZR0|Q5VZR0_HUMAN Golgi-associated plant pathogenesis-related protein 1 OS=Homo sapiens OX=9606 GN=GLIPR2 PE=1 SV=1
tr|C9JD78|C9JD78_HUMAN|PF00135|38_157	1.08864	PF00135	tr|C9JD78|C9JD78_HUMAN Acetylcholinesterase (Fragment) OS=Homo sapiens OX=9606 GN=ACHE PE=1 SV=8
tr|C9JPM9|C9JPM9_HUMAN|PF13855|59_101	1.08863	PF13855	tr|C9JPM9|C9JPM9_HUMAN Leucine-rich repeat transmembrane neuronal protein 1 (Fragment) OS=Homo sapiens OX=9606 GN=LRRTM1 PE=1 SV=1
tr|C9JF97|C9JF97_HUMAN|PF13855|59_101	1.08863	PF13855	tr|C9JF97|C9JF97_HUMAN Leucine-rich repeat transmembrane neuronal protein 1 (Fragment) OS=Homo sapiens OX=9606 GN=LRRTM1 PE=4 SV=1
sp|Q6Q0C0|TRAF7_HUMAN|PF00400|589_629	1.08861	PF00400	sp|Q6Q0C0|TRAF7_HUMAN E3 ubiquitin-protein ligase TRAF7 OS=Homo sapiens OX=9606 GN=TRAF7 PE=1 SV=1
tr|H7C5P1|H7C5P1_HUMAN| |0_52	1.0886		tr|H7C5P1|H7C5P1_HUMAN Replication factor C subunit 2 (Fragment) OS=Homo sapiens OX=9606 GN=RFC2 PE=1 SV=1
tr|A0A0B4J253|A0A0B4J253_HUMAN|PF00515|773_806	1.0886	PF00515	tr|A0A0B4J253|A0A0B4J253_HUMAN Dolichyl-phosphate-mannose--protein mannosyltransferase OS=Homo sapiens OX=9606 GN=TMTC2 PE=1 SV=1
sp|Q8N394|TMTC2_HUMAN|PF00515|779_812	1.0886	PF00515	sp|Q8N394|TMTC2_HUMAN Protein O-mannosyl-transferase TMTC2 OS=Homo sapiens OX=9606 GN=TMTC2 PE=1 SV=1
tr|E9PLT2|E9PLT2_HUMAN|PF00505|1_56	1.0886	PF00505	tr|E9PLT2|E9PLT2_HUMAN Nucleolar transcription factor 1 (Fragment) OS=Homo sapiens OX=9606 GN=UBTF PE=1 SV=1
tr|J3KTB3|J3KTB3_HUMAN|PF00400|102_138	1.08859	PF00400	tr|J3KTB3|J3KTB3_HUMAN WD repeat and SOCS box-containing protein 1 (Fragment) OS=Homo sapiens OX=9606 GN=WSB1 PE=1 SV=1
sp|Q8N456|LRC18_HUMAN|PF13855|52_108	1.08858	PF13855	sp|Q8N456|LRC18_HUMAN Leucine-rich repeat-containing protein 18 OS=Homo sapiens OX=9606 GN=LRRC18 PE=1 SV=2
sp|Q96AE4|FUBP1_HUMAN|PF09005|575_595	1.08858	PF09005	sp|Q96AE4|FUBP1_HUMAN Far upstream element-binding protein 1 OS=Homo sapiens OX=9606 GN=FUBP1 PE=1 SV=3
tr|E9PEB5|E9PEB5_HUMAN|PF09005|575_595	1.08858	PF09005	tr|E9PEB5|E9PEB5_HUMAN Far upstream element-binding protein 1 OS=Homo sapiens OX=9606 GN=FUBP1 PE=1 SV=1
tr|D6RBS7|D6RBS7_HUMAN|PF06524|0_35	1.08857	PF06524	tr|D6RBS7|D6RBS7_HUMAN Nucleolar autoantigen 36 OS=Homo sapiens OX=9606 GN=ZNF330 PE=1 SV=1
sp|Q8IZT6|ASPM_HUMAN|PF00612|2457_2477	1.08857	PF00612	sp|Q8IZT6|ASPM_HUMAN Abnormal spindle-like microcephaly-associated protein OS=Homo sapiens OX=9606 GN=ASPM PE=1 SV=2
tr|F8WDY6|F8WDY6_HUMAN|PF00171|63_129	1.08855	PF00171	tr|F8WDY6|F8WDY6_HUMAN Alpha-aminoadipic semialdehyde dehydrogenase OS=Homo sapiens OX=9606 GN=ALDH7A1 PE=1 SV=2
tr|E9PL80|E9PL80_HUMAN|PF10570|0_52	1.08855	PF10570	tr|E9PL80|E9PL80_HUMAN Myelin protein P0 OS=Homo sapiens OX=9606 GN=MPZ PE=1 SV=1
tr|K7EMA7|K7EMA7_HUMAN|PF00276|1_50	1.08851	PF00276	tr|K7EMA7|K7EMA7_HUMAN 60S ribosomal protein L23a OS=Homo sapiens OX=9606 GN=RPL23A PE=1 SV=1
tr|B8ZZL8|B8ZZL8_HUMAN|PF00166|8_89	1.0885	PF00166	tr|B8ZZL8|B8ZZL8_HUMAN 10 kDa heat shock protein, mitochondrial OS=Homo sapiens OX=9606 GN=HSPE1 PE=1 SV=1
tr|K7ENQ0|K7ENQ0_HUMAN|PF13855|1_48	1.0885	PF13855	tr|K7ENQ0|K7ENQ0_HUMAN Leucine-rich repeat LGI family member 4 (Fragment) OS=Homo sapiens OX=9606 GN=LGI4 PE=1 SV=2
tr|I3L4Q3|I3L4Q3_HUMAN| |0_87	1.0885		tr|I3L4Q3|I3L4Q3_HUMAN N-alpha-acetyltransferase 60 OS=Homo sapiens OX=9606 GN=NAA60 PE=1 SV=1
tr|F8VPP1|F8VPP1_HUMAN| |0_42	1.08849		tr|F8VPP1|F8VPP1_HUMAN Nucleoside-diphosphate kinase OS=Homo sapiens OX=9606 GN=AK2 PE=1 SV=1
sp|B2RD01|CENP1_HUMAN|PF04218|15_67	1.08849	PF04218	sp|B2RD01|CENP1_HUMAN CENPB DNA-binding domain-containing protein 1 OS=Homo sapiens OX=9606 GN=CENPBD1 PE=2 SV=1
tr|H0Y987|H0Y987_HUMAN|PF00408|472_513	1.08849	PF00408	tr|H0Y987|H0Y987_HUMAN Phosphoacetylglucosamine mutase OS=Homo sapiens OX=9606 GN=PGM3 PE=1 SV=2
tr|D6RIW8|D6RIW8_HUMAN|PF00400|179_210	1.08848	PF00400	tr|D6RIW8|D6RIW8_HUMAN WD repeat-containing protein 70 OS=Homo sapiens OX=9606 GN=WDR70 PE=1 SV=1
sp|Q9NW82|WDR70_HUMAN|PF00400|179_210	1.08848	PF00400	sp|Q9NW82|WDR70_HUMAN WD repeat-containing protein 70 OS=Homo sapiens OX=9606 GN=WDR70 PE=1 SV=1
tr|U3KQG0|U3KQG0_HUMAN|PF07973|228_259	1.08847	PF07973	tr|U3KQG0|U3KQG0_HUMAN Threonyl-tRNA synthetase OS=Homo sapiens OX=9606 GN=TARS2 PE=1 SV=1
sp|Q15185|TEBP_HUMAN|PF04969|5_79	1.08845	PF04969	sp|Q15185|TEBP_HUMAN Prostaglandin E synthase 3 OS=Homo sapiens OX=9606 GN=PTGES3 PE=1 SV=1
tr|A0A087WYT3|A0A087WYT3_HUMAN|PF04969|9_83	1.08845	PF04969	tr|A0A087WYT3|A0A087WYT3_HUMAN Prostaglandin E synthase 3 OS=Homo sapiens OX=9606 GN=PTGES3 PE=1 SV=1
sp|P86397|HTD2_HUMAN|PF01575|41_147	1.08845	PF01575	sp|P86397|HTD2_HUMAN Hydroxyacyl-thioester dehydratase type 2, mitochondrial OS=Homo sapiens OX=9606 GN=HTD2 PE=1 SV=1
tr|F2Z2C2|F2Z2C2_HUMAN|PF00106|2_82	1.08838	PF00106	tr|F2Z2C2|F2Z2C2_HUMAN 3-keto-steroid reductase OS=Homo sapiens OX=9606 GN=HSD17B7 PE=1 SV=1
tr|H3BSG4|H3BSG4_HUMAN|PF00849|11_53	1.08834	PF00849	tr|H3BSG4|H3BSG4_HUMAN RNA pseudouridylate synthase domain-containing protein 1 (Fragment) OS=Homo sapiens OX=9606 GN=RPUSD1 PE=1 SV=1
tr|H3BQN8|H3BQN8_HUMAN|PF00849|11_53	1.08834	PF00849	tr|H3BQN8|H3BQN8_HUMAN RNA pseudouridylate synthase domain containing 1, isoform CRA_b OS=Homo sapiens OX=9606 GN=RPUSD1 PE=1 SV=1
tr|A0A1W2PQE2|A0A1W2PQE2_HUMAN| |0_80	1.08833		tr|A0A1W2PQE2|A0A1W2PQE2_HUMAN HLA class I histocompatibility antigen, B alpha chain OS=Homo sapiens OX=9606 GN=HLA-B PE=4 SV=1
tr|F8VYN5|F8VYN5_HUMAN|PF00076|0_37	1.08832	PF00076	tr|F8VYN5|F8VYN5_HUMAN Heterogeneous nuclear ribonucleoprotein A1 (Fragment) OS=Homo sapiens OX=9606 GN=HNRNPA1 PE=1 SV=1
tr|A0A2R8Y4L2|A0A2R8Y4L2_HUMAN|PF00076|0_37	1.08832	PF00076	tr|A0A2R8Y4L2|A0A2R8Y4L2_HUMAN Heterogeneous nuclear ribonucleoprotein A1 pseudogene 48 OS=Homo sapiens OX=9606 GN=HNRNPA1P48 PE=1 SV=1
tr|J3KTB3|J3KTB3_HUMAN|PF00400|58_96	1.08832	PF00400	tr|J3KTB3|J3KTB3_HUMAN WD repeat and SOCS box-containing protein 1 (Fragment) OS=Homo sapiens OX=9606 GN=WSB1 PE=1 SV=1
tr|K7EIU0|K7EIU0_HUMAN|PF08564|38_76	1.08832	PF08564	tr|K7EIU0|K7EIU0_HUMAN Hsp90 co-chaperone Cdc37 (Fragment) OS=Homo sapiens OX=9606 GN=CDC37 PE=1 SV=1
sp|P10643|CO7_HUMAN|PF00090|502_548	1.08831	PF00090	sp|P10643|CO7_HUMAN Complement component C7 OS=Homo sapiens OX=9606 GN=C7 PE=1 SV=2
tr|U3KPX1|U3KPX1_HUMAN|PF00708|8_61	1.08831	PF00708	tr|U3KPX1|U3KPX1_HUMAN Acylphosphatase (Fragment) OS=Homo sapiens OX=9606 GN=ACYP2 PE=1 SV=1
tr|A0A2R8YDC4|A0A2R8YDC4_HUMAN| |0_69	1.08831		tr|A0A2R8YDC4|A0A2R8YDC4_HUMAN EF-hand calcium-binding domain-containing protein 10 OS=Homo sapiens OX=9606 GN=EFCAB10 PE=1 SV=1
sp|P46940|IQGA1_HUMAN|PF00612|777_796	1.0883	PF00612	sp|P46940|IQGA1_HUMAN Ras GTPase-activating-like protein IQGAP1 OS=Homo sapiens OX=9606 GN=IQGAP1 PE=1 SV=1
tr|H0YLE8|H0YLE8_HUMAN|PF00612|205_224	1.0883	PF00612	tr|H0YLE8|H0YLE8_HUMAN Ras GTPase-activating-like protein IQGAP1 OS=Homo sapiens OX=9606 GN=IQGAP1 PE=1 SV=1
tr|A0A0J9YXZ5|A0A0J9YXZ5_HUMAN|PF00612|777_796	1.0883	PF00612	tr|A0A0J9YXZ5|A0A0J9YXZ5_HUMAN Ras GTPase-activating-like protein IQGAP1 OS=Homo sapiens OX=9606 GN=IQGAP1 PE=1 SV=1
tr|E9PQC9|E9PQC9_HUMAN|PF00736|0_36	1.08829	PF00736	tr|E9PQC9|E9PQC9_HUMAN Elongation factor 1-delta (Fragment) OS=Homo sapiens OX=9606 GN=EEF1D PE=1 SV=1
tr|A0A087WUI2|A0A087WUI2_HUMAN|PF00076|113_174	1.08829	PF00076	tr|A0A087WUI2|A0A087WUI2_HUMAN Heterogeneous nuclear ribonucleoproteins A2/B1 OS=Homo sapiens OX=9606 GN=HNRNPA2B1 PE=1 SV=1
sp|P22626|ROA2_HUMAN|PF00076|113_174	1.08829	PF00076	sp|P22626|ROA2_HUMAN Heterogeneous nuclear ribonucleoproteins A2/B1 OS=Homo sapiens OX=9606 GN=HNRNPA2B1 PE=1 SV=2
tr|A0A1C7CYY0|A0A1C7CYY0_HUMAN|PF00596|135_198	1.08829	PF00596	tr|A0A1C7CYY0|A0A1C7CYY0_HUMAN Beta-adducin (Fragment) OS=Homo sapiens OX=9606 GN=ADD2 PE=1 SV=1
sp|A0A0B4J237|TVA82_HUMAN|PF07686|27_112	1.08828	PF07686	sp|A0A0B4J237|TVA82_HUMAN T cell receptor alpha variable 8-2 OS=Homo sapiens OX=9606 GN=TRAV8-2 PE=3 SV=1
sp|Q7L0X0|TRIL_HUMAN|PF13855|83_143	1.08828	PF13855	sp|Q7L0X0|TRIL_HUMAN TLR4 interactor with leucine rich repeats OS=Homo sapiens OX=9606 GN=TRIL PE=1 SV=2
tr|E9PEK1|E9PEK1_HUMAN| |0_36	1.08827		tr|E9PEK1|E9PEK1_HUMAN TRAF family member-associated NF-kappa-B activator OS=Homo sapiens OX=9606 GN=TANK PE=1 SV=1
tr|E5RFX9|E5RFX9_HUMAN| |0_44	1.08825		tr|E5RFX9|E5RFX9_HUMAN MAPK/MAK/MRK overlapping kinase OS=Homo sapiens OX=9606 GN=MOK PE=4 SV=1
sp|Q96EP1|CHFR_HUMAN|PF00498|37_105	1.08825	PF00498	sp|Q96EP1|CHFR_HUMAN E3 ubiquitin-protein ligase CHFR OS=Homo sapiens OX=9606 GN=CHFR PE=1 SV=2
tr|F5GWH4|F5GWH4_HUMAN|PF00498|37_105	1.08825	PF00498	tr|F5GWH4|F5GWH4_HUMAN E3 ubiquitin-protein ligase CHFR (Fragment) OS=Homo sapiens OX=9606 GN=CHFR PE=1 SV=1
sp|P07108|ACBP_HUMAN|PF00887|2_82	1.08824	PF00887	sp|P07108|ACBP_HUMAN Acyl-CoA-binding protein OS=Homo sapiens OX=9606 GN=DBI PE=1 SV=2
sp|Q676U5|A16L1_HUMAN|PF00400|573_599	1.08824	PF00400	sp|Q676U5|A16L1_HUMAN Autophagy-related protein 16-1 OS=Homo sapiens OX=9606 GN=ATG16L1 PE=1 SV=2
tr|E7EVC7|E7EVC7_HUMAN|PF00400|590_616	1.08824	PF00400	tr|E7EVC7|E7EVC7_HUMAN Autophagy-related protein 16-1 OS=Homo sapiens OX=9606 GN=ATG16L1 PE=1 SV=1
tr|K7ERT0|K7ERT0_HUMAN|PF00501|56_129	1.08823	PF00501	tr|K7ERT0|K7ERT0_HUMAN Long-chain-fatty-acid--CoA ligase ACSBG2 (Fragment) OS=Homo sapiens OX=9606 GN=ACSBG2 PE=1 SV=1
tr|H3BNC0|H3BNC0_HUMAN|PF06325|64_124	1.08818	PF06325	tr|H3BNC0|H3BNC0_HUMAN Protein arginine N-methyltransferase 7 OS=Homo sapiens OX=9606 GN=PRMT7 PE=1 SV=1
sp|Q9NVM4|ANM7_HUMAN|PF06325|64_124	1.08818	PF06325	sp|Q9NVM4|ANM7_HUMAN Protein arginine N-methyltransferase 7 OS=Homo sapiens OX=9606 GN=PRMT7 PE=1 SV=1
sp|O14604|TYB4Y_HUMAN|PF01290|2_40	1.08818	PF01290	sp|O14604|TYB4Y_HUMAN Thymosin beta-4, Y-chromosomal OS=Homo sapiens OX=9606 GN=TMSB4Y PE=1 SV=3
sp|Q9UGP8|SEC63_HUMAN|PF00226|103_161	1.08816	PF00226	sp|Q9UGP8|SEC63_HUMAN Translocation protein SEC63 homolog OS=Homo sapiens OX=9606 GN=SEC63 PE=1 SV=2
tr|A6PVC9|A6PVC9_HUMAN|PF00226|47_105	1.08816	PF00226	tr|A6PVC9|A6PVC9_HUMAN Translocation protein SEC63 homolog (Fragment) OS=Homo sapiens OX=9606 GN=SEC63 PE=1 SV=1
tr|C9JN01|C9JN01_HUMAN|PF00226|2_44	1.08816	PF00226	tr|C9JN01|C9JN01_HUMAN DnaJ homolog subfamily B member 6 (Fragment) OS=Homo sapiens OX=9606 GN=DNAJB6 PE=1 SV=1
tr|A0A087X004|A0A087X004_HUMAN|PF12796|224_310	1.08815	PF12796	tr|A0A087X004|A0A087X004_HUMAN Glutaminase OS=Homo sapiens OX=9606 GN=GLS2 PE=1 SV=1
tr|H0YA48|H0YA48_HUMAN|PF08238|86_121	1.08814	PF08238	tr|H0YA48|H0YA48_HUMAN DAP3-binding cell death enhancer 1 (Fragment) OS=Homo sapiens OX=9606 GN=DELE1 PE=1 SV=2
sp|Q14154|DELE1_HUMAN|PF08238|385_420	1.08814	PF08238	sp|Q14154|DELE1_HUMAN DAP3-binding cell death enhancer 1 OS=Homo sapiens OX=9606 GN=DELE1 PE=1 SV=3
tr|F6S2B7|F6S2B7_HUMAN|PF00270|69_107	1.08813	PF00270	tr|F6S2B7|F6S2B7_HUMAN RNA helicase (Fragment) OS=Homo sapiens OX=9606 GN=DDX39B PE=1 SV=1
sp|Q96P71|NECA3_HUMAN|PF03992|296_369	1.08813	PF03992	sp|Q96P71|NECA3_HUMAN N-terminal EF-hand calcium-binding protein 3 OS=Homo sapiens OX=9606 GN=NECAB3 PE=1 SV=2
tr|U3KQF5|U3KQF5_HUMAN|PF03992|41_114	1.08813	PF03992	tr|U3KQF5|U3KQF5_HUMAN N-terminal EF-hand calcium-binding protein 3 (Fragment) OS=Homo sapiens OX=9606 GN=NECAB3 PE=1 SV=8
sp|Q6Y2X3|DJC14_HUMAN|PF00226|443_504	1.08811	PF00226	sp|Q6Y2X3|DJC14_HUMAN DnaJ homolog subfamily C member 14 OS=Homo sapiens OX=9606 GN=DNAJC14 PE=2 SV=2
tr|H0YHG0|H0YHG0_HUMAN|PF00226|73_134	1.08811	PF00226	tr|H0YHG0|H0YHG0_HUMAN Uncharacterized protein (Fragment) OS=Homo sapiens OX=9606 PE=1 SV=1
tr|Q5T2X4|Q5T2X4_HUMAN|PF01302|0_27	1.08811	PF01302	tr|Q5T2X4|Q5T2X4_HUMAN Centrosome-associated protein 350 (Fragment) OS=Homo sapiens OX=9606 GN=CEP350 PE=1 SV=1
tr|I3L3W9|I3L3W9_HUMAN|PF00171|2_73	1.08811	PF00171	tr|I3L3W9|I3L3W9_HUMAN Aldehyde dehydrogenase, dimeric NADP-preferring (Fragment) OS=Homo sapiens OX=9606 GN=ALDH3A1 PE=1 SV=1
sp|Q9Y239|NOD1_HUMAN|PF13516|820_833	1.0881	PF13516	sp|Q9Y239|NOD1_HUMAN Nucleotide-binding oligomerization domain-containing protein 1 OS=Homo sapiens OX=9606 GN=NOD1 PE=1 SV=1
sp|Q6P597|KLC3_HUMAN|PF13424|334_402	1.0881	PF13424	sp|Q6P597|KLC3_HUMAN Kinesin light chain 3 OS=Homo sapiens OX=9606 GN=KLC3 PE=1 SV=2
tr|H7C1Z9|H7C1Z9_HUMAN|PF00254|10_87	1.08809	PF00254	tr|H7C1Z9|H7C1Z9_HUMAN Peptidylprolyl isomerase (Fragment) OS=Homo sapiens OX=9606 GN=FKBP14 PE=1 SV=1
tr|M0R217|M0R217_HUMAN|PF06094|3_27	1.08809	PF06094	tr|M0R217|M0R217_HUMAN Gamma-glutamylaminecyclotransferase (Fragment) OS=Homo sapiens OX=9606 GN=GGACT PE=1 SV=1
tr|F5GYF0|F5GYF0_HUMAN|PF00023|55_78	1.08807	PF00023	tr|F5GYF0|F5GYF0_HUMAN Ankyrin repeat and SOCS box protein 8 OS=Homo sapiens OX=9606 GN=ASB8 PE=1 SV=1
tr|H0YIW7|H0YIW7_HUMAN|PF13679|112_185	1.08806	PF13679	tr|H0YIW7|H0YIW7_HUMAN Methyltransferase-like protein 25 (Fragment) OS=Homo sapiens OX=9606 GN=METTL25 PE=1 SV=8
tr|F6XGT7|F6XGT7_HUMAN|PF16884|4_69	1.08806	PF16884	tr|F6XGT7|F6XGT7_HUMAN 15-oxoprostaglandin 13-reductase OS=Homo sapiens OX=9606 GN=PTGR1 PE=1 SV=1
tr|E9PF46|E9PF46_HUMAN|PF00708|38_92	1.08804	PF00708	tr|E9PF46|E9PF46_HUMAN Acylphosphatase OS=Homo sapiens OX=9606 GN=ACYP2 PE=1 SV=1
tr|H7C439|H7C439_HUMAN| |0_39	1.08804		tr|H7C439|H7C439_HUMAN Probable 18S rRNA (guanine-N(7))-methyltransferase (Fragment) OS=Homo sapiens OX=9606 GN=BUD23 PE=1 SV=1
tr|H7BY47|H7BY47_HUMAN| |0_151	1.08804		tr|H7BY47|H7BY47_HUMAN Triadin (Fragment) OS=Homo sapiens OX=9606 GN=TRDN PE=4 SV=1
tr|A0A286YF47|A0A286YF47_HUMAN|PF02219|47_81	1.08803	PF02219	tr|A0A286YF47|A0A286YF47_HUMAN Methylenetetrahydrofolate reductase OS=Homo sapiens OX=9606 GN=MTHFR PE=1 SV=1
tr|D6RD28|D6RD28_HUMAN|PF12796|18_109	1.08803	PF12796	tr|D6RD28|D6RD28_HUMAN Ankyrin repeat and death domain-containing protein 1A OS=Homo sapiens OX=9606 GN=ANKDD1A PE=4 SV=1
sp|Q9BYS8|LRRC2_HUMAN|PF13855|236_295	1.08802	PF13855	sp|Q9BYS8|LRRC2_HUMAN Leucine-rich repeat-containing protein 2 OS=Homo sapiens OX=9606 GN=LRRC2 PE=2 SV=2
sp|Q8IZT6|ASPM_HUMAN|PF00612|1826_1845	1.08801	PF00612	sp|Q8IZT6|ASPM_HUMAN Abnormal spindle-like microcephaly-associated protein OS=Homo sapiens OX=9606 GN=ASPM PE=1 SV=2
tr|H0YMF9|H0YMF9_HUMAN|PF12894|144_187	1.08801	PF12894	tr|H0YMF9|H0YMF9_HUMAN WD repeat-containing protein 61 OS=Homo sapiens OX=9606 GN=WDR61 PE=1 SV=1
tr|M0QXS7|M0QXS7_HUMAN| |0_36	1.08801		tr|M0QXS7|M0QXS7_HUMAN Delta(3,5)-Delta(2,4)-dienoyl-CoA isomerase, mitochondrial (Fragment) OS=Homo sapiens OX=9606 GN=ECH1 PE=4 SV=1
tr|C9JQG7|C9JQG7_HUMAN|PF00378|87_171	1.088	PF00378	tr|C9JQG7|C9JQG7_HUMAN Chromodomain Y-like protein (Fragment) OS=Homo sapiens OX=9606 GN=CDYL PE=1 SV=1
sp|O14979|HNRDL_HUMAN|PF00076|234_295	1.08799	PF00076	sp|O14979|HNRDL_HUMAN Heterogeneous nuclear ribonucleoprotein D-like OS=Homo sapiens OX=9606 GN=HNRNPDL PE=1 SV=3
tr|A0A087WUK2|A0A087WUK2_HUMAN|PF00076|234_295	1.08799	PF00076	tr|A0A087WUK2|A0A087WUK2_HUMAN Heterogeneous nuclear ribonucleoprotein D-like OS=Homo sapiens OX=9606 GN=HNRNPDL PE=1 SV=1
sp|P23497|SP100_HUMAN|PF00505|768_837	1.08798	PF00505	sp|P23497|SP100_HUMAN Nuclear autoantigen Sp-100 OS=Homo sapiens OX=9606 GN=SP100 PE=1 SV=3
tr|C9JB04|C9JB04_HUMAN|PF02205|30_55	1.08798	PF02205	tr|C9JB04|C9JB04_HUMAN WAS/WASL-interacting protein family member 1 (Fragment) OS=Homo sapiens OX=9606 GN=WIPF1 PE=1 SV=1
tr|C9JTB9|C9JTB9_HUMAN|PF02205|30_55	1.08798	PF02205	tr|C9JTB9|C9JTB9_HUMAN WAS/WASL-interacting protein family member 1 (Fragment) OS=Homo sapiens OX=9606 GN=WIPF1 PE=1 SV=8
sp|O43516|WIPF1_HUMAN|PF02205|30_55	1.08798	PF02205	sp|O43516|WIPF1_HUMAN WAS/WASL-interacting protein family member 1 OS=Homo sapiens OX=9606 GN=WIPF1 PE=1 SV=3
tr|B8ZZ90|B8ZZ90_HUMAN|PF02205|30_55	1.08798	PF02205	tr|B8ZZ90|B8ZZ90_HUMAN WAS/WASL-interacting protein family member 1 OS=Homo sapiens OX=9606 GN=WIPF1 PE=1 SV=1
tr|E9PB87|E9PB87_HUMAN|PF02205|30_55	1.08798	PF02205	tr|E9PB87|E9PB87_HUMAN WAS/WASL-interacting protein family member 1 OS=Homo sapiens OX=9606 GN=WIPF1 PE=1 SV=1
tr|H7C0F4|H7C0F4_HUMAN|PF01344|178_223	1.08797	PF01344	tr|H7C0F4|H7C0F4_HUMAN Kelch-like protein 23 (Fragment) OS=Homo sapiens OX=9606 GN=KLHL23 PE=1 SV=1
sp|Q8N0W3|FCSK_HUMAN|PF08544|971_1047	1.08797	PF08544	sp|Q8N0W3|FCSK_HUMAN L-fucose kinase OS=Homo sapiens OX=9606 GN=FCSK PE=1 SV=2
tr|J3KSP6|J3KSP6_HUMAN|PF08544|462_538	1.08797	PF08544	tr|J3KSP6|J3KSP6_HUMAN Fucokinase, isoform CRA_d OS=Homo sapiens OX=9606 GN=FCSK PE=1 SV=1
tr|F8WDN3|F8WDN3_HUMAN| |0_58	1.08797		tr|F8WDN3|F8WDN3_HUMAN Cofilin-2 OS=Homo sapiens OX=9606 GN=CFL2 PE=1 SV=1
sp|Q9H3U7|SMOC2_HUMAN|PF10591|343_412	1.08796	PF10591	sp|Q9H3U7|SMOC2_HUMAN SPARC-related modular calcium-binding protein 2 OS=Homo sapiens OX=9606 GN=SMOC2 PE=1 SV=2
tr|A0A2R8YF38|A0A2R8YF38_HUMAN| |0_58	1.08796		tr|A0A2R8YF38|A0A2R8YF38_HUMAN Transcription activator BRG1 (Fragment) OS=Homo sapiens OX=9606 GN=SMARCA4 PE=1 SV=1
sp|Q13576|IQGA2_HUMAN|PF00612|720_740	1.08795	PF00612	sp|Q13576|IQGA2_HUMAN Ras GTPase-activating-like protein IQGAP2 OS=Homo sapiens OX=9606 GN=IQGAP2 PE=1 SV=4
tr|E9PDT6|E9PDT6_HUMAN|PF00612|273_293	1.08795	PF00612	tr|E9PDT6|E9PDT6_HUMAN Ras GTPase-activating-like protein IQGAP2 (Fragment) OS=Homo sapiens OX=9606 GN=IQGAP2 PE=1 SV=1
tr|D6R939|D6R939_HUMAN|PF00612|693_713	1.08795	PF00612	tr|D6R939|D6R939_HUMAN Ras GTPase-activating-like protein IQGAP2 (Fragment) OS=Homo sapiens OX=9606 GN=IQGAP2 PE=1 SV=8
tr|F5H7S7|F5H7S7_HUMAN|PF00612|670_690	1.08795	PF00612	tr|F5H7S7|F5H7S7_HUMAN Ras GTPase-activating-like protein IQGAP2 OS=Homo sapiens OX=9606 GN=IQGAP2 PE=1 SV=2
tr|E7EWC2|E7EWC2_HUMAN|PF00612|670_690	1.08795	PF00612	tr|E7EWC2|E7EWC2_HUMAN Ras GTPase-activating-like protein IQGAP2 (Fragment) OS=Homo sapiens OX=9606 GN=IQGAP2 PE=1 SV=1
tr|B4DRP8|B4DRP8_HUMAN|PF01352|4_46	1.08793	PF01352	tr|B4DRP8|B4DRP8_HUMAN Zinc finger protein 461 OS=Homo sapiens OX=9606 GN=ZNF461 PE=1 SV=1
tr|K7EJM1|K7EJM1_HUMAN|PF01352|4_46	1.08793	PF01352	tr|K7EJM1|K7EJM1_HUMAN Zinc finger protein 461 OS=Homo sapiens OX=9606 GN=ZNF461 PE=4 SV=1
sp|Q8TAF7|ZN461_HUMAN|PF01352|4_46	1.08793	PF01352	sp|Q8TAF7|ZN461_HUMAN Zinc finger protein 461 OS=Homo sapiens OX=9606 GN=ZNF461 PE=1 SV=2
tr|A0A087WVP9|A0A087WVP9_HUMAN|PF01352|4_46	1.08793	PF01352	tr|A0A087WVP9|A0A087WVP9_HUMAN Zinc finger protein 461 OS=Homo sapiens OX=9606 GN=ZNF461 PE=1 SV=1
tr|E5RGG7|E5RGG7_HUMAN|PF01135|9_97	1.08793	PF01135	tr|E5RGG7|E5RGG7_HUMAN Protein-L-isoaspartate O-methyltransferase domain-containing protein 1 OS=Homo sapiens OX=9606 GN=PCMTD1 PE=1 SV=1
tr|G3V0I9|G3V0I9_HUMAN|PF00106|28_63	1.08792	PF00106	tr|G3V0I9|G3V0I9_HUMAN 2,4-dienoyl CoA reductase 2, peroxisomal, isoform CRA_a OS=Homo sapiens OX=9606 GN=DECR2 PE=1 SV=1
tr|D6REJ1|D6REJ1_HUMAN|PF00690|26_94	1.08792	PF00690	tr|D6REJ1|D6REJ1_HUMAN Calcium-transporting ATPase type 2C member 1 (Fragment) OS=Homo sapiens OX=9606 GN=ATP2C1 PE=1 SV=1
sp|P98194|AT2C1_HUMAN|PF00690|26_94	1.08792	PF00690	sp|P98194|AT2C1_HUMAN Calcium-transporting ATPase type 2C member 1 OS=Homo sapiens OX=9606 GN=ATP2C1 PE=1 SV=3
tr|D6RGE9|D6RGE9_HUMAN|PF00690|10_78	1.08792	PF00690	tr|D6RGE9|D6RGE9_HUMAN Calcium-transporting ATPase type 2C member 1 (Fragment) OS=Homo sapiens OX=9606 GN=ATP2C1 PE=1 SV=1
tr|D6RHV9|D6RHV9_HUMAN|PF00690|26_94	1.08792	PF00690	tr|D6RHV9|D6RHV9_HUMAN Calcium-transporting ATPase type 2C member 1 (Fragment) OS=Homo sapiens OX=9606 GN=ATP2C1 PE=1 SV=1
tr|B4E2Q0|B4E2Q0_HUMAN|PF00690|60_128	1.08792	PF00690	tr|B4E2Q0|B4E2Q0_HUMAN Calcium-transporting ATPase OS=Homo sapiens OX=9606 GN=ATP2C1 PE=1 SV=1
tr|K7N799|K7N799_HUMAN| |0_84	1.08792		tr|K7N799|K7N799_HUMAN Alanyl-tRNA-editing protein Aarsd1 OS=Homo sapiens OX=9606 GN=AARSD1 PE=1 SV=1
tr|J3KS89|J3KS89_HUMAN|PF02771|2_56	1.0879	PF02771	tr|J3KS89|J3KS89_HUMAN Very long-chain-specific acyl-CoA dehydrogenase, mitochondrial (Fragment) OS=Homo sapiens OX=9606 GN=ACADVL PE=1 SV=1
tr|C9J4I9|C9J4I9_HUMAN|PF13855|63_122	1.08789	PF13855	tr|C9J4I9|C9J4I9_HUMAN Peroxidasin homolog (Fragment) OS=Homo sapiens OX=9606 GN=PXDN PE=1 SV=1
tr|F8VUB9|F8VUB9_HUMAN| |0_55	1.08789		tr|F8VUB9|F8VUB9_HUMAN Retinol dehydrogenase 5 (Fragment) OS=Homo sapiens OX=9606 GN=RDH5 PE=1 SV=1
tr|C9JEJ7|C9JEJ7_HUMAN| |0_46	1.08789		tr|C9JEJ7|C9JEJ7_HUMAN Phosphoserine phosphatase (Fragment) OS=Homo sapiens OX=9606 GN=PSPH PE=1 SV=1
sp|P62328|TYB4_HUMAN|PF01290|2_40	1.08788	PF01290	sp|P62328|TYB4_HUMAN Thymosin beta-4 OS=Homo sapiens OX=9606 GN=TMSB4X PE=1 SV=2
sp|O94826|TOM70_HUMAN|PF13181|400_433	1.08788	PF13181	sp|O94826|TOM70_HUMAN Mitochondrial import receptor subunit TOM70 OS=Homo sapiens OX=9606 GN=TOMM70 PE=1 SV=1
sp|Q9BQ48|RM34_HUMAN|PF00468|49_92	1.08788	PF00468	sp|Q9BQ48|RM34_HUMAN 39S ribosomal protein L34, mitochondrial OS=Homo sapiens OX=9606 GN=MRPL34 PE=1 SV=1
tr|M0R226|M0R226_HUMAN|PF00468|141_184	1.08788	PF00468	tr|M0R226|M0R226_HUMAN 39S ribosomal protein L34, mitochondrial OS=Homo sapiens OX=9606 GN=MRPL34 PE=1 SV=1
tr|H0YKF0|H0YKF0_HUMAN|PF00766|261_289	1.08784	PF00766	tr|H0YKF0|H0YKF0_HUMAN Electron transfer flavoprotein subunit alpha, mitochondrial (Fragment) OS=Homo sapiens OX=9606 GN=ETFA PE=1 SV=1
tr|J3KNK7|J3KNK7_HUMAN|PF00282|200_270	1.08782	PF00282	tr|J3KNK7|J3KNK7_HUMAN Pyridoxal-dependent decarboxylase domain-containing protein 1 OS=Homo sapiens OX=9606 GN=PDXDC1 PE=1 SV=2
tr|Q86XE2|Q86XE2_HUMAN|PF00282|200_270	1.08782	PF00282	tr|Q86XE2|Q86XE2_HUMAN PDXDC1 protein OS=Homo sapiens OX=9606 GN=PDXDC1 PE=1 SV=2
tr|F8VNS3|F8VNS3_HUMAN|PF00109|41_79	1.08782	PF00109	tr|F8VNS3|F8VNS3_HUMAN 3-oxoacyl-[acyl-carrier-protein] synthase, mitochondrial OS=Homo sapiens OX=9606 GN=OXSM PE=1 SV=1
sp|Q6NXP6|NXRD1_HUMAN|PF03807|77_170	1.08782	PF03807	sp|Q6NXP6|NXRD1_HUMAN NADP-dependent oxidoreductase domain-containing protein 1 OS=Homo sapiens OX=9606 GN=NOXRED1 PE=2 SV=2
tr|G3V2D4|G3V2D4_HUMAN|PF03807|77_170	1.08782	PF03807	tr|G3V2D4|G3V2D4_HUMAN NADP-dependent oxidoreductase domain-containing protein 1 (Fragment) OS=Homo sapiens OX=9606 GN=NOXRED1 PE=1 SV=1
tr|H0YJR7|H0YJR7_HUMAN|PF00612|136_156	1.08781	PF00612	tr|H0YJR7|H0YJR7_HUMAN Calmodulin-binding transcription activator 1 (Fragment) OS=Homo sapiens OX=9606 GN=CAMTA1 PE=1 SV=1
tr|A0A0C4DGL0|A0A0C4DGL0_HUMAN|PF00612|134_154	1.08781	PF00612	tr|A0A0C4DGL0|A0A0C4DGL0_HUMAN Calmodulin-binding transcription activator 1 OS=Homo sapiens OX=9606 GN=CAMTA1 PE=1 SV=1
tr|F8WEP2|F8WEP2_HUMAN|PF10500|6_112	1.08781	PF10500	tr|F8WEP2|F8WEP2_HUMAN ADP-ribosylation factor-like protein 6-interacting protein 4 OS=Homo sapiens OX=9606 GN=ARL6IP4 PE=1 SV=1
tr|G5E9Z9|G5E9Z9_HUMAN|PF08238|147_179	1.0878	PF08238	tr|G5E9Z9|G5E9Z9_HUMAN LRP2 binding protein, isoform CRA_a OS=Homo sapiens OX=9606 GN=LRP2BP PE=1 SV=1
sp|Q9P2M1|LR2BP_HUMAN|PF08238|173_205	1.0878	PF08238	sp|Q9P2M1|LR2BP_HUMAN LRP2-binding protein OS=Homo sapiens OX=9606 GN=LRP2BP PE=1 SV=2
sp|Q6PCE3|PGM2L_HUMAN|PF00408|549_598	1.0878	PF00408	sp|Q6PCE3|PGM2L_HUMAN Glucose 1,6-bisphosphate synthase OS=Homo sapiens OX=9606 GN=PGM2L1 PE=1 SV=3
tr|F5H0U4|F5H0U4_HUMAN|PF13855|2_62	1.0878	PF13855	tr|F5H0U4|F5H0U4_HUMAN Slit homolog 2 protein (Fragment) OS=Homo sapiens OX=9606 GN=SLIT2 PE=1 SV=1
sp|Q13151|ROA0_HUMAN|PF00076|99_156	1.08778	PF00076	sp|Q13151|ROA0_HUMAN Heterogeneous nuclear ribonucleoprotein A0 OS=Homo sapiens OX=9606 GN=HNRNPA0 PE=1 SV=1
sp|Q86UN2|R4RL1_HUMAN|PF13855|173_233	1.08778	PF13855	sp|Q86UN2|R4RL1_HUMAN Reticulon-4 receptor-like 1 OS=Homo sapiens OX=9606 GN=RTN4RL1 PE=1 SV=1
sp|Q9UQ13|SHOC2_HUMAN|PF13855|472_528	1.08778	PF13855	sp|Q9UQ13|SHOC2_HUMAN Leucine-rich repeat protein SHOC-2 OS=Homo sapiens OX=9606 GN=SHOC2 PE=1 SV=2
tr|H7BZS7|H7BZS7_HUMAN|PF00903|2_32	1.08778	PF00903	tr|H7BZS7|H7BZS7_HUMAN Methylmalonyl-CoA epimerase, mitochondrial (Fragment) OS=Homo sapiens OX=9606 GN=MCEE PE=1 SV=1
sp|Q13217|DNJC3_HUMAN|PF00226|393_459	1.08778	PF00226	sp|Q13217|DNJC3_HUMAN DnaJ homolog subfamily C member 3 OS=Homo sapiens OX=9606 GN=DNAJC3 PE=1 SV=1
tr|X6R9L0|X6R9L0_HUMAN|PF00226|342_408	1.08778	PF00226	tr|X6R9L0|X6R9L0_HUMAN DnaJ homolog subfamily C member 3 OS=Homo sapiens OX=9606 GN=DNAJC3 PE=1 SV=1
tr|U3KQE7|U3KQE7_HUMAN|PF00112|1_73	1.08777	PF00112	tr|U3KQE7|U3KQE7_HUMAN Cathepsin S (Fragment) OS=Homo sapiens OX=9606 GN=CTSS PE=1 SV=1
sp|Q5VZL5|ZMYM4_HUMAN|PF06467|384_425	1.08776	PF06467	sp|Q5VZL5|ZMYM4_HUMAN Zinc finger MYM-type protein 4 OS=Homo sapiens OX=9606 GN=ZMYM4 PE=1 SV=1
tr|H7C1I7|H7C1I7_HUMAN|PF06467|133_174	1.08776	PF06467	tr|H7C1I7|H7C1I7_HUMAN Zinc finger MYM-type protein 4 (Fragment) OS=Homo sapiens OX=9606 GN=ZMYM4 PE=1 SV=1
tr|G3V325|G3V325_HUMAN|PF13812|622_667	1.08775	PF13812	tr|G3V325|G3V325_HUMAN ATP5MF-PTCD1 readthrough OS=Homo sapiens OX=9606 GN=ATP5MF-PTCD1 PE=4 SV=1
sp|O75127|PTCD1_HUMAN|PF13812|573_618	1.08775	PF13812	sp|O75127|PTCD1_HUMAN Pentatricopeptide repeat-containing protein 1, mitochondrial OS=Homo sapiens OX=9606 GN=PTCD1 PE=1 SV=2
sp|Q5SZD4|GLYL3_HUMAN|PF08444|191_279	1.08775	PF08444	sp|Q5SZD4|GLYL3_HUMAN Glycine N-acyltransferase-like protein 3 OS=Homo sapiens OX=9606 GN=GLYATL3 PE=2 SV=3
tr|I3L4T5|I3L4T5_HUMAN| |0_80	1.08774		tr|I3L4T5|I3L4T5_HUMAN N-alpha-acetyltransferase 60 (Fragment) OS=Homo sapiens OX=9606 GN=NAA60 PE=1 SV=1
sp|Q7L2J0|MEPCE_HUMAN|PF13847|445_490	1.08772	PF13847	sp|Q7L2J0|MEPCE_HUMAN 7SK snRNA methylphosphate capping enzyme OS=Homo sapiens OX=9606 GN=MEPCE PE=1 SV=1
tr|S4R3E5|S4R3E5_HUMAN|PF00514|106_148	1.0877	PF00514	tr|S4R3E5|S4R3E5_HUMAN Importin subunit alpha-7 OS=Homo sapiens OX=9606 GN=KPNA6 PE=1 SV=1
sp|Q9H8Y5|ANKZ1_HUMAN|PF00023|534_565	1.08769	PF00023	sp|Q9H8Y5|ANKZ1_HUMAN Ankyrin repeat and zinc finger domain-containing protein 1 OS=Homo sapiens OX=9606 GN=ANKZF1 PE=1 SV=1
tr|E5RGF4|E5RGF4_HUMAN|PF00226|19_81	1.08767	PF00226	tr|E5RGF4|E5RGF4_HUMAN DnaJ homolog subfamily C member 5B (Fragment) OS=Homo sapiens OX=9606 GN=DNAJC5B PE=1 SV=1
sp|Q9UF47|DNJ5B_HUMAN|PF00226|19_81	1.08767	PF00226	sp|Q9UF47|DNJ5B_HUMAN DnaJ homolog subfamily C member 5B OS=Homo sapiens OX=9606 GN=DNAJC5B PE=1 SV=2
tr|A0A494C1L9|A0A494C1L9_HUMAN|PF02885|37_99	1.08766	PF02885	tr|A0A494C1L9|A0A494C1L9_HUMAN Thymidine phosphorylase (Fragment) OS=Homo sapiens OX=9606 GN=TYMP PE=1 SV=1
tr|A0A494BZZ4|A0A494BZZ4_HUMAN|PF02885|37_99	1.08766	PF02885	tr|A0A494BZZ4|A0A494BZZ4_HUMAN Thymidine phosphorylase (Fragment) OS=Homo sapiens OX=9606 GN=TYMP PE=1 SV=1
sp|Q7Z6W7|DNJB7_HUMAN|PF00226|2_66	1.08766	PF00226	sp|Q7Z6W7|DNJB7_HUMAN DnaJ homolog subfamily B member 7 OS=Homo sapiens OX=9606 GN=DNAJB7 PE=2 SV=2
tr|J3KSS5|J3KSS5_HUMAN|PF12894|176_212	1.08765	PF12894	tr|J3KSS5|J3KSS5_HUMAN Coronin OS=Homo sapiens OX=9606 GN=CORO6 PE=1 SV=1
sp|Q6QEF8|CORO6_HUMAN|PF12894|176_212	1.08765	PF12894	sp|Q6QEF8|CORO6_HUMAN Coronin-6 OS=Homo sapiens OX=9606 GN=CORO6 PE=1 SV=2
tr|F8VZR8|F8VZR8_HUMAN|PF10609|65_90	1.08764	PF10609	tr|F8VZR8|F8VZR8_HUMAN Iron-sulfur protein NUBPL OS=Homo sapiens OX=9606 GN=NUBPL PE=1 SV=1
tr|K7EL76|K7EL76_HUMAN|PF13424|334_396	1.08763	PF13424	tr|K7EL76|K7EL76_HUMAN Kinesin light chain (Fragment) OS=Homo sapiens OX=9606 GN=KLC3 PE=1 SV=8
sp|Q96KC8|DNJC1_HUMAN|PF00226|64_126	1.08763	PF00226	sp|Q96KC8|DNJC1_HUMAN DnaJ homolog subfamily C member 1 OS=Homo sapiens OX=9606 GN=DNAJC1 PE=1 SV=1
sp|Q6PGP7|TTC37_HUMAN|PF13181|40_72	1.08763	PF13181	sp|Q6PGP7|TTC37_HUMAN Tetratricopeptide repeat protein 37 OS=Homo sapiens OX=9606 GN=TTC37 PE=1 SV=1
tr|F8WCM7|F8WCM7_HUMAN|PF04263|31_116	1.08762	PF04263	tr|F8WCM7|F8WCM7_HUMAN Thiamin pyrophosphokinase 1 OS=Homo sapiens OX=9606 GN=TPK1 PE=1 SV=1
tr|A0A286YFL3|A0A286YFL3_HUMAN|PF01243|44_93	1.08762	PF01243	tr|A0A286YFL3|A0A286YFL3_HUMAN Pyridoxal 5'-phosphate synthase (Fragment) OS=Homo sapiens OX=9606 GN=PNPO PE=1 SV=1
tr|A0A1X7SBS1|A0A1X7SBS1_HUMAN|PF02037|8_42	1.08762	PF02037	tr|A0A1X7SBS1|A0A1X7SBS1_HUMAN Heterogeneous nuclear ribonucleoprotein U OS=Homo sapiens OX=9606 GN=HNRNPU PE=1 SV=1
tr|A0A1W2PPS1|A0A1W2PPS1_HUMAN|PF02037|8_42	1.08762	PF02037	tr|A0A1W2PPS1|A0A1W2PPS1_HUMAN Heterogeneous nuclear ribonucleoprotein U OS=Homo sapiens OX=9606 GN=HNRNPU PE=1 SV=1
sp|Q00839|HNRPU_HUMAN|PF02037|8_42	1.08762	PF02037	sp|Q00839|HNRPU_HUMAN Heterogeneous nuclear ribonucleoprotein U OS=Homo sapiens OX=9606 GN=HNRNPU PE=1 SV=6
sp|P06746|DPOLB_HUMAN|PF14791|268_333	1.08761	PF14791	sp|P06746|DPOLB_HUMAN DNA polymerase beta OS=Homo sapiens OX=9606 GN=POLB PE=1 SV=3
tr|H0YBJ0|H0YBJ0_HUMAN|PF14791|170_235	1.08761	PF14791	tr|H0YBJ0|H0YBJ0_HUMAN DNA polymerase (Fragment) OS=Homo sapiens OX=9606 GN=POLB PE=1 SV=1
tr|H0Y8K0|H0Y8K0_HUMAN|PF00012|62_81	1.08761	PF00012	tr|H0Y8K0|H0Y8K0_HUMAN Stress-70 protein, mitochondrial (Fragment) OS=Homo sapiens OX=9606 GN=HSPA9 PE=1 SV=1
tr|A0A0J9YXS1|A0A0J9YXS1_HUMAN|PF13424|1_49	1.08759	PF13424	tr|A0A0J9YXS1|A0A0J9YXS1_HUMAN Kinesin light chain (Fragment) OS=Homo sapiens OX=9606 GN=NPHP3-ACAD11 PE=3 SV=1
tr|F2Z2J8|F2Z2J8_HUMAN|PF00383|85_143	1.08759	PF00383	tr|F2Z2J8|F2Z2J8_HUMAN Cytidine and dCMP deaminase domain-containing protein 1 OS=Homo sapiens OX=9606 GN=CDADC1 PE=1 SV=1
sp|O75427|LRCH4_HUMAN|PF13855|73_126	1.08758	PF13855	sp|O75427|LRCH4_HUMAN Leucine-rich repeat and calponin homology domain-containing protein 4 OS=Homo sapiens OX=9606 GN=LRCH4 PE=1 SV=2
sp|Q8N5C6|SRBD1_HUMAN|PF00575|915_989	1.08758	PF00575	sp|Q8N5C6|SRBD1_HUMAN S1 RNA-binding domain-containing protein 1 OS=Homo sapiens OX=9606 GN=SRBD1 PE=1 SV=2
tr|H0YFK6|H0YFK6_HUMAN| |0_68	1.08757		tr|H0YFK6|H0YFK6_HUMAN RAD51-associated protein 1 (Fragment) OS=Homo sapiens OX=9606 GN=RAD51AP1 PE=1 SV=1
tr|A0A2R8Y5P4|A0A2R8Y5P4_HUMAN|PF08442|54_94	1.08757	PF08442	tr|A0A2R8Y5P4|A0A2R8Y5P4_HUMAN Succinate--CoA ligase [ADP-forming] subunit beta, mitochondrial OS=Homo sapiens OX=9606 GN=SUCLA2 PE=1 SV=1
tr|A0A0U1RQU7|A0A0U1RQU7_HUMAN|PF08442|53_93	1.08757	PF08442	tr|A0A0U1RQU7|A0A0U1RQU7_HUMAN Succinate--CoA ligase [ADP-forming] subunit beta, mitochondrial (Fragment) OS=Homo sapiens OX=9606 GN=SUCLA2 PE=1 SV=1
tr|C9IYV0|C9IYV0_HUMAN| |0_139	1.08756		tr|C9IYV0|C9IYV0_HUMAN Zinc finger protein 491 (Fragment) OS=Homo sapiens OX=9606 GN=ZNF491 PE=4 SV=1
tr|C9JKA7|C9JKA7_HUMAN|PF00415|51_99	1.08753	PF00415	tr|C9JKA7|C9JKA7_HUMAN Probable E3 ubiquitin-protein ligase HERC3 (Fragment) OS=Homo sapiens OX=9606 GN=HERC3 PE=4 SV=1
tr|C9J6Z1|C9J6Z1_HUMAN|PF00415|51_99	1.08753	PF00415	tr|C9J6Z1|C9J6Z1_HUMAN Probable E3 ubiquitin-protein ligase HERC3 (Fragment) OS=Homo sapiens OX=9606 GN=HERC3 PE=4 SV=1
tr|C9J8E7|C9J8E7_HUMAN|PF00415|51_99	1.08753	PF00415	tr|C9J8E7|C9J8E7_HUMAN Probable E3 ubiquitin-protein ligase HERC3 (Fragment) OS=Homo sapiens OX=9606 GN=HERC3 PE=4 SV=1
sp|Q8NEN9|PDZD8_HUMAN|PF17820|394_442	1.08753	PF17820	sp|Q8NEN9|PDZD8_HUMAN PDZ domain-containing protein 8 OS=Homo sapiens OX=9606 GN=PDZD8 PE=1 SV=1
tr|H3BV34|H3BV34_HUMAN|PF03332|27_63	1.0875	PF03332	tr|H3BV34|H3BV34_HUMAN Phosphomannomutase OS=Homo sapiens OX=9606 GN=PMM2 PE=1 SV=1
tr|I3L1X5|I3L1X5_HUMAN| |0_77	1.0875		tr|I3L1X5|I3L1X5_HUMAN N-alpha-acetyltransferase 60 (Fragment) OS=Homo sapiens OX=9606 GN=NAA60 PE=1 SV=1
tr|H7BYD9|H7BYD9_HUMAN|PF01436|402_432	1.0875	PF01436	tr|H7BYD9|H7BYD9_HUMAN Peptidylamidoglycolate lyase (Fragment) OS=Homo sapiens OX=9606 GN=PAM PE=1 SV=1
sp|P19021|AMD_HUMAN|PF01436|629_659	1.0875	PF01436	sp|P19021|AMD_HUMAN Peptidyl-glycine alpha-amidating monooxygenase OS=Homo sapiens OX=9606 GN=PAM PE=1 SV=2
tr|F5H345|F5H345_HUMAN|PF03900|213_287	1.0875	PF03900	tr|F5H345|F5H345_HUMAN Hydroxymethylbilane synthase OS=Homo sapiens OX=9606 GN=HMBS PE=1 SV=1
tr|A0A3B3IRR1|A0A3B3IRR1_HUMAN|PF03900|221_295	1.0875	PF03900	tr|A0A3B3IRR1|A0A3B3IRR1_HUMAN Hydroxymethylbilane synthase OS=Homo sapiens OX=9606 GN=HMBS PE=1 SV=1
tr|A0A3F2YNY7|A0A3F2YNY7_HUMAN|PF03900|238_312	1.0875	PF03900	tr|A0A3F2YNY7|A0A3F2YNY7_HUMAN Hydroxymethylbilane synthase OS=Homo sapiens OX=9606 GN=HMBS PE=1 SV=1
sp|P08397|HEM3_HUMAN|PF03900|244_318	1.0875	PF03900	sp|P08397|HEM3_HUMAN Porphobilinogen deaminase OS=Homo sapiens OX=9606 GN=HMBS PE=1 SV=2
tr|H0YCE0|H0YCE0_HUMAN| |0_34	1.08749		tr|H0YCE0|H0YCE0_HUMAN Integrator complex subunit 11 (Fragment) OS=Homo sapiens OX=9606 GN=INTS11 PE=1 SV=1
tr|F8VPA2|F8VPA2_HUMAN|PF00173|85_121	1.08749	PF00173	tr|F8VPA2|F8VPA2_HUMAN Sulfite oxidase, mitochondrial (Fragment) OS=Homo sapiens OX=9606 GN=SUOX PE=3 SV=1
tr|F6SS08|F6SS08_HUMAN|PF07724|9_40	1.08748	PF07724	tr|F6SS08|F6SS08_HUMAN Caseinolytic peptidase B protein homolog (Fragment) OS=Homo sapiens OX=9606 GN=CLPB PE=1 SV=1
sp|Q8WWF6|DNJB3_HUMAN|PF00226|2_66	1.08746	PF00226	sp|Q8WWF6|DNJB3_HUMAN DnaJ homolog subfamily B member 3 OS=Homo sapiens OX=9606 GN=DNAJB3 PE=1 SV=1
sp|Q9Y6X8|ZHX2_HUMAN|PF00046|536_581	1.08744	PF00046	sp|Q9Y6X8|ZHX2_HUMAN Zinc fingers and homeoboxes protein 2 OS=Homo sapiens OX=9606 GN=ZHX2 PE=1 SV=1
tr|A0A5F9ZH83|A0A5F9ZH83_HUMAN|PF00294|27_78	1.08743	PF00294	tr|A0A5F9ZH83|A0A5F9ZH83_HUMAN Adenosine kinase OS=Homo sapiens OX=9606 GN=ADK PE=1 SV=1
tr|F8VYN5|F8VYN5_HUMAN|PF00076|61_113	1.08741	PF00076	tr|F8VYN5|F8VYN5_HUMAN Heterogeneous nuclear ribonucleoprotein A1 (Fragment) OS=Homo sapiens OX=9606 GN=HNRNPA1 PE=1 SV=1
tr|G3V1T7|G3V1T7_HUMAN|PF02991|13_36	1.08741	PF02991	tr|G3V1T7|G3V1T7_HUMAN GABA(A) receptor-associated protein like 1, isoform CRA_e OS=Homo sapiens OX=9606 GN=GABARAPL1 PE=1 SV=1
tr|K7EPB7|K7EPB7_HUMAN|PF00085|11_65	1.0874	PF00085	tr|K7EPB7|K7EPB7_HUMAN Thioredoxin-like protein 1 OS=Homo sapiens OX=9606 GN=TXNL1 PE=1 SV=1
tr|V9GYS1|V9GYS1_HUMAN|PF04711|23_67	1.0874	PF04711	tr|V9GYS1|V9GYS1_HUMAN Apolipoprotein A-II OS=Homo sapiens OX=9606 GN=APOA2 PE=1 SV=1
tr|D6R9U8|D6R9U8_HUMAN|PF13561|13_115	1.0874	PF13561	tr|D6R9U8|D6R9U8_HUMAN 3-hydroxybutyrate dehydrogenase type 2 (Fragment) OS=Homo sapiens OX=9606 GN=BDH2 PE=1 SV=1
tr|Q6PIP6|Q6PIP6_HUMAN|PF00459|16_77	1.0874	PF00459	tr|Q6PIP6|Q6PIP6_HUMAN IMPA2 protein OS=Homo sapiens OX=9606 GN=IMPA2 PE=1 SV=1
tr|H0YAG6|H0YAG6_HUMAN| |0_69	1.08739		tr|H0YAG6|H0YAG6_HUMAN Intraflagellar transport protein 122 homolog (Fragment) OS=Homo sapiens OX=9606 GN=IFT122 PE=1 SV=1
sp|Q9P215|POGK_HUMAN|PF09607|194_247	1.08738	PF09607	sp|Q9P215|POGK_HUMAN Pogo transposable element with KRAB domain OS=Homo sapiens OX=9606 GN=POGK PE=1 SV=2
tr|E5RG71|E5RG71_HUMAN|PF00076|22_84	1.08738	PF00076	tr|E5RG71|E5RG71_HUMAN RNA-binding Raly-like protein (Fragment) OS=Homo sapiens OX=9606 GN=RALYL PE=1 SV=1
tr|I3NI52|I3NI52_HUMAN|PF00106|3_61	1.08737	PF00106	tr|I3NI52|I3NI52_HUMAN Dehydrogenase/reductase SDR family member 7C (Fragment) OS=Homo sapiens OX=9606 GN=DHRS7C PE=1 SV=3
sp|Q8N6N6|NATD1_HUMAN|PF14542|29_103	1.08737	PF14542	sp|Q8N6N6|NATD1_HUMAN Protein NATD1 OS=Homo sapiens OX=9606 GN=NATD1 PE=1 SV=2
tr|A0A087WXH7|A0A087WXH7_HUMAN|PF00085|130_175	1.08736	PF00085	tr|A0A087WXH7|A0A087WXH7_HUMAN DnaJ homolog subfamily C member 10 OS=Homo sapiens OX=9606 GN=DNAJC10 PE=1 SV=1
tr|E9PKY0|E9PKY0_HUMAN|PF00514|73_113	1.08735	PF00514	tr|E9PKY0|E9PKY0_HUMAN Catenin delta-1 (Fragment) OS=Homo sapiens OX=9606 GN=CTNND1 PE=1 SV=1
tr|Q5JYG5|Q5JYG5_HUMAN|PF01585|27_73	1.08734	PF01585	tr|Q5JYG5|Q5JYG5_HUMAN G patch domain-containing protein 3 (Fragment) OS=Homo sapiens OX=9606 GN=GPATCH3 PE=1 SV=1
sp|Q96I76|GPTC3_HUMAN|PF01585|409_455	1.08734	PF01585	sp|Q96I76|GPTC3_HUMAN G patch domain-containing protein 3 OS=Homo sapiens OX=9606 GN=GPATCH3 PE=1 SV=1
tr|D6RJG8|D6RJG8_HUMAN| |0_60	1.08731		tr|D6RJG8|D6RJG8_HUMAN Rieske domain-containing protein OS=Homo sapiens OX=9606 GN=RFESD PE=1 SV=1
tr|G8JLJ2|G8JLJ2_HUMAN|PF00081|0_36	1.08728	PF00081	tr|G8JLJ2|G8JLJ2_HUMAN Superoxide dismutase (Fragment) OS=Homo sapiens OX=9606 GN=SOD2 PE=1 SV=1
sp|Q9Y4C8|RBM19_HUMAN|PF00076|731_804	1.08727	PF00076	sp|Q9Y4C8|RBM19_HUMAN Probable RNA-binding protein 19 OS=Homo sapiens OX=9606 GN=RBM19 PE=1 SV=3
sp|Q6ZXV5|TMTC3_HUMAN|PF13181|738_771	1.08726	PF13181	sp|Q6ZXV5|TMTC3_HUMAN Protein O-mannosyl-transferase TMTC3 OS=Homo sapiens OX=9606 GN=TMTC3 PE=1 SV=2
tr|H0YNF3|H0YNF3_HUMAN|PF02037|22_56	1.08725	PF02037	tr|H0YNF3|H0YNF3_HUMAN SAFB-like transcription modulator (Fragment) OS=Homo sapiens OX=9606 GN=SLTM PE=1 SV=1
tr|H7BXE3|H7BXE3_HUMAN|PF02037|22_56	1.08725	PF02037	tr|H7BXE3|H7BXE3_HUMAN SAFB-like transcription modulator (Fragment) OS=Homo sapiens OX=9606 GN=SLTM PE=1 SV=1
tr|H0YLE6|H0YLE6_HUMAN|PF02037|22_56	1.08725	PF02037	tr|H0YLE6|H0YLE6_HUMAN SAFB-like transcription modulator (Fragment) OS=Homo sapiens OX=9606 GN=SLTM PE=1 SV=1
tr|H0YMR6|H0YMR6_HUMAN|PF02037|22_56	1.08725	PF02037	tr|H0YMR6|H0YMR6_HUMAN SAFB-like transcription modulator OS=Homo sapiens OX=9606 GN=SLTM PE=1 SV=1
tr|H0YMW8|H0YMW8_HUMAN|PF02037|22_56	1.08725	PF02037	tr|H0YMW8|H0YMW8_HUMAN SAFB-like transcription modulator OS=Homo sapiens OX=9606 GN=SLTM PE=1 SV=1
tr|H0YL55|H0YL55_HUMAN|PF02037|22_56	1.08725	PF02037	tr|H0YL55|H0YL55_HUMAN SAFB-like transcription modulator (Fragment) OS=Homo sapiens OX=9606 GN=SLTM PE=1 SV=1
sp|Q9NWH9|SLTM_HUMAN|PF02037|22_56	1.08725	PF02037	sp|Q9NWH9|SLTM_HUMAN SAFB-like transcription modulator OS=Homo sapiens OX=9606 GN=SLTM PE=1 SV=2
sp|Q9H1U4|MEGF9_HUMAN|PF00053|348_394	1.08723	PF00053	sp|Q9H1U4|MEGF9_HUMAN Multiple epidermal growth factor-like domains protein 9 OS=Homo sapiens OX=9606 GN=MEGF9 PE=2 SV=3
tr|D6R9I9|D6R9I9_HUMAN|PF00005|366_401	1.08723	PF00005	tr|D6R9I9|D6R9I9_HUMAN ATP-binding cassette sub-family E member 1 OS=Homo sapiens OX=9606 GN=ABCE1 PE=1 SV=1
sp|P63313|TYB10_HUMAN|PF01290|2_40	1.08723	PF01290	sp|P63313|TYB10_HUMAN Thymosin beta-10 OS=Homo sapiens OX=9606 GN=TMSB10 PE=1 SV=2
tr|H7BY16|H7BY16_HUMAN|PF00076|112_179	1.08722	PF00076	tr|H7BY16|H7BY16_HUMAN Nucleolin (Fragment) OS=Homo sapiens OX=9606 GN=NCL PE=1 SV=8
sp|P19338|NUCL_HUMAN|PF00076|487_554	1.08722	PF00076	sp|P19338|NUCL_HUMAN Nucleolin OS=Homo sapiens OX=9606 GN=NCL PE=1 SV=3
tr|B0QYF7|B0QYF7_HUMAN|PF00042|0_57	1.08722	PF00042	tr|B0QYF7|B0QYF7_HUMAN Myoglobin (Fragment) OS=Homo sapiens OX=9606 GN=MB PE=1 SV=1
tr|Q8WVH6|Q8WVH6_HUMAN|PF00042|0_57	1.08722	PF00042	tr|Q8WVH6|Q8WVH6_HUMAN Myoglobin OS=Homo sapiens OX=9606 GN=MB PE=1 SV=1
tr|A0A590UK62|A0A590UK62_HUMAN|PF17820|719_777	1.08722	PF17820	tr|A0A590UK62|A0A590UK62_HUMAN Regulating synaptic membrane exocytosis protein 2 OS=Homo sapiens OX=9606 GN=RIMS2 PE=1 SV=1
tr|A0A590UJL1|A0A590UJL1_HUMAN|PF17820|618_676	1.08722	PF17820	tr|A0A590UJL1|A0A590UJL1_HUMAN Regulating synaptic membrane exocytosis protein 2 OS=Homo sapiens OX=9606 GN=RIMS2 PE=1 SV=1
tr|D6RA03|D6RA03_HUMAN|PF17820|396_454	1.08722	PF17820	tr|D6RA03|D6RA03_HUMAN Regulating synaptic membrane exocytosis protein 2 OS=Homo sapiens OX=9606 GN=RIMS2 PE=1 SV=1
sp|Q9UQ26|RIMS2_HUMAN|PF17820|696_754	1.08722	PF17820	sp|Q9UQ26|RIMS2_HUMAN Regulating synaptic membrane exocytosis protein 2 OS=Homo sapiens OX=9606 GN=RIMS2 PE=1 SV=2
tr|F8W6W8|F8W6W8_HUMAN|PF17820|426_484	1.08722	PF17820	tr|F8W6W8|F8W6W8_HUMAN Regulating synaptic membrane exocytosis protein 2 (Fragment) OS=Homo sapiens OX=9606 GN=RIMS2 PE=1 SV=1
tr|A0A0J9YWD4|A0A0J9YWD4_HUMAN|PF17820|622_680	1.08722	PF17820	tr|A0A0J9YWD4|A0A0J9YWD4_HUMAN Regulating synaptic membrane exocytosis protein 2 (Fragment) OS=Homo sapiens OX=9606 GN=RIMS2 PE=1 SV=1
tr|A0A0J9YXG4|A0A0J9YXG4_HUMAN|PF17820|28_86	1.08722	PF17820	tr|A0A0J9YXG4|A0A0J9YXG4_HUMAN Regulating synaptic membrane exocytosis protein 2 (Fragment) OS=Homo sapiens OX=9606 GN=RIMS2 PE=1 SV=1
tr|D6RDY0|D6RDY0_HUMAN|PF17820|426_484	1.08722	PF17820	tr|D6RDY0|D6RDY0_HUMAN Regulating synaptic membrane exocytosis protein 2 (Fragment) OS=Homo sapiens OX=9606 GN=RIMS2 PE=1 SV=8
tr|J3KRB8|J3KRB8_HUMAN|PF13855|65_121	1.08722	PF13855	tr|J3KRB8|J3KRB8_HUMAN Dynein regulatory complex subunit 3 (Fragment) OS=Homo sapiens OX=9606 GN=DRC3 PE=1 SV=1
sp|Q96PQ6|ZN317_HUMAN|PF01352|55_97	1.08722	PF01352	sp|Q96PQ6|ZN317_HUMAN Zinc finger protein 317 OS=Homo sapiens OX=9606 GN=ZNF317 PE=1 SV=2
tr|A0A087X1I1|A0A087X1I1_HUMAN|PF12796|9_103	1.08722	PF12796	tr|A0A087X1I1|A0A087X1I1_HUMAN Ankyrin repeat domain-containing protein 34A (Fragment) OS=Homo sapiens OX=9606 GN=ANKRD34A PE=1 SV=6
sp|O75190|DNJB6_HUMAN|PF00226|2_66	1.08721	PF00226	sp|O75190|DNJB6_HUMAN DnaJ homolog subfamily B member 6 OS=Homo sapiens OX=9606 GN=DNAJB6 PE=1 SV=2
tr|C9JDR7|C9JDR7_HUMAN|PF00226|2_66	1.08721	PF00226	tr|C9JDR7|C9JDR7_HUMAN DnaJ homolog subfamily B member 6 (Fragment) OS=Homo sapiens OX=9606 GN=DNAJB6 PE=1 SV=1
tr|E9PH18|E9PH18_HUMAN|PF00226|2_66	1.08721	PF00226	tr|E9PH18|E9PH18_HUMAN DnaJ homolog subfamily B member 6 OS=Homo sapiens OX=9606 GN=DNAJB6 PE=1 SV=1
tr|C9J2P2|C9J2P2_HUMAN|PF00226|2_66	1.08721	PF00226	tr|C9J2P2|C9J2P2_HUMAN DnaJ homolog subfamily B member 6 (Fragment) OS=Homo sapiens OX=9606 GN=DNAJB6 PE=1 SV=8
tr|C9J2C4|C9J2C4_HUMAN|PF00226|2_66	1.08721	PF00226	tr|C9J2C4|C9J2C4_HUMAN DnaJ homolog subfamily B member 6 (Fragment) OS=Homo sapiens OX=9606 GN=DNAJB6 PE=1 SV=1
tr|F8WCZ4|F8WCZ4_HUMAN|PF00226|2_66	1.08721	PF00226	tr|F8WCZ4|F8WCZ4_HUMAN DnaJ homolog subfamily B member 6 OS=Homo sapiens OX=9606 GN=DNAJB6 PE=1 SV=1
tr|C9JB42|C9JB42_HUMAN|PF00226|2_66	1.08721	PF00226	tr|C9JB42|C9JB42_HUMAN DnaJ homolog subfamily B member 6 (Fragment) OS=Homo sapiens OX=9606 GN=DNAJB6 PE=1 SV=1
tr|A0A0J9YX62|A0A0J9YX62_HUMAN|PF00226|2_66	1.08721	PF00226	tr|A0A0J9YX62|A0A0J9YX62_HUMAN DnaJ homolog subfamily B member 6 OS=Homo sapiens OX=9606 GN=DNAJB6 PE=1 SV=1
tr|C9JDX6|C9JDX6_HUMAN|PF00226|2_66	1.08721	PF00226	tr|C9JDX6|C9JDX6_HUMAN DnaJ homolog subfamily B member 6 (Fragment) OS=Homo sapiens OX=9606 GN=DNAJB6 PE=1 SV=1
sp|Q5T764|IFT1B_HUMAN|PF13181|154_173	1.0872	PF13181	sp|Q5T764|IFT1B_HUMAN Interferon-induced protein with tetratricopeptide repeats 1B OS=Homo sapiens OX=9606 GN=IFIT1B PE=1 SV=1
tr|A0A2R8YET3|A0A2R8YET3_HUMAN|PF07001|0_34	1.08719	PF07001	tr|A0A2R8YET3|A0A2R8YET3_HUMAN Protein PRRC2B (Fragment) OS=Homo sapiens OX=9606 GN=PRRC2B PE=1 SV=1
tr|G3V2H3|G3V2H3_HUMAN| |0_93	1.08719		tr|G3V2H3|G3V2H3_HUMAN Purine nucleoside phosphorylase (Fragment) OS=Homo sapiens OX=9606 GN=PNP PE=1 SV=1
sp|Q6PF18|MORN3_HUMAN|PF02493|37_56	1.08719	PF02493	sp|Q6PF18|MORN3_HUMAN MORN repeat-containing protein 3 OS=Homo sapiens OX=9606 GN=MORN3 PE=1 SV=2
tr|E5RGR5|E5RGR5_HUMAN|PF15679|0_45	1.08719	PF15679	tr|E5RGR5|E5RGR5_HUMAN Ribosomal biogenesis factor (Fragment) OS=Homo sapiens OX=9606 GN=RBIS PE=1 SV=1
tr|H0Y903|H0Y903_HUMAN|PF00557|45_95	1.08718	PF00557	tr|H0Y903|H0Y903_HUMAN Methionine aminopeptidase 1 (Fragment) OS=Homo sapiens OX=9606 GN=METAP1 PE=1 SV=1
tr|A0A1W2PRL9|A0A1W2PRL9_HUMAN|PF08711|20_55	1.08717	PF08711	tr|A0A1W2PRL9|A0A1W2PRL9_HUMAN Transcription elongation factor A protein 1 OS=Homo sapiens OX=9606 GN=TCEA1 PE=1 SV=1
tr|G3V4M8|G3V4M8_HUMAN|PF00076|17_66	1.08717	PF00076	tr|G3V4M8|G3V4M8_HUMAN Heterogeneous nuclear ribonucleoproteins C1/C2 (Fragment) OS=Homo sapiens OX=9606 GN=HNRNPC PE=1 SV=1
tr|F2Z324|F2Z324_HUMAN| |0_47	1.08717		tr|F2Z324|F2Z324_HUMAN Aldehyde dehydrogenase 1 family member L1 isoform 2 OS=Homo sapiens OX=9606 GN=ALDH1L1 PE=1 SV=1
sp|Q8IUR5|TMTC1_HUMAN|PF07719|482_516	1.08716	PF07719	sp|Q8IUR5|TMTC1_HUMAN Protein O-mannosyl-transferase TMTC1 OS=Homo sapiens OX=9606 GN=TMTC1 PE=1 SV=3
tr|F8VTQ9|F8VTQ9_HUMAN|PF07719|544_578	1.08716	PF07719	tr|F8VTQ9|F8VTQ9_HUMAN Dolichyl-phosphate-mannose--protein mannosyltransferase OS=Homo sapiens OX=9606 GN=TMTC1 PE=1 SV=1
tr|F8WCN7|F8WCN7_HUMAN|PF01125|0_31	1.08715	PF01125	tr|F8WCN7|F8WCN7_HUMAN Protein BUD31 homolog OS=Homo sapiens OX=9606 GN=BUD31 PE=1 SV=1
tr|B4DLN1|B4DLN1_HUMAN|PF00542|129_197	1.08715	PF00542	tr|B4DLN1|B4DLN1_HUMAN cDNA FLJ60124, highly similar to Mitochondrial dicarboxylate carrier OS=Homo sapiens OX=9606 PE=2 SV=1
sp|O60938|KERA_HUMAN|PF13855|74_133	1.08714	PF13855	sp|O60938|KERA_HUMAN Keratocan OS=Homo sapiens OX=9606 GN=KERA PE=1 SV=1
sp|Q96MR6|CFA57_HUMAN|PF00400|502_540	1.08713	PF00400	sp|Q96MR6|CFA57_HUMAN Cilia- and flagella-associated protein 57 OS=Homo sapiens OX=9606 GN=CFAP57 PE=2 SV=3
tr|A0A087WVY5|A0A087WVY5_HUMAN|PF00400|502_540	1.08713	PF00400	tr|A0A087WVY5|A0A087WVY5_HUMAN Cilia- and flagella-associated protein 57 OS=Homo sapiens OX=9606 GN=CFAP57 PE=1 SV=1
tr|D6RAY3|D6RAY3_HUMAN|PF00258|5_43	1.08713	PF00258	tr|D6RAY3|D6RAY3_HUMAN Methionine synthase reductase OS=Homo sapiens OX=9606 GN=MTRR PE=1 SV=1
sp|Q13670|PM2PB_HUMAN|PF13589|179_236	1.08712	PF13589	sp|Q13670|PM2PB_HUMAN Putative postmeiotic segregation increased 2-like protein 11 OS=Homo sapiens OX=9606 GN=PMS2P11 PE=5 SV=1
tr|F8WA34|F8WA34_HUMAN|PF00708|38_90	1.08711	PF00708	tr|F8WA34|F8WA34_HUMAN Acylphosphatase OS=Homo sapiens OX=9606 GN=ACYP2 PE=1 SV=1
tr|A0A096LPG3|A0A096LPG3_HUMAN|PF00069|13_60	1.08711	PF00069	tr|A0A096LPG3|A0A096LPG3_HUMAN Cyclin-dependent kinase-like 5 (Fragment) OS=Homo sapiens OX=9606 GN=CDKL5 PE=1 SV=6
sp|O95714|HERC2_HUMAN|PF00415|4266_4315	1.0871	PF00415	sp|O95714|HERC2_HUMAN E3 ubiquitin-protein ligase HERC2 OS=Homo sapiens OX=9606 GN=HERC2 PE=1 SV=2
tr|A0A0J9YVP0|A0A0J9YVP0_HUMAN|PF00415|1513_1562	1.0871	PF00415	tr|A0A0J9YVP0|A0A0J9YVP0_HUMAN E3 ubiquitin-protein ligase HERC2 (Fragment) OS=Homo sapiens OX=9606 GN=HERC2 PE=1 SV=1
sp|P08195|4F2_HUMAN|PF00128|238_323	1.0871	PF00128	sp|P08195|4F2_HUMAN 4F2 cell-surface antigen heavy chain OS=Homo sapiens OX=9606 GN=SLC3A2 PE=1 SV=3
tr|F5GZS6|F5GZS6_HUMAN|PF00128|207_292	1.0871	PF00128	tr|F5GZS6|F5GZS6_HUMAN 4F2 cell-surface antigen heavy chain OS=Homo sapiens OX=9606 GN=SLC3A2 PE=1 SV=1
tr|J3KPF3|J3KPF3_HUMAN|PF00128|239_324	1.0871	PF00128	tr|J3KPF3|J3KPF3_HUMAN 4F2 cell-surface antigen heavy chain OS=Homo sapiens OX=9606 GN=SLC3A2 PE=1 SV=1
tr|K7ER14|K7ER14_HUMAN|PF00735|111_159	1.0871	PF00735	tr|K7ER14|K7ER14_HUMAN Septin-9 (Fragment) OS=Homo sapiens OX=9606 GN=SEPTIN9 PE=1 SV=1
sp|Q5VZ52|MORN5_HUMAN|PF02493|7_27	1.08709	PF02493	sp|Q5VZ52|MORN5_HUMAN MORN repeat-containing protein 5 OS=Homo sapiens OX=9606 GN=MORN5 PE=1 SV=1
tr|A0A0A0MTF6|A0A0A0MTF6_HUMAN|PF02493|7_27	1.08709	PF02493	tr|A0A0A0MTF6|A0A0A0MTF6_HUMAN MORN repeat-containing protein 5 OS=Homo sapiens OX=9606 GN=MORN5 PE=1 SV=1
tr|A0A075B7A6|A0A075B7A6_HUMAN|PF00089|5_102	1.08709	PF00089	tr|A0A075B7A6|A0A075B7A6_HUMAN Kallikrein-2 (Fragment) OS=Homo sapiens OX=9606 GN=KLK2 PE=4 SV=1
tr|H7C086|H7C086_HUMAN|PF00213|36_65	1.08708	PF00213	tr|H7C086|H7C086_HUMAN ATP synthase subunit O, mitochondrial (Fragment) OS=Homo sapiens OX=9606 GN=ATP5PO PE=3 SV=1
tr|B4E1N1|B4E1N1_HUMAN|PF00514|116_156	1.08708	PF00514	tr|B4E1N1|B4E1N1_HUMAN Armadillo repeat-containing protein 6 OS=Homo sapiens OX=9606 GN=ARMC6 PE=1 SV=1
tr|F5H4P3|F5H4P3_HUMAN|PF00514|184_224	1.08708	PF00514	tr|F5H4P3|F5H4P3_HUMAN Armadillo repeat-containing protein 6 (Fragment) OS=Homo sapiens OX=9606 GN=ARMC6 PE=1 SV=1
tr|F5GWV0|F5GWV0_HUMAN|PF00514|184_224	1.08708	PF00514	tr|F5GWV0|F5GWV0_HUMAN Armadillo repeat-containing protein 6 (Fragment) OS=Homo sapiens OX=9606 GN=ARMC6 PE=1 SV=8
sp|Q6NXE6|ARMC6_HUMAN|PF00514|209_249	1.08708	PF00514	sp|Q6NXE6|ARMC6_HUMAN Armadillo repeat-containing protein 6 OS=Homo sapiens OX=9606 GN=ARMC6 PE=1 SV=2
sp|Q8NBM8|PCYXL_HUMAN|PF13450|30_95	1.08705	PF13450	sp|Q8NBM8|PCYXL_HUMAN Prenylcysteine oxidase-like OS=Homo sapiens OX=9606 GN=PCYOX1L PE=1 SV=2
tr|D6R9J0|D6R9J0_HUMAN|PF13450|30_95	1.08705	PF13450	tr|D6R9J0|D6R9J0_HUMAN Prenylcysteine oxidase-like OS=Homo sapiens OX=9606 GN=PCYOX1L PE=1 SV=1
tr|A0A087X287|A0A087X287_HUMAN|PF02037|348_381	1.08703	PF02037	tr|A0A087X287|A0A087X287_HUMAN Myocardin-related transcription factor A OS=Homo sapiens OX=9606 GN=MRTFA PE=1 SV=1
tr|A0A494BZX7|A0A494BZX7_HUMAN|PF02037|447_480	1.08703	PF02037	tr|A0A494BZX7|A0A494BZX7_HUMAN Myocardin-related transcription factor A OS=Homo sapiens OX=9606 GN=MRTFA PE=1 SV=1
tr|W0Z7M9|W0Z7M9_HUMAN|PF02037|382_415	1.08703	PF02037	tr|W0Z7M9|W0Z7M9_HUMAN Mkl1 variant 1 Mkl1_S OS=Homo sapiens OX=9606 GN=MRTFA PE=1 SV=1
tr|A0A087WU73|A0A087WU73_HUMAN|PF02037|298_331	1.08703	PF02037	tr|A0A087WU73|A0A087WU73_HUMAN Myocardin-related transcription factor A OS=Homo sapiens OX=9606 GN=MRTFA PE=1 SV=1
tr|E7ER32|E7ER32_HUMAN|PF02037|347_380	1.08703	PF02037	tr|E7ER32|E7ER32_HUMAN Myocardin-related transcription factor A OS=Homo sapiens OX=9606 GN=MRTFA PE=1 SV=2
tr|B0QY83|B0QY83_HUMAN|PF02037|397_430	1.08703	PF02037	tr|B0QY83|B0QY83_HUMAN Myocardin-related transcription factor A OS=Homo sapiens OX=9606 GN=MRTFA PE=1 SV=2
tr|A0A499FIJ6|A0A499FIJ6_HUMAN|PF02037|447_480	1.08703	PF02037	tr|A0A499FIJ6|A0A499FIJ6_HUMAN Myocardin-related transcription factor A OS=Homo sapiens OX=9606 GN=MRTFA PE=1 SV=1
sp|Q969V6|MRTFA_HUMAN|PF02037|347_380	1.08703	PF02037	sp|Q969V6|MRTFA_HUMAN Myocardin-related transcription factor A OS=Homo sapiens OX=9606 GN=MRTFA PE=1 SV=1
tr|H0YAB8|H0YAB8_HUMAN| |0_59	1.08701		tr|H0YAB8|H0YAB8_HUMAN Transforming growth factor-beta-induced protein ig-h3 (Fragment) OS=Homo sapiens OX=9606 GN=TGFBI PE=1 SV=1
sp|P0CG35|TB15B_HUMAN|PF01290|2_40	1.08701	PF01290	sp|P0CG35|TB15B_HUMAN Thymosin beta-15B OS=Homo sapiens OX=9606 GN=TMSB15B PE=1 SV=1
sp|P0CG34|TB15A_HUMAN|PF01290|2_40	1.08701	PF01290	sp|P0CG34|TB15A_HUMAN Thymosin beta-15A OS=Homo sapiens OX=9606 GN=TMSB15A PE=1 SV=1
tr|J3QLV6|J3QLV6_HUMAN|PF12894|176_212	1.087	PF12894	tr|J3QLV6|J3QLV6_HUMAN Coronin OS=Homo sapiens OX=9606 GN=CORO6 PE=1 SV=1
tr|D6RAM7|D6RAM7_HUMAN|PF07648|1_35	1.08699	PF07648	tr|D6RAM7|D6RAM7_HUMAN Testican-1 (Fragment) OS=Homo sapiens OX=9606 GN=SPOCK1 PE=1 SV=1
tr|H0YGI8|H0YGI8_HUMAN|PF00515|27_59	1.08699	PF00515	tr|H0YGI8|H0YGI8_HUMAN Stress-induced-phosphoprotein 1 (Fragment) OS=Homo sapiens OX=9606 GN=STIP1 PE=1 SV=1
tr|E5RIN9|E5RIN9_HUMAN| |0_54	1.08697		tr|E5RIN9|E5RIN9_HUMAN Ankyrin repeat domain-containing protein 6 (Fragment) OS=Homo sapiens OX=9606 GN=ANKRD6 PE=1 SV=1
tr|F8VX58|F8VX58_HUMAN|PF13855|84_117	1.08695	PF13855	tr|F8VX58|F8VX58_HUMAN Decorin (Fragment) OS=Homo sapiens OX=9606 GN=DCN PE=1 SV=1
sp|Q6R327|RICTR_HUMAN|PF14668|921_991	1.08695	PF14668	sp|Q6R327|RICTR_HUMAN Rapamycin-insensitive companion of mTOR OS=Homo sapiens OX=9606 GN=RICTOR PE=1 SV=1
sp|Q9BQY6|WFDC6_HUMAN|PF00014|97_128	1.08693	PF00014	sp|Q9BQY6|WFDC6_HUMAN WAP four-disulfide core domain protein 6 OS=Homo sapiens OX=9606 GN=WFDC6 PE=1 SV=1
sp|Q96BR5|COA7_HUMAN|PF08238|185_208	1.08693	PF08238	sp|Q96BR5|COA7_HUMAN Cytochrome c oxidase assembly factor 7 OS=Homo sapiens OX=9606 GN=COA7 PE=1 SV=2
tr|H0Y5A1|H0Y5A1_HUMAN|PF00061|2_116	1.08693	PF00061	tr|H0Y5A1|H0Y5A1_HUMAN Prostaglandin-H2 D-isomerase (Fragment) OS=Homo sapiens OX=9606 GN=PTGDS PE=1 SV=2
tr|F8WC39|F8WC39_HUMAN|PF00370|12_87	1.08692	PF00370	tr|F8WC39|F8WC39_HUMAN Glycerol kinase OS=Homo sapiens OX=9606 GN=GK PE=1 SV=1
tr|H0YKW8|H0YKW8_HUMAN|PF00069|22_79	1.08692	PF00069	tr|H0YKW8|H0YKW8_HUMAN Death-associated protein kinase 2 (Fragment) OS=Homo sapiens OX=9606 GN=DAPK2 PE=1 SV=8
tr|A0A087WXS3|A0A087WXS3_HUMAN| |0_49	1.08691		tr|A0A087WXS3|A0A087WXS3_HUMAN AP-2 complex subunit beta OS=Homo sapiens OX=9606 GN=AP2B1 PE=1 SV=1
tr|J3KSN5|J3KSN5_HUMAN|PF13637|4_50	1.0869	PF13637	tr|J3KSN5|J3KSN5_HUMAN Usher syndrome type-1G protein OS=Homo sapiens OX=9606 GN=USH1G PE=4 SV=1
tr|H7C391|H7C391_HUMAN|PF00246|9_54	1.08687	PF00246	tr|H7C391|H7C391_HUMAN Adipocyte enhancer-binding protein 1 (Fragment) OS=Homo sapiens OX=9606 GN=AEBP1 PE=1 SV=1
tr|E9PJ30|E9PJ30_HUMAN|PF14520|31_79	1.08687	PF14520	tr|E9PJ30|E9PJ30_HUMAN DNA repair protein RAD51 homolog 1 OS=Homo sapiens OX=9606 GN=RAD51 PE=1 SV=1
tr|E9PNT5|E9PNT5_HUMAN|PF14520|31_79	1.08687	PF14520	tr|E9PNT5|E9PNT5_HUMAN DNA repair protein RAD51 homolog 1 (Fragment) OS=Homo sapiens OX=9606 GN=RAD51 PE=1 SV=1
sp|P09914|IFIT1_HUMAN|PF13424|53_127	1.08685	PF13424	sp|P09914|IFIT1_HUMAN Interferon-induced protein with tetratricopeptide repeats 1 OS=Homo sapiens OX=9606 GN=IFIT1 PE=1 SV=2
tr|K7EPH1|K7EPH1_HUMAN|PF00400|93_130	1.08685	PF00400	tr|K7EPH1|K7EPH1_HUMAN WD repeat-containing protein 88 OS=Homo sapiens OX=9606 GN=WDR88 PE=1 SV=1
tr|I3L4Z0|I3L4Z0_HUMAN|PF00079|43_124	1.08685	PF00079	tr|I3L4Z0|I3L4Z0_HUMAN Pigment epithelium-derived factor (Fragment) OS=Homo sapiens OX=9606 GN=SERPINF1 PE=1 SV=1
tr|A0A3B3IU89|A0A3B3IU89_HUMAN|PF00400|1_31	1.08684	PF00400	tr|A0A3B3IU89|A0A3B3IU89_HUMAN Coatomer subunit alpha (Fragment) OS=Homo sapiens OX=9606 GN=COPA PE=1 SV=1
sp|Q9BRR8|GPTC1_HUMAN|PF01585|153_178	1.08684	PF01585	sp|Q9BRR8|GPTC1_HUMAN G patch domain-containing protein 1 OS=Homo sapiens OX=9606 GN=GPATCH1 PE=1 SV=1
tr|E5RJ93|E5RJ93_HUMAN|PF08711|26_76	1.08683	PF08711	tr|E5RJ93|E5RJ93_HUMAN Transcription elongation factor A protein 1 OS=Homo sapiens OX=9606 GN=TCEA1 PE=1 SV=1
tr|A0A1W2PPZ5|A0A1W2PPZ5_HUMAN|PF08711|26_76	1.08683	PF08711	tr|A0A1W2PPZ5|A0A1W2PPZ5_HUMAN Transcription elongation factor A protein 1 OS=Homo sapiens OX=9606 GN=TCEA1 PE=1 SV=1
sp|P23193|TCEA1_HUMAN|PF08711|26_76	1.08683	PF08711	sp|P23193|TCEA1_HUMAN Transcription elongation factor A protein 1 OS=Homo sapiens OX=9606 GN=TCEA1 PE=1 SV=2
tr|E5RIS7|E5RIS7_HUMAN|PF08711|26_76	1.08683	PF08711	tr|E5RIS7|E5RIS7_HUMAN Transcription elongation factor A protein 1 OS=Homo sapiens OX=9606 GN=TCEA1 PE=1 SV=1
tr|D6RCL5|D6RCL5_HUMAN|PF00415|51_99	1.08682	PF00415	tr|D6RCL5|D6RCL5_HUMAN Probable E3 ubiquitin-protein ligase HERC4 (Fragment) OS=Homo sapiens OX=9606 GN=HERC4 PE=1 SV=1
sp|O94826|TOM70_HUMAN|PF00515|113_146	1.08682	PF00515	sp|O94826|TOM70_HUMAN Mitochondrial import receptor subunit TOM70 OS=Homo sapiens OX=9606 GN=TOMM70 PE=1 SV=1
tr|I3L4J1|I3L4J1_HUMAN|PF17862|339_374	1.08682	PF17862	tr|I3L4J1|I3L4J1_HUMAN Vesicle-fusing ATPase (Fragment) OS=Homo sapiens OX=9606 PE=1 SV=3
tr|H0YLW7|H0YLW7_HUMAN|PF02037|22_54	1.08681	PF02037	tr|H0YLW7|H0YLW7_HUMAN SAFB-like transcription modulator OS=Homo sapiens OX=9606 GN=SLTM PE=1 SV=1
tr|C9J2B9|C9J2B9_HUMAN| |0_42	1.08681		tr|C9J2B9|C9J2B9_HUMAN Calcium/calmodulin-dependent protein kinase type 1B OS=Homo sapiens OX=9606 GN=PNCK PE=1 SV=8
sp|Q6N069|NAA16_HUMAN|PF07719|81_113	1.08681	PF07719	sp|Q6N069|NAA16_HUMAN N-alpha-acetyltransferase 16, NatA auxiliary subunit OS=Homo sapiens OX=9606 GN=NAA16 PE=1 SV=2
tr|C9JUL4|C9JUL4_HUMAN|PF00226|3_65	1.0868	PF00226	tr|C9JUL4|C9JUL4_HUMAN DnaJ homolog subfamily B member 4 (Fragment) OS=Homo sapiens OX=9606 GN=DNAJB4 PE=1 SV=1
sp|Q6ZMW2|ZN782_HUMAN|PF01352|6_48	1.08677	PF01352	sp|Q6ZMW2|ZN782_HUMAN Zinc finger protein 782 OS=Homo sapiens OX=9606 GN=ZNF782 PE=2 SV=1
tr|C9J9Y8|C9J9Y8_HUMAN|PF01352|6_48	1.08677	PF01352	tr|C9J9Y8|C9J9Y8_HUMAN Zinc finger protein 782 (Fragment) OS=Homo sapiens OX=9606 GN=ZNF782 PE=1 SV=1
tr|C9JH23|C9JH23_HUMAN|PF00300|5_77	1.08677	PF00300	tr|C9JH23|C9JH23_HUMAN Phosphoglycerate mutase (Fragment) OS=Homo sapiens OX=9606 GN=BPGM PE=1 SV=1
tr|E9PJ04|E9PJ04_HUMAN|PF02037|24_57	1.08677	PF02037	tr|E9PJ04|E9PJ04_HUMAN Splicing factor 3B subunit 2 (Fragment) OS=Homo sapiens OX=9606 GN=SF3B2 PE=1 SV=8
tr|E9PJT3|E9PJT3_HUMAN|PF02037|24_57	1.08677	PF02037	tr|E9PJT3|E9PJT3_HUMAN Splicing factor 3B subunit 2 (Fragment) OS=Homo sapiens OX=9606 GN=SF3B2 PE=1 SV=1
tr|H0YCG1|H0YCG1_HUMAN|PF02037|19_52	1.08677	PF02037	tr|H0YCG1|H0YCG1_HUMAN Splicing factor 3B subunit 2 (Fragment) OS=Homo sapiens OX=9606 GN=SF3B2 PE=1 SV=1
tr|I3L1A4|I3L1A4_HUMAN|PF12796|14_72	1.08676	PF12796	tr|I3L1A4|I3L1A4_HUMAN NF-kappa-B inhibitor beta (Fragment) OS=Homo sapiens OX=9606 GN=NFKBIB PE=1 SV=1
tr|H7C4M1|H7C4M1_HUMAN|PF13424|2_77	1.08675	PF13424	tr|H7C4M1|H7C4M1_HUMAN Kinesin light chain (Fragment) OS=Homo sapiens OX=9606 GN=KLC4 PE=1 SV=1
sp|Q9NSK0|KLC4_HUMAN|PF13424|293_368	1.08675	PF13424	sp|Q9NSK0|KLC4_HUMAN Kinesin light chain 4 OS=Homo sapiens OX=9606 GN=KLC4 PE=1 SV=3
tr|A0A0C4DG74|A0A0C4DG74_HUMAN|PF00567|4_50	1.08675	PF00567	tr|A0A0C4DG74|A0A0C4DG74_HUMAN Tudor domain-containing protein 5 (Fragment) OS=Homo sapiens OX=9606 GN=TDRD5 PE=1 SV=1
tr|F8WB76|F8WB76_HUMAN|PF12796|23_85	1.08674	PF12796	tr|F8WB76|F8WB76_HUMAN Ankyrin repeat domain-containing protein 54 (Fragment) OS=Homo sapiens OX=9606 GN=ANKRD54 PE=1 SV=1
sp|Q13576|IQGA2_HUMAN|PF00612|692_710	1.08671	PF00612	sp|Q13576|IQGA2_HUMAN Ras GTPase-activating-like protein IQGAP2 OS=Homo sapiens OX=9606 GN=IQGAP2 PE=1 SV=4
tr|D6R939|D6R939_HUMAN|PF00612|665_683	1.08671	PF00612	tr|D6R939|D6R939_HUMAN Ras GTPase-activating-like protein IQGAP2 (Fragment) OS=Homo sapiens OX=9606 GN=IQGAP2 PE=1 SV=8
tr|E9PDT6|E9PDT6_HUMAN|PF00612|245_263	1.08671	PF00612	tr|E9PDT6|E9PDT6_HUMAN Ras GTPase-activating-like protein IQGAP2 (Fragment) OS=Homo sapiens OX=9606 GN=IQGAP2 PE=1 SV=1
tr|E7EWC2|E7EWC2_HUMAN|PF00612|642_660	1.08671	PF00612	tr|E7EWC2|E7EWC2_HUMAN Ras GTPase-activating-like protein IQGAP2 (Fragment) OS=Homo sapiens OX=9606 GN=IQGAP2 PE=1 SV=1
tr|F5H7S7|F5H7S7_HUMAN|PF00612|642_660	1.08671	PF00612	tr|F5H7S7|F5H7S7_HUMAN Ras GTPase-activating-like protein IQGAP2 OS=Homo sapiens OX=9606 GN=IQGAP2 PE=1 SV=2
tr|A0A0A0MTI5|A0A0A0MTI5_HUMAN|PF00887|58_138	1.0867	PF00887	tr|A0A0A0MTI5|A0A0A0MTI5_HUMAN Acyl-CoA-binding protein OS=Homo sapiens OX=9606 GN=DBI PE=1 SV=1
sp|P06756|ITAV_HUMAN|PF01839|369_406	1.0867	PF01839	sp|P06756|ITAV_HUMAN Integrin alpha-V OS=Homo sapiens OX=9606 GN=ITGAV PE=1 SV=2
tr|F5H848|F5H848_HUMAN|PF01352|78_106	1.08669	PF01352	tr|F5H848|F5H848_HUMAN Zinc finger protein 268 OS=Homo sapiens OX=9606 GN=ZNF268 PE=4 SV=2
tr|I3L2R7|I3L2R7_HUMAN|PF00079|56_130	1.08667	PF00079	tr|I3L2R7|I3L2R7_HUMAN Pigment epithelium-derived factor (Fragment) OS=Homo sapiens OX=9606 GN=SERPINF1 PE=1 SV=1
tr|B4DYQ8|B4DYQ8_HUMAN|PF00027|135_189	1.08666	PF00027	tr|B4DYQ8|B4DYQ8_HUMAN Cyclic nucleotide-gated cation channel alpha-4 OS=Homo sapiens OX=9606 GN=CNGA4 PE=2 SV=1
tr|E5RJ55|E5RJ55_HUMAN|PF14792|2_50	1.08666	PF14792	tr|E5RJ55|E5RJ55_HUMAN DNA polymerase beta (Fragment) OS=Homo sapiens OX=9606 GN=POLB PE=1 SV=1
tr|I7HFW6|I7HFW6_HUMAN|PF00891|11_106	1.08665	PF00891	tr|I7HFW6|I7HFW6_HUMAN Acetylserotonin O-methyltransferase (Fragment) OS=Homo sapiens OX=9606 GN=ASMT PE=3 SV=1
tr|A0A2R8Y6P2|A0A2R8Y6P2_HUMAN| |0_72	1.08665		tr|A0A2R8Y6P2|A0A2R8Y6P2_HUMAN EF-hand calcium-binding domain-containing protein 10 OS=Homo sapiens OX=9606 GN=EFCAB10 PE=1 SV=1
sp|A0A0B4J280|TVA40_HUMAN|PF07686|25_102	1.08662	PF07686	sp|A0A0B4J280|TVA40_HUMAN T cell receptor alpha variable 40 OS=Homo sapiens OX=9606 GN=TRAV40 PE=3 SV=1
tr|H0YJ46|H0YJ46_HUMAN|PF00106|1_121	1.08661	PF00106	tr|H0YJ46|H0YJ46_HUMAN Retinol dehydrogenase 11 (Fragment) OS=Homo sapiens OX=9606 GN=RDH11 PE=1 SV=1
tr|J3QRS5|J3QRS5_HUMAN| |0_33	1.08659		tr|J3QRS5|J3QRS5_HUMAN pre-rRNA 2'-O-ribose RNA methyltransferase FTSJ3 (Fragment) OS=Homo sapiens OX=9606 GN=FTSJ3 PE=1 SV=1
tr|K7EKT9|K7EKT9_HUMAN|PF01352|55_96	1.08659	PF01352	tr|K7EKT9|K7EKT9_HUMAN Zinc finger protein 317 OS=Homo sapiens OX=9606 GN=ZNF317 PE=1 SV=1
tr|K7EQA9|K7EQA9_HUMAN|PF08564|196_230	1.08658	PF08564	tr|K7EQA9|K7EQA9_HUMAN Hsp90 chaperone protein kinase-targeting subunit (Fragment) OS=Homo sapiens OX=9606 GN=CDC37 PE=1 SV=1
tr|H0YMY5|H0YMY5_HUMAN|PF00180|0_21	1.08658	PF00180	tr|H0YMY5|H0YMY5_HUMAN Isocitrate dehydrogenase [NAD] subunit alpha, mitochondrial OS=Homo sapiens OX=9606 GN=IDH3A PE=1 SV=1
tr|H0Y7J7|H0Y7J7_HUMAN|PF07653|1_20	1.08656	PF07653	tr|H0Y7J7|H0Y7J7_HUMAN Intersectin-1 (Fragment) OS=Homo sapiens OX=9606 GN=ITSN1 PE=1 SV=1
sp|P22307|NLTP_HUMAN|PF02036|436_538	1.08656	PF02036	sp|P22307|NLTP_HUMAN Non-specific lipid-transfer protein OS=Homo sapiens OX=9606 GN=SCP2 PE=1 SV=2
tr|E5RFN1|E5RFN1_HUMAN| |0_40	1.08656		tr|E5RFN1|E5RFN1_HUMAN Kelch-like protein 7 OS=Homo sapiens OX=9606 GN=KLHL7 PE=1 SV=1
sp|Q9NVS9|PNPO_HUMAN|PF01243|72_153	1.08656	PF01243	sp|Q9NVS9|PNPO_HUMAN Pyridoxine-5'-phosphate oxidase OS=Homo sapiens OX=9606 GN=PNPO PE=1 SV=1
tr|C9JX82|C9JX82_HUMAN|PF12796|22_83	1.08656	PF12796	tr|C9JX82|C9JX82_HUMAN Ankyrin repeat domain-containing protein 54 (Fragment) OS=Homo sapiens OX=9606 GN=ANKRD54 PE=1 SV=1
tr|H0YF61|H0YF61_HUMAN|PF02036|51_135	1.08656	PF02036	tr|H0YF61|H0YF61_HUMAN Non-specific lipid-transfer protein (Fragment) OS=Homo sapiens OX=9606 GN=SCP2 PE=1 SV=1
tr|B5MCZ8|B5MCZ8_HUMAN|PF02493|35_58	1.08655	PF02493	tr|B5MCZ8|B5MCZ8_HUMAN Histone-lysine N-methyltransferase SETD7 OS=Homo sapiens OX=9606 GN=SETD7 PE=1 SV=1
tr|V9GYG1|V9GYG1_HUMAN|PF02493|27_50	1.08655	PF02493	tr|V9GYG1|V9GYG1_HUMAN Histone-lysine N-methyltransferase SETD7 (Fragment) OS=Homo sapiens OX=9606 GN=SETD7 PE=1 SV=1
tr|F8WF44|F8WF44_HUMAN| |0_37	1.08655		tr|F8WF44|F8WF44_HUMAN Glycerol kinase OS=Homo sapiens OX=9606 GN=GK PE=4 SV=1
tr|I3L3X8|I3L3X8_HUMAN|PF00313|63_94	1.08654	PF00313	tr|I3L3X8|I3L3X8_HUMAN Calcium-regulated heat-stable protein 1 OS=Homo sapiens OX=9606 GN=CARHSP1 PE=1 SV=1
tr|M0QZT5|M0QZT5_HUMAN|PF01352|12_53	1.08653	PF01352	tr|M0QZT5|M0QZT5_HUMAN Zinc finger protein 264 OS=Homo sapiens OX=9606 GN=ZNF264 PE=1 SV=1
tr|C9JYR8|C9JYR8_HUMAN|PF00133|60_114	1.08652	PF00133	tr|C9JYR8|C9JYR8_HUMAN Leucine--tRNA ligase (Fragment) OS=Homo sapiens OX=9606 GN=LARS2 PE=1 SV=1
tr|A0A2R8YF92|A0A2R8YF92_HUMAN|PF08238|242_274	1.0865	PF08238	tr|A0A2R8YF92|A0A2R8YF92_HUMAN Protein sel-1 homolog 2 OS=Homo sapiens OX=9606 GN=SEL1L2 PE=1 SV=1
tr|A0A2R8Y3T2|A0A2R8Y3T2_HUMAN|PF08238|261_293	1.0865	PF08238	tr|A0A2R8Y3T2|A0A2R8Y3T2_HUMAN HCG39756, isoform CRA_b OS=Homo sapiens OX=9606 GN=SEL1L2 PE=1 SV=1
sp|Q5TEA6|SE1L2_HUMAN|PF08238|373_405	1.0865	PF08238	sp|Q5TEA6|SE1L2_HUMAN Protein sel-1 homolog 2 OS=Homo sapiens OX=9606 GN=SEL1L2 PE=2 SV=2
tr|D6RGG9|D6RGG9_HUMAN|PF00069|11_52	1.08648	PF00069	tr|D6RGG9|D6RGG9_HUMAN Cell division protein kinase 7 OS=Homo sapiens OX=9606 GN=CDK7 PE=1 SV=1
tr|M0R2G7|M0R2G7_HUMAN|PF07645|45_82	1.08648	PF07645	tr|M0R2G7|M0R2G7_HUMAN Adhesion G protein-coupled receptor E1 (Fragment) OS=Homo sapiens OX=9606 GN=ADGRE1 PE=1 SV=8
sp|Q14246|AGRE1_HUMAN|PF07645|79_116	1.08648	PF07645	sp|Q14246|AGRE1_HUMAN Adhesion G protein-coupled receptor E1 OS=Homo sapiens OX=9606 GN=ADGRE1 PE=2 SV=3
tr|D6R9T8|D6R9T8_HUMAN|PF01424|1_44	1.08647	PF01424	tr|D6R9T8|D6R9T8_HUMAN 3'-5' RNA helicase YTHDC2 (Fragment) OS=Homo sapiens OX=9606 GN=YTHDC2 PE=1 SV=1
tr|A0A669KBJ7|A0A669KBJ7_HUMAN|PF00046|840_882	1.08646	PF00046	tr|A0A669KBJ7|A0A669KBJ7_HUMAN Activity-dependent neuroprotector homeobox protein OS=Homo sapiens OX=9606 GN=ADNP PE=1 SV=1
tr|A0A2R8Y6X0|A0A2R8Y6X0_HUMAN|PF00046|540_582	1.08646	PF00046	tr|A0A2R8Y6X0|A0A2R8Y6X0_HUMAN Activity-dependent neuroprotector homeobox protein OS=Homo sapiens OX=9606 GN=ADNP PE=1 SV=1
sp|Q9H2P0|ADNP_HUMAN|PF00046|768_810	1.08646	PF00046	sp|Q9H2P0|ADNP_HUMAN Activity-dependent neuroprotector homeobox protein OS=Homo sapiens OX=9606 GN=ADNP PE=1 SV=1
tr|C9J8S9|C9J8S9_HUMAN| |0_51	1.08645		tr|C9J8S9|C9J8S9_HUMAN EGF-containing fibulin-like extracellular matrix protein 1 (Fragment) OS=Homo sapiens OX=9606 GN=EFEMP1 PE=1 SV=8
sp|Q99614|TTC1_HUMAN|PF13181|122_149	1.08644	PF13181	sp|Q99614|TTC1_HUMAN Tetratricopeptide repeat protein 1 OS=Homo sapiens OX=9606 GN=TTC1 PE=1 SV=1
sp|Q8TB36|GDAP1_HUMAN|PF13417|27_101	1.08643	PF13417	sp|Q8TB36|GDAP1_HUMAN Ganglioside-induced differentiation-associated protein 1 OS=Homo sapiens OX=9606 GN=GDAP1 PE=1 SV=3
sp|O75882|ATRN_HUMAN|PF13964|391_436	1.08643	PF13964	sp|O75882|ATRN_HUMAN Attractin OS=Homo sapiens OX=9606 GN=ATRN PE=1 SV=2
tr|J3KSS3|J3KSS3_HUMAN| |0_30	1.08643		tr|J3KSS3|J3KSS3_HUMAN FYVE, RhoGEF and PH domain-containing protein 4 (Fragment) OS=Homo sapiens OX=9606 GN=FGD4 PE=1 SV=1
tr|F5GYV2|F5GYV2_HUMAN|PF00735|0_26	1.08643	PF00735	tr|F5GYV2|F5GYV2_HUMAN Septin-10 (Fragment) OS=Homo sapiens OX=9606 GN=SEPTIN10 PE=1 SV=1
tr|K7EMZ9|K7EMZ9_HUMAN|PF09532|225_314	1.08642	PF09532	tr|K7EMZ9|K7EMZ9_HUMAN Protein LSM14 homolog A (Fragment) OS=Homo sapiens OX=9606 GN=LSM14A PE=1 SV=2
sp|Q6PID8|KLD10_HUMAN|PF13418|205_249	1.08642	PF13418	sp|Q6PID8|KLD10_HUMAN Kelch domain-containing protein 10 OS=Homo sapiens OX=9606 GN=KLHDC10 PE=1 SV=1
tr|C9JV54|C9JV54_HUMAN| |0_86	1.08641		tr|C9JV54|C9JV54_HUMAN Tetratricopeptide repeat protein 32 (Fragment) OS=Homo sapiens OX=9606 GN=TTC32 PE=4 SV=1
tr|F2Z3N9|F2Z3N9_HUMAN|PF00226|87_142	1.08639	PF00226	tr|F2Z3N9|F2Z3N9_HUMAN DnaJ homolog subfamily C member 2 OS=Homo sapiens OX=9606 GN=DNAJC2 PE=1 SV=1
tr|F5H4Y3|F5H4Y3_HUMAN| |0_89	1.08638		tr|F5H4Y3|F5H4Y3_HUMAN SPARC-like protein 1 (Fragment) OS=Homo sapiens OX=9606 GN=SPARCL1 PE=1 SV=1
sp|Q14154|DELE1_HUMAN|PF08238|276_312	1.08638	PF08238	sp|Q14154|DELE1_HUMAN DAP3-binding cell death enhancer 1 OS=Homo sapiens OX=9606 GN=DELE1 PE=1 SV=3
tr|H3BRQ8|H3BRQ8_HUMAN|PF00293|40_107	1.08635	PF00293	tr|H3BRQ8|H3BRQ8_HUMAN Peroxisomal coenzyme A diphosphatase NUDT7 OS=Homo sapiens OX=9606 GN=NUDT7 PE=1 SV=1
tr|B1AQP8|B1AQP8_HUMAN|PF06441|47_132	1.08634	PF06441	tr|B1AQP8|B1AQP8_HUMAN Epoxide hydrolase 1 (Fragment) OS=Homo sapiens OX=9606 GN=EPHX1 PE=1 SV=1
sp|O15067|PUR4_HUMAN|PF18072|183_232	1.08634	PF18072	sp|O15067|PUR4_HUMAN Phosphoribosylformylglycinamidine synthase OS=Homo sapiens OX=9606 GN=PFAS PE=1 SV=4
tr|F6VDH7|F6VDH7_HUMAN|PF13181|112_143	1.08634	PF13181	tr|F6VDH7|F6VDH7_HUMAN Hsc70-interacting protein (Fragment) OS=Homo sapiens OX=9606 GN=ST13 PE=1 SV=1
sp|Q9H892|TTC12_HUMAN|PF13181|174_206	1.08633	PF13181	sp|Q9H892|TTC12_HUMAN Tetratricopeptide repeat protein 12 OS=Homo sapiens OX=9606 GN=TTC12 PE=1 SV=2
tr|H0YDB4|H0YDB4_HUMAN|PF07719|39_71	1.08633	PF07719	tr|H0YDB4|H0YDB4_HUMAN Tetratricopeptide repeat protein 12 (Fragment) OS=Homo sapiens OX=9606 GN=TTC12 PE=1 SV=1
tr|J3KR69|J3KR69_HUMAN|PF13181|180_212	1.08633	PF13181	tr|J3KR69|J3KR69_HUMAN Tetratricopeptide repeat domain 12, isoform CRA_d OS=Homo sapiens OX=9606 GN=TTC12 PE=1 SV=1
tr|A8MTE9|A8MTE9_HUMAN|PF13181|174_206	1.08633	PF13181	tr|A8MTE9|A8MTE9_HUMAN Tetratricopeptide repeat protein 12 OS=Homo sapiens OX=9606 GN=TTC12 PE=1 SV=1
sp|Q86W28|NALP8_HUMAN|PF13516|921_945	1.08632	PF13516	sp|Q86W28|NALP8_HUMAN NACHT, LRR and PYD domains-containing protein 8 OS=Homo sapiens OX=9606 GN=NLRP8 PE=2 SV=2
tr|D6REC9|D6REC9_HUMAN|PF12894|80_130	1.08632	PF12894	tr|D6REC9|D6REC9_HUMAN THO complex subunit 3 OS=Homo sapiens OX=9606 GN=THOC3 PE=1 SV=1
sp|Q96J01|THOC3_HUMAN|PF12894|265_315	1.08632	PF12894	sp|Q96J01|THOC3_HUMAN THO complex subunit 3 OS=Homo sapiens OX=9606 GN=THOC3 PE=1 SV=1
tr|H7C4Q7|H7C4Q7_HUMAN| |0_55	1.08632		tr|H7C4Q7|H7C4Q7_HUMAN Aflatoxin B1 aldehyde reductase member 2 (Fragment) OS=Homo sapiens OX=9606 GN=AKR7A2 PE=1 SV=1
tr|J3QLJ8|J3QLJ8_HUMAN|PF00106|0_67	1.08632	PF00106	tr|J3QLJ8|J3QLJ8_HUMAN Dehydrogenase/reductase SDR family member 7B OS=Homo sapiens OX=9606 GN=DHRS7B PE=1 SV=1
tr|C9JWD9|C9JWD9_HUMAN|PF00514|114_156	1.08631	PF00514	tr|C9JWD9|C9JWD9_HUMAN Importin subunit alpha-5 (Fragment) OS=Homo sapiens OX=9606 GN=KPNA1 PE=1 SV=1
tr|C9J4U1|C9J4U1_HUMAN|PF00514|114_156	1.08631	PF00514	tr|C9J4U1|C9J4U1_HUMAN Importin subunit alpha-5 (Fragment) OS=Homo sapiens OX=9606 GN=KPNA1 PE=1 SV=8
tr|E5RJ67|E5RJ67_HUMAN|PF00035|5_36	1.08631	PF00035	tr|E5RJ67|E5RJ67_HUMAN Double-stranded RNA-binding protein Staufen homolog 2 (Fragment) OS=Homo sapiens OX=9606 GN=STAU2 PE=1 SV=1
tr|A0A0B4J1W3|A0A0B4J1W3_HUMAN|PF13181|82_113	1.0863	PF13181	tr|A0A0B4J1W3|A0A0B4J1W3_HUMAN N-alpha-acetyltransferase 15, NatA auxiliary subunit OS=Homo sapiens OX=9606 GN=NAA15 PE=1 SV=1
sp|Q9BXJ9|NAA15_HUMAN|PF13181|82_113	1.0863	PF13181	sp|Q9BXJ9|NAA15_HUMAN N-alpha-acetyltransferase 15, NatA auxiliary subunit OS=Homo sapiens OX=9606 GN=NAA15 PE=1 SV=1
sp|Q92686|NEUG_HUMAN|PF00612|27_47	1.0863	PF00612	sp|Q92686|NEUG_HUMAN Neurogranin OS=Homo sapiens OX=9606 GN=NRGN PE=1 SV=1
tr|G3V3A5|G3V3A5_HUMAN|PF07719|1748_1781	1.0863	PF07719	tr|G3V3A5|G3V3A5_HUMAN Tetratricopeptide repeat protein 6 OS=Homo sapiens OX=9606 GN=TTC6 PE=1 SV=1
tr|Q3SY87|Q3SY87_HUMAN|PF00515|462_495	1.0863	PF00515	tr|Q3SY87|Q3SY87_HUMAN TTC6 protein OS=Homo sapiens OX=9606 GN=TTC6 PE=1 SV=1
sp|Q86TZ1|TTC6_HUMAN|PF00515|382_415	1.0863	PF00515	sp|Q86TZ1|TTC6_HUMAN Tetratricopeptide repeat protein 6 OS=Homo sapiens OX=9606 GN=TTC6 PE=2 SV=1
sp|Q13401|PM2P3_HUMAN|PF13589|108_162	1.0863	PF13589	sp|Q13401|PM2P3_HUMAN Putative postmeiotic segregation increased 2-like protein 3 OS=Homo sapiens OX=9606 GN=PMS2P3 PE=5 SV=2
tr|A0A590UJ39|A0A590UJ39_HUMAN|PF00058|21_63	1.08628	PF00058	tr|A0A590UJ39|A0A590UJ39_HUMAN Low-density lipoprotein receptor-related protein 8 (Fragment) OS=Homo sapiens OX=9606 GN=LRP8 PE=1 SV=1
sp|Q9HBA0|TRPV4_HUMAN|PF00023|237_267	1.08628	PF00023	sp|Q9HBA0|TRPV4_HUMAN Transient receptor potential cation channel subfamily V member 4 OS=Homo sapiens OX=9606 GN=TRPV4 PE=1 SV=2
tr|F5H6Q4|F5H6Q4_HUMAN|PF00023|237_267	1.08628	PF00023	tr|F5H6Q4|F5H6Q4_HUMAN Transient receptor potential cation channel subfamily V member 4 OS=Homo sapiens OX=9606 GN=TRPV4 PE=1 SV=1
tr|C9JMP0|C9JMP0_HUMAN| |0_30	1.08628		tr|C9JMP0|C9JMP0_HUMAN Aromatic-L-amino-acid decarboxylase (Fragment) OS=Homo sapiens OX=9606 GN=DDC PE=1 SV=8
tr|G3V3V7|G3V3V7_HUMAN| |0_55	1.08627		tr|G3V3V7|G3V3V7_HUMAN Mitogen-activated protein kinase kinase kinase kinase 5 (Fragment) OS=Homo sapiens OX=9606 GN=MAP4K5 PE=1 SV=8
tr|C9J2D3|C9J2D3_HUMAN|PF01352|4_45	1.08626	PF01352	tr|C9J2D3|C9J2D3_HUMAN Zinc finger protein 566 (Fragment) OS=Homo sapiens OX=9606 GN=ZNF566 PE=1 SV=8
tr|S4R3K7|S4R3K7_HUMAN|PF00076|1_33	1.08625	PF00076	tr|S4R3K7|S4R3K7_HUMAN RNA-binding protein fox-1 homolog 2 (Fragment) OS=Homo sapiens OX=9606 GN=RBFOX2 PE=1 SV=1
sp|P17677|NEUM_HUMAN|PF00612|31_52	1.08625	PF00612	sp|P17677|NEUM_HUMAN Neuromodulin OS=Homo sapiens OX=9606 GN=GAP43 PE=1 SV=1
sp|Q9UGR2|Z3H7B_HUMAN|PF13181|83_113	1.08625	PF13181	sp|Q9UGR2|Z3H7B_HUMAN Zinc finger CCCH domain-containing protein 7B OS=Homo sapiens OX=9606 GN=ZC3H7B PE=1 SV=2
tr|A0A494C0N8|A0A494C0N8_HUMAN|PF01743|7_39	1.08624	PF01743	tr|A0A494C0N8|A0A494C0N8_HUMAN CCA tRNA nucleotidyltransferase 1, mitochondrial (Fragment) OS=Homo sapiens OX=9606 GN=TRNT1 PE=1 SV=1
sp|A6NIK2|LR10B_HUMAN|PF13855|66_123	1.08623	PF13855	sp|A6NIK2|LR10B_HUMAN Leucine-rich repeat-containing protein 10B OS=Homo sapiens OX=9606 GN=LRRC10B PE=4 SV=2
tr|K7EM13|K7EM13_HUMAN|PF00027|2_40	1.08621	PF00027	tr|K7EM13|K7EM13_HUMAN cAMP-dependent protein kinase type I-alpha regulatory subunit (Fragment) OS=Homo sapiens OX=9606 GN=PRKAR1A PE=1 SV=1
sp|Q5QP82|DCA10_HUMAN|PF00400|201_238	1.08621	PF00400	sp|Q5QP82|DCA10_HUMAN DDB1- and CUL4-associated factor 10 OS=Homo sapiens OX=9606 GN=DCAF10 PE=1 SV=1
tr|A0A0A0MQT4|A0A0A0MQT4_HUMAN|PF00400|28_65	1.08621	PF00400	tr|A0A0A0MQT4|A0A0A0MQT4_HUMAN DDB1- and CUL4-associated factor 10 OS=Homo sapiens OX=9606 GN=DCAF10 PE=1 SV=1
sp|Q96PK6|RBM14_HUMAN|PF00076|80_142	1.0862	PF00076	sp|Q96PK6|RBM14_HUMAN RNA-binding protein 14 OS=Homo sapiens OX=9606 GN=RBM14 PE=1 SV=2
tr|K7ERK8|K7ERK8_HUMAN|PF00342|92_139	1.0862	PF00342	tr|K7ERK8|K7ERK8_HUMAN Glucose-6-phosphate isomerase (Fragment) OS=Homo sapiens OX=9606 GN=GPI PE=1 SV=2
tr|C9JQK2|C9JQK2_HUMAN|PF12796|78_172	1.08618	PF12796	tr|C9JQK2|C9JQK2_HUMAN Ankyrin repeat domain-containing protein 53 OS=Homo sapiens OX=9606 GN=ANKRD53 PE=4 SV=1
sp|Q9Y239|NOD1_HUMAN|PF13516|783_805	1.08615	PF13516	sp|Q9Y239|NOD1_HUMAN Nucleotide-binding oligomerization domain-containing protein 1 OS=Homo sapiens OX=9606 GN=NOD1 PE=1 SV=1
tr|H0Y9Z9|H0Y9Z9_HUMAN|PF00501|7_48	1.08615	PF00501	tr|H0Y9Z9|H0Y9Z9_HUMAN Long-chain-fatty-acid--CoA ligase 1 (Fragment) OS=Homo sapiens OX=9606 GN=ACSL1 PE=1 SV=1
tr|F8WF70|F8WF70_HUMAN|PF00795|4_83	1.08615	PF00795	tr|F8WF70|F8WF70_HUMAN Omega-amidase NIT2 OS=Homo sapiens OX=9606 GN=NIT2 PE=1 SV=1
sp|P51991|ROA3_HUMAN|PF00076|36_95	1.08614	PF00076	sp|P51991|ROA3_HUMAN Heterogeneous nuclear ribonucleoprotein A3 OS=Homo sapiens OX=9606 GN=HNRNPA3 PE=1 SV=2
sp|O00401|WASL_HUMAN|PF02205|403_427	1.08614	PF02205	sp|O00401|WASL_HUMAN Neural Wiskott-Aldrich syndrome protein OS=Homo sapiens OX=9606 GN=WASL PE=1 SV=2
tr|H3BTE3|H3BTE3_HUMAN|PF01979|131_192	1.08614	PF01979	tr|H3BTE3|H3BTE3_HUMAN N-acetylglucosamine-6-phosphate deacetylase (Fragment) OS=Homo sapiens OX=9606 GN=AMDHD2 PE=1 SV=1
sp|Q9NU63|ZFP57_HUMAN|PF01352|14_55	1.08614	PF01352	sp|Q9NU63|ZFP57_HUMAN Zinc finger protein 57 homolog OS=Homo sapiens OX=9606 GN=ZFP57 PE=1 SV=2
tr|H0YIQ3|H0YIQ3_HUMAN|PF06409|14_73	1.08614	PF06409	tr|H0YIQ3|H0YIQ3_HUMAN Nuclear pore complex-interacting protein family member B12 (Fragment) OS=Homo sapiens OX=9606 GN=NPIPB12 PE=3 SV=1
tr|X6RDD7|X6RDD7_HUMAN|PF00887|9_92	1.08614	PF00887	tr|X6RDD7|X6RDD7_HUMAN Acyl-CoA-binding domain-containing protein 5 (Fragment) OS=Homo sapiens OX=9606 GN=ACBD5 PE=1 SV=1
tr|Q5T8E0|Q5T8E0_HUMAN|PF00887|9_92	1.08614	PF00887	tr|Q5T8E0|Q5T8E0_HUMAN Acyl-CoA-binding domain-containing protein 5 (Fragment) OS=Homo sapiens OX=9606 GN=ACBD5 PE=1 SV=2
sp|Q5T8D3|ACBD5_HUMAN|PF00887|42_125	1.08614	PF00887	sp|Q5T8D3|ACBD5_HUMAN Acyl-CoA-binding domain-containing protein 5 OS=Homo sapiens OX=9606 GN=ACBD5 PE=1 SV=1
tr|B7Z2R7|B7Z2R7_HUMAN|PF00887|42_125	1.08614	PF00887	tr|B7Z2R7|B7Z2R7_HUMAN Acyl-CoA-binding domain-containing protein 5 OS=Homo sapiens OX=9606 GN=ACBD5 PE=1 SV=1
tr|C9J3P4|C9J3P4_HUMAN|PF00246|129_165	1.08613	PF00246	tr|C9J3P4|C9J3P4_HUMAN Carboxypeptidase A4 (Fragment) OS=Homo sapiens OX=9606 GN=CPA4 PE=1 SV=8
tr|A0A0G2JPG1|A0A0G2JPG1_HUMAN|PF00047|32_110	1.08613	PF00047	tr|A0A0G2JPG1|A0A0G2JPG1_HUMAN Killer cell immunoglobulin-like receptor 2DL2 OS=Homo sapiens OX=9606 GN=KIR2DL2 PE=4 SV=1
tr|H0Y945|H0Y945_HUMAN| |0_33	1.08613		tr|H0Y945|H0Y945_HUMAN Microtubule-associated protein 9 (Fragment) OS=Homo sapiens OX=9606 GN=MAP9 PE=4 SV=1
tr|A0A087WWJ2|A0A087WWJ2_HUMAN| |0_81	1.08613		tr|A0A087WWJ2|A0A087WWJ2_HUMAN N-alpha-acetyltransferase 50 OS=Homo sapiens OX=9606 GN=NAA50 PE=1 SV=1
tr|C9JMW6|C9JMW6_HUMAN|PF00561|91_137	1.08613	PF00561	tr|C9JMW6|C9JMW6_HUMAN Protein ABHD14A (Fragment) OS=Homo sapiens OX=9606 GN=ABHD14A PE=4 SV=8
tr|C9J7W8|C9J7W8_HUMAN|PF00561|161_207	1.08613	PF00561	tr|C9J7W8|C9J7W8_HUMAN Protein ABHD14A (Fragment) OS=Homo sapiens OX=9606 GN=ABHD14A PE=4 SV=8
tr|H0YIH3|H0YIH3_HUMAN|PF13855|1_51	1.08612	PF13855	tr|H0YIH3|H0YIH3_HUMAN Decorin (Fragment) OS=Homo sapiens OX=9606 GN=DCN PE=1 SV=1
tr|H0YKM5|H0YKM5_HUMAN|PF00505|102_162	1.08611	PF00505	tr|H0YKM5|H0YKM5_HUMAN High mobility group protein 20A (Fragment) OS=Homo sapiens OX=9606 GN=HMG20A PE=1 SV=1
sp|Q8WXH4|ASB11_HUMAN|PF12796|164_223	1.0861	PF12796	sp|Q8WXH4|ASB11_HUMAN Ankyrin repeat and SOCS box protein 11 OS=Homo sapiens OX=9606 GN=ASB11 PE=1 SV=1
sp|Q96J01|THOC3_HUMAN|PF00400|47_81	1.08609	PF00400	sp|Q96J01|THOC3_HUMAN THO complex subunit 3 OS=Homo sapiens OX=9606 GN=THOC3 PE=1 SV=1
sp|Q05BV3|EMAL5_HUMAN|PF00400|53_91	1.08608	PF00400	sp|Q05BV3|EMAL5_HUMAN Echinoderm microtubule-associated protein-like 5 OS=Homo sapiens OX=9606 GN=EML5 PE=2 SV=3
tr|A0A0D9SG17|A0A0D9SG17_HUMAN|PF06631|803_841	1.08608	PF06631	tr|A0A0D9SG17|A0A0D9SG17_HUMAN Phosphoinositide phospholipase C (Fragment) OS=Homo sapiens OX=9606 GN=PLCB1 PE=1 SV=1
tr|H0YCJ2|H0YCJ2_HUMAN|PF06631|645_683	1.08608	PF06631	tr|H0YCJ2|H0YCJ2_HUMAN Phosphoinositide phospholipase C (Fragment) OS=Homo sapiens OX=9606 GN=PLCB1 PE=1 SV=1
sp|Q9NQ66|PLCB1_HUMAN|PF06631|904_942	1.08608	PF06631	sp|Q9NQ66|PLCB1_HUMAN 1-phosphatidylinositol 4,5-bisphosphate phosphodiesterase beta-1 OS=Homo sapiens OX=9606 GN=PLCB1 PE=1 SV=1
tr|A0A1B0GWB6|A0A1B0GWB6_HUMAN|PF06631|803_841	1.08608	PF06631	tr|A0A1B0GWB6|A0A1B0GWB6_HUMAN 1-phosphatidylinositol 4,5-bisphosphate phosphodiesterase OS=Homo sapiens OX=9606 GN=PLCB1 PE=1 SV=1
tr|A0A087WT80|A0A087WT80_HUMAN|PF06631|824_862	1.08608	PF06631	tr|A0A087WT80|A0A087WT80_HUMAN 1-phosphatidylinositol 4,5-bisphosphate phosphodiesterase OS=Homo sapiens OX=9606 GN=PLCB1 PE=1 SV=1
tr|A0A087WW73|A0A087WW73_HUMAN|PF06631|824_862	1.08608	PF06631	tr|A0A087WW73|A0A087WW73_HUMAN 1-phosphatidylinositol 4,5-bisphosphate phosphodiesterase OS=Homo sapiens OX=9606 GN=PLCB1 PE=1 SV=1
tr|A0A0D9SF51|A0A0D9SF51_HUMAN|PF06631|803_841	1.08608	PF06631	tr|A0A0D9SF51|A0A0D9SF51_HUMAN Phosphoinositide phospholipase C (Fragment) OS=Homo sapiens OX=9606 GN=PLCB1 PE=1 SV=1
sp|O14879|IFIT3_HUMAN|PF13181|142_169	1.08608	PF13181	sp|O14879|IFIT3_HUMAN Interferon-induced protein with tetratricopeptide repeats 3 OS=Homo sapiens OX=9606 GN=IFIT3 PE=1 SV=1
tr|E9PI51|E9PI51_HUMAN| |0_48	1.08608		tr|E9PI51|E9PI51_HUMAN Jouberin OS=Homo sapiens OX=9606 GN=AHI1 PE=4 SV=1
sp|A6NLP5|TTC36_HUMAN|PF13424|83_151	1.08607	PF13424	sp|A6NLP5|TTC36_HUMAN Tetratricopeptide repeat protein 36 OS=Homo sapiens OX=9606 GN=TTC36 PE=1 SV=1
sp|Q5T4D3|TMTC4_HUMAN|PF13432|587_651	1.08607	PF13432	sp|Q5T4D3|TMTC4_HUMAN Protein O-mannosyl-transferase TMTC4 OS=Homo sapiens OX=9606 GN=TMTC4 PE=1 SV=2
tr|F8WDR8|F8WDR8_HUMAN| |0_63	1.08607		tr|F8WDR8|F8WDR8_HUMAN Minichromosome maintenance domain-containing protein 2 OS=Homo sapiens OX=9606 GN=MCMDC2 PE=4 SV=1
tr|J3KPY5|J3KPY5_HUMAN|PF00023|595_625	1.08607	PF00023	tr|J3KPY5|J3KPY5_HUMAN Ankyrin repeat and MYND domain-containing protein 1 OS=Homo sapiens OX=9606 GN=ANKMY1 PE=1 SV=1
tr|J3QL23|J3QL23_HUMAN|PF03807|0_85	1.08607	PF03807	tr|J3QL23|J3QL23_HUMAN Pyrroline-5-carboxylate reductase 1, mitochondrial (Fragment) OS=Homo sapiens OX=9606 GN=PYCR1 PE=1 SV=1
tr|H0Y8P4|H0Y8P4_HUMAN|PF00400|139_177	1.08607	PF00400	tr|H0Y8P4|H0Y8P4_HUMAN U3 small nucleolar RNA-associated protein 15 homolog (Fragment) OS=Homo sapiens OX=9606 GN=UTP15 PE=1 SV=1
sp|Q8TED0|UTP15_HUMAN|PF00400|112_150	1.08607	PF00400	sp|Q8TED0|UTP15_HUMAN U3 small nucleolar RNA-associated protein 15 homolog OS=Homo sapiens OX=9606 GN=UTP15 PE=1 SV=3
tr|J3QKS3|J3QKS3_HUMAN| |0_25	1.08606		tr|J3QKS3|J3QKS3_HUMAN Caskin-2 (Fragment) OS=Homo sapiens OX=9606 GN=CASKIN2 PE=1 SV=8
tr|A0A1B0GTH9|A0A1B0GTH9_HUMAN|PF13913|78_103	1.08603	PF13913	tr|A0A1B0GTH9|A0A1B0GTH9_HUMAN Uncharacterized protein OS=Homo sapiens OX=9606 GN=LOC100505841 PE=1 SV=1
sp|P19021|AMD_HUMAN|PF01436|778_806	1.08602	PF01436	sp|P19021|AMD_HUMAN Peptidyl-glycine alpha-amidating monooxygenase OS=Homo sapiens OX=9606 GN=PAM PE=1 SV=2
tr|H7BYD9|H7BYD9_HUMAN|PF01436|551_579	1.08602	PF01436	tr|H7BYD9|H7BYD9_HUMAN Peptidylamidoglycolate lyase (Fragment) OS=Homo sapiens OX=9606 GN=PAM PE=1 SV=1
tr|H0Y9I4|H0Y9I4_HUMAN|PF01436|73_101	1.08602	PF01436	tr|H0Y9I4|H0Y9I4_HUMAN Peptidyl-glycine alpha-amidating monooxygenase (Fragment) OS=Homo sapiens OX=9606 GN=PAM PE=1 SV=1
tr|A2A2U4|A2A2U4_HUMAN|PF02525|3_58	1.08602	PF02525	tr|A2A2U4|A2A2U4_HUMAN Ribosyldihydronicotinamide dehydrogenase [quinone] (Fragment) OS=Homo sapiens OX=9606 GN=NQO2 PE=1 SV=1
tr|A0A3B3IUC8|A0A3B3IUC8_HUMAN|PF02602|5_67	1.08602	PF02602	tr|A0A3B3IUC8|A0A3B3IUC8_HUMAN Hydroxymethylbilane hydrolyase [cyclizing] (Fragment) OS=Homo sapiens OX=9606 GN=UROS PE=1 SV=1
sp|Q8NBP0|TTC13_HUMAN|PF13432|255_312	1.08601	PF13432	sp|Q8NBP0|TTC13_HUMAN Tetratricopeptide repeat protein 13 OS=Homo sapiens OX=9606 GN=TTC13 PE=2 SV=3
tr|H0YBG4|H0YBG4_HUMAN|PF12796|1_63	1.08599	PF12796	tr|H0YBG4|H0YBG4_HUMAN Ankyrin repeat domain-containing protein 6 (Fragment) OS=Homo sapiens OX=9606 GN=ANKRD6 PE=1 SV=1
sp|Q04656|ATP7A_HUMAN|PF00403|569_628	1.08598	PF00403	sp|Q04656|ATP7A_HUMAN Copper-transporting ATPase 1 OS=Homo sapiens OX=9606 GN=ATP7A PE=1 SV=4
tr|M0R0M3|M0R0M3_HUMAN|PF06094|3_22	1.08598	PF06094	tr|M0R0M3|M0R0M3_HUMAN Gamma-glutamylaminecyclotransferase (Fragment) OS=Homo sapiens OX=9606 GN=GGACT PE=1 SV=1
tr|V9GYC1|V9GYC1_HUMAN|PF04711|23_66	1.08597	PF04711	tr|V9GYC1|V9GYC1_HUMAN Apolipoprotein A-II (Fragment) OS=Homo sapiens OX=9606 GN=APOA2 PE=1 SV=1
sp|O75431|MTX2_HUMAN|PF17171|186_249	1.08596	PF17171	sp|O75431|MTX2_HUMAN Metaxin-2 OS=Homo sapiens OX=9606 GN=MTX2 PE=1 SV=1
tr|C9JAZ1|C9JAZ1_HUMAN|PF17171|163_226	1.08596	PF17171	tr|C9JAZ1|C9JAZ1_HUMAN Metaxin-2 (Fragment) OS=Homo sapiens OX=9606 GN=MTX2 PE=1 SV=1
tr|C9JNK6|C9JNK6_HUMAN|PF17171|130_193	1.08596	PF17171	tr|C9JNK6|C9JNK6_HUMAN Metaxin-2 OS=Homo sapiens OX=9606 GN=MTX2 PE=1 SV=1
tr|F5H0Z3|F5H0Z3_HUMAN|PF00058|0_40	1.08596	PF00058	tr|F5H0Z3|F5H0Z3_HUMAN Low-density lipoprotein receptor-related protein 6 (Fragment) OS=Homo sapiens OX=9606 GN=LRP6 PE=1 SV=1
tr|A0A669KBD2|A0A669KBD2_HUMAN|PF00171|15_87	1.08596	PF00171	tr|A0A669KBD2|A0A669KBD2_HUMAN Aldehyde dehydrogenase family 3 member B2 (Fragment) OS=Homo sapiens OX=9606 GN=ALDH3B2 PE=4 SV=1
tr|A0A669KBB2|A0A669KBB2_HUMAN|PF00171|15_87	1.08596	PF00171	tr|A0A669KBB2|A0A669KBB2_HUMAN Aldehyde dehydrogenase family 3 member B2 (Fragment) OS=Homo sapiens OX=9606 GN=ALDH3B2 PE=4 SV=1
tr|G3V2H6|G3V2H6_HUMAN|PF00076|17_54	1.08593	PF00076	tr|G3V2H6|G3V2H6_HUMAN Heterogeneous nuclear ribonucleoproteins C1/C2 (Fragment) OS=Homo sapiens OX=9606 GN=HNRNPC PE=1 SV=1
tr|E7EQL1|E7EQL1_HUMAN|PF00111|79_145	1.08592	PF00111	tr|E7EQL1|E7EQL1_HUMAN 2Fe-2S ferredoxin-type domain-containing protein OS=Homo sapiens OX=9606 PE=4 SV=2
tr|H0YKB3|H0YKB3_HUMAN|PF08240|31_91	1.08592	PF08240	tr|H0YKB3|H0YKB3_HUMAN Sorbitol dehydrogenase OS=Homo sapiens OX=9606 GN=SORD PE=1 SV=1
tr|A0A494C099|A0A494C099_HUMAN|PF02878|117_166	1.08592	PF02878	tr|A0A494C099|A0A494C099_HUMAN Phosphoacetylglucosamine mutase OS=Homo sapiens OX=9606 GN=PGM3 PE=1 SV=1
tr|A0A494C163|A0A494C163_HUMAN|PF02878|104_153	1.08592	PF02878	tr|A0A494C163|A0A494C163_HUMAN Phosphoacetylglucosamine mutase (Fragment) OS=Homo sapiens OX=9606 GN=PGM3 PE=1 SV=1
tr|A0A6I8PU73|A0A6I8PU73_HUMAN|PF00226|380_451	1.08592	PF00226	tr|A0A6I8PU73|A0A6I8PU73_HUMAN DnaJ homolog subfamily C member 7 OS=Homo sapiens OX=9606 GN=DNAJC7 PE=4 SV=1
tr|F8WC19|F8WC19_HUMAN| |0_37	1.08592		tr|F8WC19|F8WC19_HUMAN Splicing factor 3B subunit 1 OS=Homo sapiens OX=9606 GN=SF3B1 PE=1 SV=1
sp|Q9C0F0|ASXL3_HUMAN|PF05066|9_81	1.08591	PF05066	sp|Q9C0F0|ASXL3_HUMAN Putative Polycomb group protein ASXL3 OS=Homo sapiens OX=9606 GN=ASXL3 PE=2 SV=3
tr|E9PJN4|E9PJN4_HUMAN|PF12796|103_183	1.08591	PF12796	tr|E9PJN4|E9PJN4_HUMAN Short transient receptor potential channel 6 OS=Homo sapiens OX=9606 GN=TRPC6 PE=1 SV=1
sp|Q9Y210|TRPC6_HUMAN|PF12796|103_183	1.08591	PF12796	sp|Q9Y210|TRPC6_HUMAN Short transient receptor potential channel 6 OS=Homo sapiens OX=9606 GN=TRPC6 PE=1 SV=1
tr|H0Y8R5|H0Y8R5_HUMAN|PF00400|45_78	1.08588	PF00400	tr|H0Y8R5|H0Y8R5_HUMAN Receptor of-activated protein C kinase 1 (Fragment) OS=Homo sapiens OX=9606 GN=RACK1 PE=1 SV=1
tr|D6RAC2|D6RAC2_HUMAN|PF00400|139_172	1.08588	PF00400	tr|D6RAC2|D6RAC2_HUMAN Receptor of-activated protein C kinase 1 OS=Homo sapiens OX=9606 GN=RACK1 PE=1 SV=1
tr|J3KN60|J3KN60_HUMAN|PF01012|21_62	1.08588	PF01012	tr|J3KN60|J3KN60_HUMAN Electron transfer flavoprotein subunit alpha, mitochondrial OS=Homo sapiens OX=9606 GN=ETFA PE=1 SV=1
tr|H7C0S8|H7C0S8_HUMAN|PF14698|138_204	1.08588	PF14698	tr|H7C0S8|H7C0S8_HUMAN RPOL4c domain-containing protein (Fragment) OS=Homo sapiens OX=9606 PE=3 SV=2
tr|H0Y2T8|H0Y2T8_HUMAN|PF00145|6_61	1.08587	PF00145	tr|H0Y2T8|H0Y2T8_HUMAN tRNA (cytosine(38)-C(5))-methyltransferase (Fragment) OS=Homo sapiens OX=9606 GN=TRDMT1 PE=1 SV=2
tr|A0A0B4J214|A0A0B4J214_HUMAN|PF00145|9_64	1.08587	PF00145	tr|A0A0B4J214|A0A0B4J214_HUMAN tRNA (cytosine(38)-C(5))-methyltransferase (Fragment) OS=Homo sapiens OX=9606 GN=TRDMT1 PE=1 SV=5
tr|K7EJP3|K7EJP3_HUMAN|PF01352|7_49	1.08585	PF01352	tr|K7EJP3|K7EJP3_HUMAN Zinc finger protein 599 OS=Homo sapiens OX=9606 GN=ZNF599 PE=4 SV=1
sp|Q96NL3|ZN599_HUMAN|PF01352|7_49	1.08585	PF01352	sp|Q96NL3|ZN599_HUMAN Zinc finger protein 599 OS=Homo sapiens OX=9606 GN=ZNF599 PE=1 SV=1
sp|Q96JK2|DCAF5_HUMAN|PF00400|138_171	1.08584	PF00400	sp|Q96JK2|DCAF5_HUMAN DDB1- and CUL4-associated factor 5 OS=Homo sapiens OX=9606 GN=DCAF5 PE=1 SV=2
tr|Q8TBB7|Q8TBB7_HUMAN|PF00400|138_171	1.08584	PF00400	tr|Q8TBB7|Q8TBB7_HUMAN DDB1- and CUL4-associated factor 5 OS=Homo sapiens OX=9606 GN=DCAF5 PE=1 SV=1
tr|G3V3S1|G3V3S1_HUMAN|PF00400|55_88	1.08584	PF00400	tr|G3V3S1|G3V3S1_HUMAN DDB1- and CUL4-associated factor 5 (Fragment) OS=Homo sapiens OX=9606 GN=DCAF5 PE=1 SV=1
sp|Q9BU89|DOHH_HUMAN|PF13646|193_277	1.08584	PF13646	sp|Q9BU89|DOHH_HUMAN Deoxyhypusine hydroxylase OS=Homo sapiens OX=9606 GN=DOHH PE=1 SV=1
tr|K7EKD3|K7EKD3_HUMAN| |0_32	1.08581		tr|K7EKD3|K7EKD3_HUMAN Radical S-adenosyl methionine domain-containing protein 1, mitochondrial (Fragment) OS=Homo sapiens OX=9606 GN=RSAD1 PE=1 SV=8
sp|Q8IZU2|WDR17_HUMAN|PF00400|556_595	1.08581	PF00400	sp|Q8IZU2|WDR17_HUMAN WD repeat-containing protein 17 OS=Homo sapiens OX=9606 GN=WDR17 PE=2 SV=2
tr|E7ESC9|E7ESC9_HUMAN|PF00400|539_578	1.08581	PF00400	tr|E7ESC9|E7ESC9_HUMAN WD repeat-containing protein 17 OS=Homo sapiens OX=9606 GN=WDR17 PE=1 SV=2
tr|H3BTT4|H3BTT4_HUMAN| |0_48	1.0858		tr|H3BTT4|H3BTT4_HUMAN Anamorsin (Fragment) OS=Homo sapiens OX=9606 GN=CIAPIN1 PE=1 SV=8
tr|C9JXB9|C9JXB9_HUMAN|PF00226|3_66	1.08579	PF00226	tr|C9JXB9|C9JXB9_HUMAN DnaJ homolog subfamily B member 2 (Fragment) OS=Homo sapiens OX=9606 GN=DNAJB2 PE=1 SV=1
tr|E7ETU0|E7ETU0_HUMAN|PF00226|3_66	1.08579	PF00226	tr|E7ETU0|E7ETU0_HUMAN DnaJ homolog subfamily B member 2 (Fragment) OS=Homo sapiens OX=9606 GN=DNAJB2 PE=1 SV=1
sp|P25686|DNJB2_HUMAN|PF00226|3_66	1.08579	PF00226	sp|P25686|DNJB2_HUMAN DnaJ homolog subfamily B member 2 OS=Homo sapiens OX=9606 GN=DNAJB2 PE=1 SV=3
tr|C9J1G2|C9J1G2_HUMAN|PF00226|3_66	1.08579	PF00226	tr|C9J1G2|C9J1G2_HUMAN DnaJ homolog subfamily B member 2 (Fragment) OS=Homo sapiens OX=9606 GN=DNAJB2 PE=1 SV=1
tr|C9JRD2|C9JRD2_HUMAN|PF00226|3_66	1.08579	PF00226	tr|C9JRD2|C9JRD2_HUMAN DnaJ homolog subfamily B member 2 (Fragment) OS=Homo sapiens OX=9606 GN=DNAJB2 PE=1 SV=1
tr|C9JX00|C9JX00_HUMAN|PF00226|3_66	1.08579	PF00226	tr|C9JX00|C9JX00_HUMAN DnaJ homolog subfamily B member 2 (Fragment) OS=Homo sapiens OX=9606 GN=DNAJB2 PE=1 SV=1
tr|E5RJ66|E5RJ66_HUMAN| |0_50	1.08579		tr|E5RJ66|E5RJ66_HUMAN Leucine-rich repeat-containing protein 69 (Fragment) OS=Homo sapiens OX=9606 GN=LRRC69 PE=4 SV=1
sp|Q86SG3|DAZ4_HUMAN|PF00076|41_98	1.08579	PF00076	sp|Q86SG3|DAZ4_HUMAN Deleted in azoospermia protein 4 OS=Homo sapiens OX=9606 GN=DAZ4 PE=1 SV=2
tr|E7ENA5|E7ENA5_HUMAN|PF00076|41_98	1.08579	PF00076	tr|E7ENA5|E7ENA5_HUMAN Deleted in azoospermia protein 4 OS=Homo sapiens OX=9606 GN=DAZ4 PE=4 SV=2
sp|Q9NQZ3|DAZ1_HUMAN|PF00076|206_263	1.08579	PF00076	sp|Q9NQZ3|DAZ1_HUMAN Deleted in azoospermia protein 1 OS=Homo sapiens OX=9606 GN=DAZ1 PE=1 SV=2
tr|E7ENA6|E7ENA6_HUMAN|PF00076|41_98	1.08579	PF00076	tr|E7ENA6|E7ENA6_HUMAN Deleted in azoospermia protein 2 OS=Homo sapiens OX=9606 GN=DAZ2 PE=4 SV=1
sp|Q9NQZ3|DAZ1_HUMAN|PF00076|371_428	1.08579	PF00076	sp|Q9NQZ3|DAZ1_HUMAN Deleted in azoospermia protein 1 OS=Homo sapiens OX=9606 GN=DAZ1 PE=1 SV=2
sp|Q9NQZ3|DAZ1_HUMAN|PF00076|41_98	1.08579	PF00076	sp|Q9NQZ3|DAZ1_HUMAN Deleted in azoospermia protein 1 OS=Homo sapiens OX=9606 GN=DAZ1 PE=1 SV=2
tr|E9PBY2|E9PBY2_HUMAN|PF00076|41_98	1.08579	PF00076	tr|E9PBY2|E9PBY2_HUMAN Deleted in azoospermia protein 2 OS=Homo sapiens OX=9606 GN=DAZ2 PE=4 SV=1
tr|A0A0A0MSR9|A0A0A0MSR9_HUMAN|PF00076|41_98	1.08579	PF00076	tr|A0A0A0MSR9|A0A0A0MSR9_HUMAN Deleted in azoospermia protein 1 OS=Homo sapiens OX=9606 GN=DAZ1 PE=4 SV=1
sp|Q86SG3|DAZ4_HUMAN|PF00076|206_263	1.08579	PF00076	sp|Q86SG3|DAZ4_HUMAN Deleted in azoospermia protein 4 OS=Homo sapiens OX=9606 GN=DAZ4 PE=1 SV=2
tr|I3L0B6|I3L0B6_HUMAN|PF00076|41_98	1.08579	PF00076	tr|I3L0B6|I3L0B6_HUMAN Deleted in azoospermia protein 2 OS=Homo sapiens OX=9606 GN=DAZ2 PE=4 SV=1
tr|E7EU39|E7EU39_HUMAN|PF00076|41_98	1.08579	PF00076	tr|E7EU39|E7EU39_HUMAN Deleted in azoospermia protein 2 OS=Homo sapiens OX=9606 GN=DAZ4 PE=4 SV=1
tr|A0A140T8Y1|A0A140T8Y1_HUMAN|PF00076|206_263	1.08579	PF00076	tr|A0A140T8Y1|A0A140T8Y1_HUMAN Deleted in azoospermia protein 4 OS=Homo sapiens OX=9606 GN=DAZ4 PE=4 SV=1
tr|E7EU38|E7EU38_HUMAN|PF00076|206_263	1.08579	PF00076	tr|E7EU38|E7EU38_HUMAN Deleted in azoospermia protein 4 OS=Homo sapiens OX=9606 GN=DAZ4 PE=4 SV=2
tr|E7ERQ6|E7ERQ6_HUMAN|PF00076|41_98	1.08579	PF00076	tr|E7ERQ6|E7ERQ6_HUMAN Deleted in azoospermia protein 3 OS=Homo sapiens OX=9606 GN=DAZ3 PE=4 SV=1
tr|A0A087X2D7|A0A087X2D7_HUMAN|PF00076|41_98	1.08579	PF00076	tr|A0A087X2D7|A0A087X2D7_HUMAN Deleted in azoospermia protein 1 OS=Homo sapiens OX=9606 GN=DAZ1 PE=4 SV=1
sp|Q13117|DAZ2_HUMAN|PF00076|41_98	1.08579	PF00076	sp|Q13117|DAZ2_HUMAN Deleted in azoospermia protein 2 OS=Homo sapiens OX=9606 GN=DAZ2 PE=1 SV=3
tr|A0A140T8Y1|A0A140T8Y1_HUMAN|PF00076|41_98	1.08579	PF00076	tr|A0A140T8Y1|A0A140T8Y1_HUMAN Deleted in azoospermia protein 4 OS=Homo sapiens OX=9606 GN=DAZ4 PE=4 SV=1
tr|E7ETR3|E7ETR3_HUMAN|PF00076|41_98	1.08579	PF00076	tr|E7ETR3|E7ETR3_HUMAN Deleted in azoospermia protein 3 OS=Homo sapiens OX=9606 GN=DAZ3 PE=4 SV=1
tr|E7EU38|E7EU38_HUMAN|PF00076|41_98	1.08579	PF00076	tr|E7EU38|E7EU38_HUMAN Deleted in azoospermia protein 4 OS=Homo sapiens OX=9606 GN=DAZ4 PE=4 SV=2
sp|Q9NR90|DAZ3_HUMAN|PF00076|41_98	1.08579	PF00076	sp|Q9NR90|DAZ3_HUMAN Deleted in azoospermia protein 3 OS=Homo sapiens OX=9606 GN=DAZ3 PE=1 SV=1
tr|A0A0A0MSS9|A0A0A0MSS9_HUMAN|PF00076|41_98	1.08579	PF00076	tr|A0A0A0MSS9|A0A0A0MSS9_HUMAN Deleted in azoospermia protein 4 OS=Homo sapiens OX=9606 GN=DAZ4 PE=4 SV=1
tr|B8ZZF2|B8ZZF2_HUMAN|PF00400|271_308	1.08577	PF00400	tr|B8ZZF2|B8ZZF2_HUMAN WD repeat, SAM and U-box domain-containing protein 1 OS=Homo sapiens OX=9606 GN=WDSUB1 PE=1 SV=2
sp|Q8N9V3|WSDU1_HUMAN|PF00400|271_308	1.08577	PF00400	sp|Q8N9V3|WSDU1_HUMAN WD repeat, SAM and U-box domain-containing protein 1 OS=Homo sapiens OX=9606 GN=WDSUB1 PE=1 SV=3
tr|K7EJR7|K7EJR7_HUMAN|PF00400|230_266	1.08576	PF00400	tr|K7EJR7|K7EJR7_HUMAN Transducin-like enhancer protein 2 (Fragment) OS=Homo sapiens OX=9606 GN=TLE2 PE=1 SV=1
tr|F5GY33|F5GY33_HUMAN|PF12796|95_165	1.08576	PF12796	tr|F5GY33|F5GY33_HUMAN DNA-binding protein RFXANK (Fragment) OS=Homo sapiens OX=9606 GN=RFXANK PE=1 SV=2
tr|E9PHZ1|E9PHZ1_HUMAN|PF05649|106_134	1.08573	PF05649	tr|E9PHZ1|E9PHZ1_HUMAN Endothelin-converting enzyme 1 (Fragment) OS=Homo sapiens OX=9606 GN=ECE1 PE=1 SV=1
sp|Q9P2G1|AKIB1_HUMAN|PF00023|145_175	1.08573	PF00023	sp|Q9P2G1|AKIB1_HUMAN Ankyrin repeat and IBR domain-containing protein 1 OS=Homo sapiens OX=9606 GN=ANKIB1 PE=1 SV=3
tr|H0YH70|H0YH70_HUMAN|PF00595|44_94	1.08572	PF00595	tr|H0YH70|H0YH70_HUMAN Multiple PDZ domain protein (Fragment) OS=Homo sapiens OX=9606 GN=MPDZ PE=1 SV=1
tr|H0YAW4|H0YAW4_HUMAN|PF01399|65_105	1.08572	PF01399	tr|H0YAW4|H0YAW4_HUMAN Eukaryotic translation initiation factor 3 subunit E (Fragment) OS=Homo sapiens OX=9606 GN=EIF3E PE=1 SV=1
tr|A0A087WZ11|A0A087WZ11_HUMAN|PF18044|201_221	1.08571	PF18044	tr|A0A087WZ11|A0A087WZ11_HUMAN Putative ATP-dependent RNA helicase DHX57 OS=Homo sapiens OX=9606 GN=DHX57 PE=1 SV=1
sp|Q6P158|DHX57_HUMAN|PF18044|303_323	1.08571	PF18044	sp|Q6P158|DHX57_HUMAN Putative ATP-dependent RNA helicase DHX57 OS=Homo sapiens OX=9606 GN=DHX57 PE=1 SV=2
tr|C9J931|C9J931_HUMAN|PF00071|5_62	1.0857	PF00071	tr|C9J931|C9J931_HUMAN GTP-binding protein Rheb OS=Homo sapiens OX=9606 GN=RHEB PE=1 SV=1
tr|A0A087WZT2|A0A087WZT2_HUMAN|PF08241|74_172	1.0857	PF08241	tr|A0A087WZT2|A0A087WZT2_HUMAN Methyltransferase-like protein 7B OS=Homo sapiens OX=9606 GN=METTL7B PE=1 SV=1
sp|Q6UX53|MET7B_HUMAN|PF08241|74_172	1.0857	PF08241	sp|Q6UX53|MET7B_HUMAN Methyltransferase-like protein 7B OS=Homo sapiens OX=9606 GN=METTL7B PE=1 SV=2
sp|Q17RP2|TIGD6_HUMAN|PF04218|6_55	1.0857	PF04218	sp|Q17RP2|TIGD6_HUMAN Tigger transposable element-derived protein 6 OS=Homo sapiens OX=9606 GN=TIGD6 PE=2 SV=2
tr|E9PP74|E9PP74_HUMAN| |0_90	1.0857		tr|E9PP74|E9PP74_HUMAN Probable gluconokinase (Fragment) OS=Homo sapiens OX=9606 GN=IDNK PE=1 SV=1
tr|B0QZK4|B0QZK4_HUMAN|PF00538|203_252	1.0857	PF00538	tr|B0QZK4|B0QZK4_HUMAN Heterochromatin protein 1-binding protein 3 (Fragment) OS=Homo sapiens OX=9606 GN=HP1BP3 PE=1 SV=1
tr|E9PQ70|E9PQ70_HUMAN|PF00431|87_193	1.08569	PF00431	tr|E9PQ70|E9PQ70_HUMAN Inactive serine protease PAMR1 (Fragment) OS=Homo sapiens OX=9606 GN=PAMR1 PE=1 SV=1
tr|H3BU88|H3BU88_HUMAN|PF01290|2_33	1.08569	PF01290	tr|H3BU88|H3BU88_HUMAN Thymosin beta-15B OS=Homo sapiens OX=9606 GN=TMSB15B PE=3 SV=1
tr|A0A087X1C1|A0A087X1C1_HUMAN|PF01290|2_33	1.08569	PF01290	tr|A0A087X1C1|A0A087X1C1_HUMAN Thymosin beta-15B OS=Homo sapiens OX=9606 GN=TMSB15B PE=3 SV=1
tr|F8VZ49|F8VZ49_HUMAN|PF00076|34_101	1.08567	PF00076	tr|F8VZ49|F8VZ49_HUMAN Helix-destabilizing protein (Fragment) OS=Homo sapiens OX=9606 GN=HNRNPA1 PE=1 SV=1
sp|P09651|ROA1_HUMAN|PF00076|15_82	1.08567	PF00076	sp|P09651|ROA1_HUMAN Heterogeneous nuclear ribonucleoprotein A1 OS=Homo sapiens OX=9606 GN=HNRNPA1 PE=1 SV=5
tr|F8W6I7|F8W6I7_HUMAN|PF00076|15_82	1.08567	PF00076	tr|F8W6I7|F8W6I7_HUMAN Helix-destabilizing protein OS=Homo sapiens OX=9606 GN=HNRNPA1 PE=1 SV=2
tr|F8W646|F8W646_HUMAN|PF00076|15_82	1.08567	PF00076	tr|F8W646|F8W646_HUMAN Helix-destabilizing protein (Fragment) OS=Homo sapiens OX=9606 GN=HNRNPA1 PE=1 SV=1
tr|A0A075B7D9|A0A075B7D9_HUMAN|PF00641|262_293	1.08566	PF00641	tr|A0A075B7D9|A0A075B7D9_HUMAN TATA-binding protein-associated factor 2N OS=Homo sapiens OX=9606 GN=TAF15 PE=1 SV=1
tr|A0A075B7F4|A0A075B7F4_HUMAN|PF00641|18_49	1.08566	PF00641	tr|A0A075B7F4|A0A075B7F4_HUMAN TATA-binding protein-associated factor 2N (Fragment) OS=Homo sapiens OX=9606 GN=TAF15 PE=1 SV=1
sp|Q92804|RBP56_HUMAN|PF00641|353_384	1.08566	PF00641	sp|Q92804|RBP56_HUMAN TATA-binding protein-associated factor 2N OS=Homo sapiens OX=9606 GN=TAF15 PE=1 SV=1
sp|Q8N3Z0|PRS35_HUMAN|PF00089|139_201	1.08566	PF00089	sp|Q8N3Z0|PRS35_HUMAN Inactive serine protease 35 OS=Homo sapiens OX=9606 GN=PRSS35 PE=1 SV=2
tr|C9J7V8|C9J7V8_HUMAN|PF13855|1_51	1.08565	PF13855	tr|C9J7V8|C9J7V8_HUMAN Leucine-rich repeat-containing protein 4 (Fragment) OS=Homo sapiens OX=9606 GN=LRRC4 PE=1 SV=1
tr|A0A075B7G2|A0A075B7G2_HUMAN|PF13912|564_584	1.08565	PF13912	tr|A0A075B7G2|A0A075B7G2_HUMAN Zinc finger protein 208 OS=Homo sapiens OX=9606 GN=ZNF208 PE=4 SV=2
tr|A0A075B7G2|A0A075B7G2_HUMAN|PF13912|340_360	1.08565	PF13912	tr|A0A075B7G2|A0A075B7G2_HUMAN Zinc finger protein 208 OS=Homo sapiens OX=9606 GN=ZNF208 PE=4 SV=2
tr|A0A075B7G2|A0A075B7G2_HUMAN|PF13912|732_752	1.08565	PF13912	tr|A0A075B7G2|A0A075B7G2_HUMAN Zinc finger protein 208 OS=Homo sapiens OX=9606 GN=ZNF208 PE=4 SV=2
sp|O43345|ZN208_HUMAN|PF13912|340_360	1.08565	PF13912	sp|O43345|ZN208_HUMAN Zinc finger protein 208 OS=Homo sapiens OX=9606 GN=ZNF208 PE=2 SV=2
sp|O43345|ZN208_HUMAN|PF13912|664_684	1.08565	PF13912	sp|O43345|ZN208_HUMAN Zinc finger protein 208 OS=Homo sapiens OX=9606 GN=ZNF208 PE=2 SV=2
sp|O43345|ZN208_HUMAN|PF13912|832_852	1.08565	PF13912	sp|O43345|ZN208_HUMAN Zinc finger protein 208 OS=Homo sapiens OX=9606 GN=ZNF208 PE=2 SV=2
tr|E9PRI8|E9PRI8_HUMAN| |0_44	1.08565		tr|E9PRI8|E9PRI8_HUMAN Thioredoxin reductase 1, cytoplasmic (Fragment) OS=Homo sapiens OX=9606 GN=TXNRD1 PE=1 SV=1
tr|E5RHC7|E5RHC7_HUMAN| |0_46	1.08563		tr|E5RHC7|E5RHC7_HUMAN Eukaryotic translation initiation factor 3 subunit H OS=Homo sapiens OX=9606 GN=EIF3H PE=1 SV=1
tr|E5RHR9|E5RHR9_HUMAN| |0_43	1.08562		tr|E5RHR9|E5RHR9_HUMAN AN1-type zinc finger protein 1 (Fragment) OS=Homo sapiens OX=9606 GN=ZFAND1 PE=1 SV=1
sp|Q9UBV2|SE1L1_HUMAN|PF08238|409_446	1.08562	PF08238	sp|Q9UBV2|SE1L1_HUMAN Protein sel-1 homolog 1 OS=Homo sapiens OX=9606 GN=SEL1L PE=1 SV=3
tr|J3KN95|J3KN95_HUMAN|PF00408|391_433	1.08561	PF00408	tr|J3KN95|J3KN95_HUMAN Acetylglucosamine phosphomutase OS=Homo sapiens OX=9606 GN=PGM3 PE=1 SV=2
tr|H0Y4S1|H0Y4S1_HUMAN|PF00226|3_33	1.08561	PF00226	tr|H0Y4S1|H0Y4S1_HUMAN DnaJ homolog subfamily B member 5 (Fragment) OS=Homo sapiens OX=9606 GN=DNAJB5 PE=1 SV=2
tr|G3V3Y6|G3V3Y6_HUMAN| |0_41	1.0856		tr|G3V3Y6|G3V3Y6_HUMAN DNA-(apurinic or apyrimidinic site) endonuclease (Fragment) OS=Homo sapiens OX=9606 GN=APEX1 PE=1 SV=8
tr|E5RIH7|E5RIH7_HUMAN| |0_42	1.0856		tr|E5RIH7|E5RIH7_HUMAN AN1-type zinc finger protein 1 (Fragment) OS=Homo sapiens OX=9606 GN=ZFAND1 PE=1 SV=1
sp|P51814|ZNF41_HUMAN|PF00096|592_615	1.08559	PF00096	sp|P51814|ZNF41_HUMAN Zinc finger protein 41 OS=Homo sapiens OX=9606 GN=ZNF41 PE=1 SV=2
sp|P0C6C1|AN34C_HUMAN|PF12796|15_116	1.08559	PF12796	sp|P0C6C1|AN34C_HUMAN Ankyrin repeat domain-containing protein 34C OS=Homo sapiens OX=9606 GN=ANKRD34C PE=3 SV=2
sp|Q9HCJ2|LRC4C_HUMAN|PF13306|89_205	1.08558	PF13306	sp|Q9HCJ2|LRC4C_HUMAN Leucine-rich repeat-containing protein 4C OS=Homo sapiens OX=9606 GN=LRRC4C PE=1 SV=1
sp|Q5T4D3|TMTC4_HUMAN|PF13181|549_578	1.08558	PF13181	sp|Q5T4D3|TMTC4_HUMAN Protein O-mannosyl-transferase TMTC4 OS=Homo sapiens OX=9606 GN=TMTC4 PE=1 SV=2
sp|Q3KNS6|ZN829_HUMAN|PF01352|33_75	1.08556	PF01352	sp|Q3KNS6|ZN829_HUMAN Zinc finger protein 829 OS=Homo sapiens OX=9606 GN=ZNF829 PE=1 SV=1
tr|M0R2W0|M0R2W0_HUMAN| |0_48	1.08556		tr|M0R2W0|M0R2W0_HUMAN Coiled-coil domain-containing protein 9 (Fragment) OS=Homo sapiens OX=9606 GN=CCDC9 PE=1 SV=1
tr|H3BNN7|H3BNN7_HUMAN|PF13202|82_96	1.08555	PF13202	tr|H3BNN7|H3BNN7_HUMAN Calpain-3 (Fragment) OS=Homo sapiens OX=9606 GN=CAPN3 PE=1 SV=2
sp|Q16342|PDCD2_HUMAN|PF01753|134_172	1.08555	PF01753	sp|Q16342|PDCD2_HUMAN Programmed cell death protein 2 OS=Homo sapiens OX=9606 GN=PDCD2 PE=1 SV=2
tr|F5H4V9|F5H4V9_HUMAN|PF01753|134_172	1.08555	PF01753	tr|F5H4V9|F5H4V9_HUMAN Programmed cell death protein 2 OS=Homo sapiens OX=9606 GN=PDCD2 PE=1 SV=1
tr|J3QK82|J3QK82_HUMAN|PF01753|134_172	1.08555	PF01753	tr|J3QK82|J3QK82_HUMAN Programmed cell death 2, isoform CRA_a OS=Homo sapiens OX=9606 GN=PDCD2 PE=1 SV=1
tr|A0A087WYJ3|A0A087WYJ3_HUMAN|PF01753|134_172	1.08555	PF01753	tr|A0A087WYJ3|A0A087WYJ3_HUMAN Programmed cell death protein 2 OS=Homo sapiens OX=9606 GN=PDCD2 PE=1 SV=1
tr|A0A0G2JPH3|A0A0G2JPH3_HUMAN|PF13516|816_839	1.08555	PF13516	tr|A0A0G2JPH3|A0A0G2JPH3_HUMAN NACHT, LRR and PYD domains-containing protein 7 OS=Homo sapiens OX=9606 GN=NLRP7 PE=1 SV=1
tr|A0A0G2JNK3|A0A0G2JNK3_HUMAN|PF13516|844_867	1.08555	PF13516	tr|A0A0G2JNK3|A0A0G2JNK3_HUMAN NACHT, LRR and PYD domains-containing protein 7 OS=Homo sapiens OX=9606 GN=NLRP7 PE=1 SV=1
tr|H0Y9Y6|H0Y9Y6_HUMAN|PF00168|232_290	1.08554	PF00168	tr|H0Y9Y6|H0Y9Y6_HUMAN Multiple C2 and transmembrane domain-containing protein 1 (Fragment) OS=Homo sapiens OX=9606 GN=MCTP1 PE=1 SV=1
tr|Q6N065|Q6N065_HUMAN|PF02037|76_109	1.08554	PF02037	tr|Q6N065|Q6N065_HUMAN Myocardin (Fragment) OS=Homo sapiens OX=9606 GN=MYOCD PE=1 SV=1
sp|Q8IZQ8|MYCD_HUMAN|PF02037|371_404	1.08554	PF02037	sp|Q8IZQ8|MYCD_HUMAN Myocardin OS=Homo sapiens OX=9606 GN=MYOCD PE=1 SV=1
tr|H3BQI3|H3BQI3_HUMAN|PF00232|1_32	1.08553	PF00232	tr|H3BQI3|H3BQI3_HUMAN Lactase-like protein OS=Homo sapiens OX=9606 GN=LCTL PE=3 SV=1
tr|H7C3N5|H7C3N5_HUMAN|PF02636|1_41	1.08553	PF02636	tr|H7C3N5|H7C3N5_HUMAN Protein arginine methyltransferase NDUFAF7 (Fragment) OS=Homo sapiens OX=9606 GN=NDUFAF7 PE=1 SV=1
tr|G5E973|G5E973_HUMAN|PF00530|268_361	1.08552	PF00530	tr|G5E973|G5E973_HUMAN CD6 antigen, isoform CRA_d OS=Homo sapiens OX=9606 GN=CD6 PE=1 SV=1
sp|P30203|CD6_HUMAN|PF00530|268_361	1.08552	PF00530	sp|P30203|CD6_HUMAN T-cell differentiation antigen CD6 OS=Homo sapiens OX=9606 GN=CD6 PE=1 SV=3
sp|Q02952|AKA12_HUMAN|PF03832|753_782	1.08552	PF03832	sp|Q02952|AKA12_HUMAN A-kinase anchor protein 12 OS=Homo sapiens OX=9606 GN=AKAP12 PE=1 SV=4
tr|K7EIH6|K7EIH6_HUMAN|PF00459|2_78	1.08552	PF00459	tr|K7EIH6|K7EIH6_HUMAN Inositol-phosphate phosphatase (Fragment) OS=Homo sapiens OX=9606 GN=IMPA2 PE=1 SV=1
tr|F8WD91|F8WD91_HUMAN|PF00076|46_87	1.08551	PF00076	tr|F8WD91|F8WD91_HUMAN Protein boule-like OS=Homo sapiens OX=9606 GN=BOLL PE=1 SV=1
sp|Q9BUY5|ZN426_HUMAN|PF01352|40_82	1.08551	PF01352	sp|Q9BUY5|ZN426_HUMAN Zinc finger protein 426 OS=Homo sapiens OX=9606 GN=ZNF426 PE=1 SV=1
tr|K7ER43|K7ER43_HUMAN|PF01352|2_44	1.08551	PF01352	tr|K7ER43|K7ER43_HUMAN Zinc finger protein 426 OS=Homo sapiens OX=9606 GN=ZNF426 PE=1 SV=1
tr|K7EME3|K7EME3_HUMAN|PF01352|40_82	1.08551	PF01352	tr|K7EME3|K7EME3_HUMAN Zinc finger protein 426 OS=Homo sapiens OX=9606 GN=ZNF426 PE=1 SV=1
sp|Q9H7E2|TDRD3_HUMAN|PF00627|194_230	1.0855	PF00627	sp|Q9H7E2|TDRD3_HUMAN Tudor domain-containing protein 3 OS=Homo sapiens OX=9606 GN=TDRD3 PE=1 SV=1
tr|C9JYI1|C9JYI1_HUMAN| |0_33	1.0855		tr|C9JYI1|C9JYI1_HUMAN Plastin-1 (Fragment) OS=Homo sapiens OX=9606 GN=PLS1 PE=1 SV=1
sp|Q9BTT6|LRRC1_HUMAN|PF13855|197_255	1.0855	PF13855	sp|Q9BTT6|LRRC1_HUMAN Leucine-rich repeat-containing protein 1 OS=Homo sapiens OX=9606 GN=LRRC1 PE=1 SV=1
sp|O60506|HNRPQ_HUMAN|PF00076|339_401	1.08549	PF00076	sp|O60506|HNRPQ_HUMAN Heterogeneous nuclear ribonucleoprotein Q OS=Homo sapiens OX=9606 GN=SYNCRIP PE=1 SV=2
tr|B7Z645|B7Z645_HUMAN|PF00076|241_303	1.08549	PF00076	tr|B7Z645|B7Z645_HUMAN Heterogeneous nuclear ribonucleoprotein Q OS=Homo sapiens OX=9606 GN=SYNCRIP PE=1 SV=1
tr|C9JT64|C9JT64_HUMAN|PF00160|11_45	1.08549	PF00160	tr|C9JT64|C9JT64_HUMAN Peptidyl-prolyl cis-trans isomerase G (Fragment) OS=Homo sapiens OX=9606 GN=PPIG PE=1 SV=1
sp|Q9NZL3|ZN224_HUMAN|PF00096|511_534	1.08549	PF00096	sp|Q9NZL3|ZN224_HUMAN Zinc finger protein 224 OS=Homo sapiens OX=9606 GN=ZNF224 PE=1 SV=3
tr|F2Z3D1|F2Z3D1_HUMAN|PF00226|48_113	1.08549	PF00226	tr|F2Z3D1|F2Z3D1_HUMAN DnaJ homolog subfamily C member 25 OS=Homo sapiens OX=9606 GN=DNAJC25 PE=4 SV=1
tr|K7EL56|K7EL56_HUMAN|PF00270|68_106	1.08548	PF00270	tr|K7EL56|K7EL56_HUMAN RNA helicase (Fragment) OS=Homo sapiens OX=9606 GN=DDX39A PE=1 SV=1
tr|K7ES42|K7ES42_HUMAN|PF02037|30_65	1.08547	PF02037	tr|K7ES42|K7ES42_HUMAN Scaffold attachment factor B1 OS=Homo sapiens OX=9606 GN=SAFB PE=1 SV=1
sp|Q15424|SAFB1_HUMAN|PF02037|30_65	1.08547	PF02037	sp|Q15424|SAFB1_HUMAN Scaffold attachment factor B1 OS=Homo sapiens OX=9606 GN=SAFB PE=1 SV=4
tr|A0A0G2JLK3|A0A0G2JLK3_HUMAN|PF02089|2_38	1.08546	PF02089	tr|A0A0G2JLK3|A0A0G2JLK3_HUMAN Lysosomal thioesterase PPT2 (Fragment) OS=Homo sapiens OX=9606 GN=PPT2 PE=1 SV=1
tr|J3KNJ8|J3KNJ8_HUMAN|PF00226|33_96	1.08545	PF00226	tr|J3KNJ8|J3KNJ8_HUMAN DnaJ homolog subfamily C member 4 OS=Homo sapiens OX=9606 GN=DNAJC4 PE=1 SV=1
sp|Q9NNZ3|DNJC4_HUMAN|PF00226|33_96	1.08545	PF00226	sp|Q9NNZ3|DNJC4_HUMAN DnaJ homolog subfamily C member 4 OS=Homo sapiens OX=9606 GN=DNAJC4 PE=1 SV=1
tr|Q5T1S5|Q5T1S5_HUMAN|PF13415|181_230	1.08545	PF13415	tr|Q5T1S5|Q5T1S5_HUMAN Rab9 effector protein with kelch motifs (Fragment) OS=Homo sapiens OX=9606 GN=RABEPK PE=1 SV=1
sp|Q7Z6M1|RABEK_HUMAN|PF13415|98_147	1.08545	PF13415	sp|Q7Z6M1|RABEK_HUMAN Rab9 effector protein with kelch motifs OS=Homo sapiens OX=9606 GN=RABEPK PE=1 SV=1
tr|A6PVI2|A6PVI2_HUMAN|PF00051|119_165	1.08545	PF00051	tr|A6PVI2|A6PVI2_HUMAN Plasminogen (Fragment) OS=Homo sapiens OX=9606 GN=PLG PE=1 SV=1
tr|H7C396|H7C396_HUMAN|PF00561|16_103	1.08545	PF00561	tr|H7C396|H7C396_HUMAN Protein ABHD11 (Fragment) OS=Homo sapiens OX=9606 GN=ABHD11 PE=1 SV=1
tr|H7BZ58|H7BZ58_HUMAN|PF00561|47_134	1.08545	PF00561	tr|H7BZ58|H7BZ58_HUMAN Protein ABHD11 (Fragment) OS=Homo sapiens OX=9606 GN=ABHD11 PE=1 SV=1
tr|H3BNZ6|H3BNZ6_HUMAN|PF13855|51_109	1.08545	PF13855	tr|H3BNZ6|H3BNZ6_HUMAN Immunoglobulin superfamily-containing leucine-rich repeat protein 2 (Fragment) OS=Homo sapiens OX=9606 GN=ISLR2 PE=1 SV=1
sp|Q6UXK2|ISLR2_HUMAN|PF13855|51_109	1.08545	PF13855	sp|Q6UXK2|ISLR2_HUMAN Immunoglobulin superfamily containing leucine-rich repeat protein 2 OS=Homo sapiens OX=9606 GN=ISLR2 PE=1 SV=1
tr|Q24JQ5|Q24JQ5_HUMAN|PF13855|51_109	1.08545	PF13855	tr|Q24JQ5|Q24JQ5_HUMAN ISLR2 protein OS=Homo sapiens OX=9606 GN=ISLR2 PE=1 SV=1
tr|H3BM69|H3BM69_HUMAN|PF13855|51_109	1.08545	PF13855	tr|H3BM69|H3BM69_HUMAN Immunoglobulin superfamily-containing leucine-rich repeat protein 2 (Fragment) OS=Homo sapiens OX=9606 GN=ISLR2 PE=1 SV=1
tr|E5RFK0|E5RFK0_HUMAN|PF00501|70_153	1.08544	PF00501	tr|E5RFK0|E5RFK0_HUMAN Acyl-coenzyme A synthetase ACSM1, mitochondrial (Fragment) OS=Homo sapiens OX=9606 GN=ACSM1 PE=1 SV=1
sp|Q8N394|TMTC2_HUMAN|PF13424|559_634	1.08544	PF13424	sp|Q8N394|TMTC2_HUMAN Protein O-mannosyl-transferase TMTC2 OS=Homo sapiens OX=9606 GN=TMTC2 PE=1 SV=1
tr|A0A0B4J253|A0A0B4J253_HUMAN|PF13424|553_628	1.08544	PF13424	tr|A0A0B4J253|A0A0B4J253_HUMAN Dolichyl-phosphate-mannose--protein mannosyltransferase OS=Homo sapiens OX=9606 GN=TMTC2 PE=1 SV=1
tr|E9PMZ0|E9PMZ0_HUMAN|PF00249|40_86	1.08544	PF00249	tr|E9PMZ0|E9PMZ0_HUMAN Transcriptional activator Myb OS=Homo sapiens OX=9606 GN=MYB PE=1 SV=1
tr|E9PJF1|E9PJF1_HUMAN|PF00249|40_86	1.08544	PF00249	tr|E9PJF1|E9PJF1_HUMAN Transcriptional activator Myb OS=Homo sapiens OX=9606 GN=MYB PE=1 SV=1
tr|E9PJ96|E9PJ96_HUMAN|PF00249|40_86	1.08544	PF00249	tr|E9PJ96|E9PJ96_HUMAN Transcriptional activator Myb OS=Homo sapiens OX=9606 GN=MYB PE=1 SV=1
tr|E9PNH6|E9PNH6_HUMAN|PF00249|40_86	1.08544	PF00249	tr|E9PNH6|E9PNH6_HUMAN Transcriptional activator Myb OS=Homo sapiens OX=9606 GN=MYB PE=1 SV=1
tr|Q708E3|Q708E3_HUMAN|PF00249|40_86	1.08544	PF00249	tr|Q708E3|Q708E3_HUMAN C-myb v-myb myeloblastosis viral oncogene homologue (avian), exon 1 and joined CDS OS=Homo sapiens OX=9606 GN=MYB PE=1 SV=1
tr|Q708E6|Q708E6_HUMAN|PF00249|40_86	1.08544	PF00249	tr|Q708E6|Q708E6_HUMAN C-myb v-myb myeloblastosis viral oncogene homologue (avian), exon 1 and joined CDS OS=Homo sapiens OX=9606 GN=MYB PE=1 SV=1
tr|A0A087WTI6|A0A087WTI6_HUMAN|PF00249|40_86	1.08544	PF00249	tr|A0A087WTI6|A0A087WTI6_HUMAN Transcriptional activator Myb OS=Homo sapiens OX=9606 GN=MYB PE=1 SV=1
tr|E9PLN0|E9PLN0_HUMAN|PF00249|40_86	1.08544	PF00249	tr|E9PLN0|E9PLN0_HUMAN Transcriptional activator Myb OS=Homo sapiens OX=9606 GN=MYB PE=1 SV=1
tr|F8W8G5|F8W8G5_HUMAN|PF00249|40_86	1.08544	PF00249	tr|F8W8G5|F8W8G5_HUMAN Transcriptional activator Myb OS=Homo sapiens OX=9606 GN=MYB PE=1 SV=1
tr|E9PIW4|E9PIW4_HUMAN|PF00249|40_86	1.08544	PF00249	tr|E9PIW4|E9PIW4_HUMAN Transcriptional activator Myb OS=Homo sapiens OX=9606 GN=MYB PE=1 SV=1
tr|E9PPR4|E9PPR4_HUMAN|PF00249|40_86	1.08544	PF00249	tr|E9PPR4|E9PPR4_HUMAN Transcriptional activator Myb OS=Homo sapiens OX=9606 GN=MYB PE=1 SV=1
tr|Q708E1|Q708E1_HUMAN|PF00249|40_86	1.08544	PF00249	tr|Q708E1|Q708E1_HUMAN C-myb v-myb myeloblastosis viral oncogene homologue (avian), exon 1 and joined CDS OS=Homo sapiens OX=9606 GN=MYB PE=1 SV=1
sp|P10242|MYB_HUMAN|PF00249|40_86	1.08544	PF00249	sp|P10242|MYB_HUMAN Transcriptional activator Myb OS=Homo sapiens OX=9606 GN=MYB PE=1 SV=2
tr|E9PKZ3|E9PKZ3_HUMAN|PF00249|40_86	1.08544	PF00249	tr|E9PKZ3|E9PKZ3_HUMAN Transcriptional activator Myb OS=Homo sapiens OX=9606 GN=MYB PE=1 SV=1
tr|E9PPL8|E9PPL8_HUMAN|PF00249|40_86	1.08544	PF00249	tr|E9PPL8|E9PPL8_HUMAN Transcriptional activator Myb OS=Homo sapiens OX=9606 GN=MYB PE=1 SV=1
tr|E9PQQ2|E9PQQ2_HUMAN|PF00249|40_86	1.08544	PF00249	tr|E9PQQ2|E9PQQ2_HUMAN Transcriptional activator Myb OS=Homo sapiens OX=9606 GN=MYB PE=1 SV=1
tr|E9PN92|E9PN92_HUMAN|PF00249|40_86	1.08544	PF00249	tr|E9PN92|E9PN92_HUMAN Transcriptional activator Myb OS=Homo sapiens OX=9606 GN=MYB PE=1 SV=1
tr|E9PN43|E9PN43_HUMAN|PF00249|40_86	1.08544	PF00249	tr|E9PN43|E9PN43_HUMAN Transcriptional activator Myb OS=Homo sapiens OX=9606 GN=MYB PE=1 SV=1
tr|A0A2R8Y4K0|A0A2R8Y4K0_HUMAN|PF01048|3_51	1.08543	PF01048	tr|A0A2R8Y4K0|A0A2R8Y4K0_HUMAN S-methyl-5'-thioadenosine phosphorylase (Fragment) OS=Homo sapiens OX=9606 GN=MTAP PE=4 SV=1
sp|Q92636|FAN_HUMAN|PF00400|706_740	1.08543	PF00400	sp|Q92636|FAN_HUMAN Protein FAN OS=Homo sapiens OX=9606 GN=NSMAF PE=1 SV=2
sp|P61604|CH10_HUMAN|PF00166|8_100	1.08543	PF00166	sp|P61604|CH10_HUMAN 10 kDa heat shock protein, mitochondrial OS=Homo sapiens OX=9606 GN=HSPE1 PE=1 SV=2
tr|F5GYR3|F5GYR3_HUMAN|PF01189|252_275	1.08543	PF01189	tr|F5GYR3|F5GYR3_HUMAN Probable 28S rRNA (cytosine(4447)-C(5))-methyltransferase (Fragment) OS=Homo sapiens OX=9606 GN=NOP2 PE=1 SV=1
sp|Q96RL1|UIMC1_HUMAN|PF18282|71_128	1.08542	PF18282	sp|Q96RL1|UIMC1_HUMAN BRCA1-A complex subunit RAP80 OS=Homo sapiens OX=9606 GN=UIMC1 PE=1 SV=2
tr|D6RC40|D6RC40_HUMAN|PF18282|71_128	1.08542	PF18282	tr|D6RC40|D6RC40_HUMAN BRCA1-A complex subunit RAP80 (Fragment) OS=Homo sapiens OX=9606 GN=UIMC1 PE=1 SV=1
tr|D6RCQ3|D6RCQ3_HUMAN|PF18282|71_128	1.08542	PF18282	tr|D6RCQ3|D6RCQ3_HUMAN BRCA1-A complex subunit RAP80 OS=Homo sapiens OX=9606 GN=UIMC1 PE=1 SV=1
tr|M0R2G7|M0R2G7_HUMAN|PF07645|137_171	1.08542	PF07645	tr|M0R2G7|M0R2G7_HUMAN Adhesion G protein-coupled receptor E1 (Fragment) OS=Homo sapiens OX=9606 GN=ADGRE1 PE=1 SV=8
sp|Q14246|AGRE1_HUMAN|PF07645|171_205	1.08542	PF07645	sp|Q14246|AGRE1_HUMAN Adhesion G protein-coupled receptor E1 OS=Homo sapiens OX=9606 GN=ADGRE1 PE=2 SV=3
tr|A0A087WZE9|A0A087WZE9_HUMAN|PF01101|0_95	1.08542	PF01101	tr|A0A087WZE9|A0A087WZE9_HUMAN High mobility group nucleosome-binding domain-containing protein 3 OS=Homo sapiens OX=9606 GN=HMGN3 PE=1 SV=1
tr|K7ERQ1|K7ERQ1_HUMAN| |0_71	1.08541		tr|K7ERQ1|K7ERQ1_HUMAN DNA (cytosine-5)-methyltransferase 1 (Fragment) OS=Homo sapiens OX=9606 GN=DNMT1 PE=1 SV=1
tr|A0A088AWP7|A0A088AWP7_HUMAN|PF00188|13_43	1.08541	PF00188	tr|A0A088AWP7|A0A088AWP7_HUMAN Golgi-associated plant pathogenesis-related protein 1 OS=Homo sapiens OX=9606 GN=GLIPR2 PE=1 SV=1
tr|A0A087WTC8|A0A087WTC8_HUMAN|PF01575|41_75	1.08541	PF01575	tr|A0A087WTC8|A0A087WTC8_HUMAN Hydroxyacyl-thioester dehydratase type 2, mitochondrial (Fragment) OS=Homo sapiens OX=9606 GN=HTD2 PE=1 SV=1
tr|B4DRE3|B4DRE3_HUMAN|PF02493|37_57	1.08541	PF02493	tr|B4DRE3|B4DRE3_HUMAN MORN repeat-containing protein 1 OS=Homo sapiens OX=9606 GN=MORN1 PE=1 SV=1
sp|Q5T089|MORN1_HUMAN|PF02493|61_81	1.08541	PF02493	sp|Q5T089|MORN1_HUMAN MORN repeat-containing protein 1 OS=Homo sapiens OX=9606 GN=MORN1 PE=2 SV=2
tr|U3KQS9|U3KQS9_HUMAN|PF02493|36_56	1.08541	PF02493	tr|U3KQS9|U3KQS9_HUMAN MORN repeat-containing protein 1 (Fragment) OS=Homo sapiens OX=9606 GN=MORN1 PE=1 SV=1
sp|Q5TFG8|ZC21B_HUMAN|PF13913|13_38	1.0854	PF13913	sp|Q5TFG8|ZC21B_HUMAN Zinc finger C2HC domain-containing protein 1B OS=Homo sapiens OX=9606 GN=ZC2HC1B PE=1 SV=2
tr|A0A0J9YY30|A0A0J9YY30_HUMAN|PF15899|7_20	1.0854	PF15899	tr|A0A0J9YY30|A0A0J9YY30_HUMAN Sortilin (Fragment) OS=Homo sapiens OX=9606 GN=SORT1 PE=1 SV=1
sp|Q9H4I2|ZHX3_HUMAN|PF00046|619_666	1.0854	PF00046	sp|Q9H4I2|ZHX3_HUMAN Zinc fingers and homeoboxes protein 3 OS=Homo sapiens OX=9606 GN=ZHX3 PE=1 SV=3
tr|H0Y6F5|H0Y6F5_HUMAN|PF00046|328_375	1.0854	PF00046	tr|H0Y6F5|H0Y6F5_HUMAN Zinc fingers and homeoboxes protein 3 (Fragment) OS=Homo sapiens OX=9606 GN=ZHX3 PE=1 SV=1
tr|F5H0Z3|F5H0Z3_HUMAN|PF00058|42_71	1.08538	PF00058	tr|F5H0Z3|F5H0Z3_HUMAN Low-density lipoprotein receptor-related protein 6 (Fragment) OS=Homo sapiens OX=9606 GN=LRP6 PE=1 SV=1
sp|Q6P9F7|LRC8B_HUMAN|PF13855|655_714	1.08538	PF13855	sp|Q6P9F7|LRC8B_HUMAN Volume-regulated anion channel subunit LRRC8B OS=Homo sapiens OX=9606 GN=LRRC8B PE=1 SV=2
tr|Q8IU52|Q8IU52_HUMAN|PF00400|58_84	1.08537	PF00400	tr|Q8IU52|Q8IU52_HUMAN POC1 centriolar protein homolog B OS=Homo sapiens OX=9606 GN=POC1B PE=1 SV=1
tr|A0A5F9ZI31|A0A5F9ZI31_HUMAN|PF00018|3_38	1.08537	PF00018	tr|A0A5F9ZI31|A0A5F9ZI31_HUMAN Rho guanine nucleotide exchange factor 9 OS=Homo sapiens OX=9606 GN=ARHGEF9 PE=1 SV=1
tr|A0A1W2PQW9|A0A1W2PQW9_HUMAN|PF00018|3_38	1.08537	PF00018	tr|A0A1W2PQW9|A0A1W2PQW9_HUMAN Rho guanine nucleotide exchange factor 9 OS=Homo sapiens OX=9606 GN=ARHGEF9 PE=4 SV=1
tr|A0A096LP05|A0A096LP05_HUMAN|PF00018|3_38	1.08537	PF00018	tr|A0A096LP05|A0A096LP05_HUMAN Rho guanine nucleotide exchange factor 9 (Fragment) OS=Homo sapiens OX=9606 GN=ARHGEF9 PE=1 SV=1
tr|A0A1B0GVX8|A0A1B0GVX8_HUMAN|PF00018|3_38	1.08537	PF00018	tr|A0A1B0GVX8|A0A1B0GVX8_HUMAN Rho guanine nucleotide exchange factor 9 OS=Homo sapiens OX=9606 GN=ARHGEF9 PE=4 SV=1
tr|A0A096LPE7|A0A096LPE7_HUMAN|PF00018|3_38	1.08537	PF00018	tr|A0A096LPE7|A0A096LPE7_HUMAN Rho guanine nucleotide exchange factor 9 (Fragment) OS=Homo sapiens OX=9606 GN=ARHGEF9 PE=1 SV=1
tr|A0A1B0GV82|A0A1B0GV82_HUMAN|PF00018|3_38	1.08537	PF00018	tr|A0A1B0GV82|A0A1B0GV82_HUMAN Collybistin OS=Homo sapiens OX=9606 GN=ARHGEF9 PE=1 SV=1
tr|A0A1B0GV84|A0A1B0GV84_HUMAN|PF00018|3_38	1.08537	PF00018	tr|A0A1B0GV84|A0A1B0GV84_HUMAN Collybistin OS=Homo sapiens OX=9606 GN=ARHGEF9 PE=1 SV=1
tr|B1AMR3|B1AMR3_HUMAN|PF00018|3_38	1.08537	PF00018	tr|B1AMR3|B1AMR3_HUMAN Collybistin OS=Homo sapiens OX=9606 GN=ARHGEF9 PE=1 SV=1
tr|A0A6I8PLE7|A0A6I8PLE7_HUMAN|PF13431|11_43	1.08537	PF13431	tr|A0A6I8PLE7|A0A6I8PLE7_HUMAN DnaJ homolog subfamily C member 7 (Fragment) OS=Homo sapiens OX=9606 GN=DNAJC7 PE=4 SV=1
tr|A0A0A0MSL8|A0A0A0MSL8_HUMAN|PF00076|2_60	1.08536	PF00076	tr|A0A0A0MSL8|A0A0A0MSL8_HUMAN RBM14-RBM4 readthrough OS=Homo sapiens OX=9606 GN=RBM14-RBM4 PE=1 SV=1
tr|F8WDX3|F8WDX3_HUMAN|PF00076|2_60	1.08536	PF00076	tr|F8WDX3|F8WDX3_HUMAN RNA-binding protein 14 OS=Homo sapiens OX=9606 GN=RBM14 PE=4 SV=1
sp|Q96PK6|RBM14_HUMAN|PF00076|2_60	1.08536	PF00076	sp|Q96PK6|RBM14_HUMAN RNA-binding protein 14 OS=Homo sapiens OX=9606 GN=RBM14 PE=1 SV=2
tr|A0A0A6YYI9|A0A0A6YYI9_HUMAN|PF00076|2_60	1.08536	PF00076	tr|A0A0A6YYI9|A0A0A6YYI9_HUMAN Protein RBM14-RBM4 OS=Homo sapiens OX=9606 GN=RBM14-RBM4 PE=4 SV=1
tr|B8ZZ74|B8ZZ74_HUMAN|PF00076|2_60	1.08536	PF00076	tr|B8ZZ74|B8ZZ74_HUMAN RNA-binding protein 14 OS=Homo sapiens OX=9606 GN=RBM14 PE=4 SV=1
tr|J3KQ21|J3KQ21_HUMAN|PF00023|381_411	1.08536	PF00023	tr|J3KQ21|J3KQ21_HUMAN Ankyrin repeat and MYND domain-containing protein 1 OS=Homo sapiens OX=9606 GN=ANKMY1 PE=1 SV=1
sp|Q9P2S6|ANKY1_HUMAN|PF00023|292_322	1.08536	PF00023	sp|Q9P2S6|ANKY1_HUMAN Ankyrin repeat and MYND domain-containing protein 1 OS=Homo sapiens OX=9606 GN=ANKMY1 PE=2 SV=2
sp|Q96E35|ZMY19_HUMAN|PF01753|181_212	1.08534	PF01753	sp|Q96E35|ZMY19_HUMAN Zinc finger MYND domain-containing protein 19 OS=Homo sapiens OX=9606 GN=ZMYND19 PE=1 SV=1
tr|H0Y9D7|H0Y9D7_HUMAN|PF02469|125_193	1.08533	PF02469	tr|H0Y9D7|H0Y9D7_HUMAN Transforming growth factor-beta-induced protein ig-h3 (Fragment) OS=Homo sapiens OX=9606 GN=TGFBI PE=1 SV=1
tr|G5EA36|G5EA36_HUMAN|PF00515|634_666	1.08533	PF00515	tr|G5EA36|G5EA36_HUMAN Cell division cycle 27, isoform CRA_c OS=Homo sapiens OX=9606 GN=CDC27 PE=1 SV=1
tr|I3L394|I3L394_HUMAN|PF00515|29_61	1.08533	PF00515	tr|I3L394|I3L394_HUMAN Cell division cycle protein 27 homolog (Fragment) OS=Homo sapiens OX=9606 GN=CDC27 PE=1 SV=1
sp|P30260|CDC27_HUMAN|PF00515|635_667	1.08533	PF00515	sp|P30260|CDC27_HUMAN Cell division cycle protein 27 homolog OS=Homo sapiens OX=9606 GN=CDC27 PE=1 SV=2
sp|Q7L1T6|NB5R4_HUMAN|PF00175|394_500	1.08532	PF00175	sp|Q7L1T6|NB5R4_HUMAN Cytochrome b5 reductase 4 OS=Homo sapiens OX=9606 GN=CYB5R4 PE=1 SV=1
tr|A0A0C4DFP6|A0A0C4DFP6_HUMAN|PF07593|449_504	1.08532	PF07593	tr|A0A0C4DFP6|A0A0C4DFP6_HUMAN Cartilage acidic protein 1 OS=Homo sapiens OX=9606 GN=CRTAC1 PE=1 SV=1
sp|Q9NQ79|CRAC1_HUMAN|PF07593|457_512	1.08532	PF07593	sp|Q9NQ79|CRAC1_HUMAN Cartilage acidic protein 1 OS=Homo sapiens OX=9606 GN=CRTAC1 PE=1 SV=2
tr|Q5T4F6|Q5T4F6_HUMAN|PF07593|353_408	1.08532	PF07593	tr|Q5T4F6|Q5T4F6_HUMAN Cartilage acidic protein 1 (Fragment) OS=Homo sapiens OX=9606 GN=CRTAC1 PE=1 SV=1
sp|P52815|RM12_HUMAN|PF00542|129_197	1.0853	PF00542	sp|P52815|RM12_HUMAN 39S ribosomal protein L12, mitochondrial OS=Homo sapiens OX=9606 GN=MRPL12 PE=1 SV=2
tr|F8VX21|F8VX21_HUMAN|PF00400|12_46	1.0853	PF00400	tr|F8VX21|F8VX21_HUMAN POC1 centriolar protein homolog B OS=Homo sapiens OX=9606 GN=POC1B PE=1 SV=1
tr|G3V5T4|G3V5T4_HUMAN|PF02263|42_89	1.0853	PF02263	tr|G3V5T4|G3V5T4_HUMAN Atlastin-1 (Fragment) OS=Homo sapiens OX=9606 GN=ATL1 PE=1 SV=8
sp|Q7Z7K6|CENPV_HUMAN|PF04828|170_244	1.08528	PF04828	sp|Q7Z7K6|CENPV_HUMAN Centromere protein V OS=Homo sapiens OX=9606 GN=CENPV PE=1 SV=1
tr|C9J3M0|C9J3M0_HUMAN| |0_38	1.08528		tr|C9J3M0|C9J3M0_HUMAN UTP--glucose-1-phosphate uridylyltransferase (Fragment) OS=Homo sapiens OX=9606 GN=UGP2 PE=1 SV=1
tr|F5H0L2|F5H0L2_HUMAN|PF00008|237_265	1.08528	PF00008	tr|F5H0L2|F5H0L2_HUMAN Protein crumbs homolog 1 OS=Homo sapiens OX=9606 GN=CRB1 PE=1 SV=1
sp|P82279|CRUM1_HUMAN|PF00008|306_334	1.08528	PF00008	sp|P82279|CRUM1_HUMAN Protein crumbs homolog 1 OS=Homo sapiens OX=9606 GN=CRB1 PE=1 SV=2
tr|M0QZR0|M0QZR0_HUMAN| |0_56	1.08528		tr|M0QZR0|M0QZR0_HUMAN Coiled-coil domain-containing protein 9 (Fragment) OS=Homo sapiens OX=9606 GN=CCDC9 PE=1 SV=1
sp|Q9GZL7|WDR12_HUMAN|PF00400|248_284	1.08527	PF00400	sp|Q9GZL7|WDR12_HUMAN Ribosome biogenesis protein WDR12 OS=Homo sapiens OX=9606 GN=WDR12 PE=1 SV=2
tr|I3L0P6|I3L0P6_HUMAN| |0_35	1.08527		tr|I3L0P6|I3L0P6_HUMAN Heat shock protein 75 kDa, mitochondrial (Fragment) OS=Homo sapiens OX=9606 GN=TRAP1 PE=1 SV=8
sp|Q8WXH4|ASB11_HUMAN|PF13637|229_280	1.08526	PF13637	sp|Q8WXH4|ASB11_HUMAN Ankyrin repeat and SOCS box protein 11 OS=Homo sapiens OX=9606 GN=ASB11 PE=1 SV=1
tr|I3L2G6|I3L2G6_HUMAN|PF01019|116_146	1.08526	PF01019	tr|I3L2G6|I3L2G6_HUMAN Glutathione hydrolase 6 (Fragment) OS=Homo sapiens OX=9606 GN=GGT6 PE=1 SV=1
tr|H3BVC6|H3BVC6_HUMAN|PF01352|12_54	1.08525	PF01352	tr|H3BVC6|H3BVC6_HUMAN Zinc finger protein 90 homolog (Fragment) OS=Homo sapiens OX=9606 GN=ZFP90 PE=1 SV=1
tr|J3QKQ8|J3QKQ8_HUMAN|PF01352|12_54	1.08525	PF01352	tr|J3QKQ8|J3QKQ8_HUMAN Zinc finger protein 90 homolog OS=Homo sapiens OX=9606 GN=ZFP90 PE=1 SV=1
sp|Q8TF47|ZFP90_HUMAN|PF01352|12_54	1.08525	PF01352	sp|Q8TF47|ZFP90_HUMAN Zinc finger protein 90 homolog OS=Homo sapiens OX=9606 GN=ZFP90 PE=1 SV=2
tr|I3L0X7|I3L0X7_HUMAN|PF01352|1_43	1.08525	PF01352	tr|I3L0X7|I3L0X7_HUMAN Zinc finger protein 90 homolog (Fragment) OS=Homo sapiens OX=9606 GN=ZFP90 PE=1 SV=2
tr|Q5T4U8|Q5T4U8_HUMAN|PF00432|113_139	1.08525	PF00432	tr|Q5T4U8|Q5T4U8_HUMAN Geranylgeranyl transferase type-2 subunit beta OS=Homo sapiens OX=9606 GN=RABGGTB PE=1 SV=1
tr|J3QR79|J3QR79_HUMAN|PF00226|48_112	1.08524	PF00226	tr|J3QR79|J3QR79_HUMAN DnaJ homolog subfamily C member 25 OS=Homo sapiens OX=9606 GN=DNAJC25 PE=4 SV=1
sp|O94933|SLIK3_HUMAN|PF13855|104_160	1.08524	PF13855	sp|O94933|SLIK3_HUMAN SLIT and NTRK-like protein 3 OS=Homo sapiens OX=9606 GN=SLITRK3 PE=2 SV=2
tr|C9K0R4|C9K0R4_HUMAN|PF13855|104_160	1.08524	PF13855	tr|C9K0R4|C9K0R4_HUMAN SLIT and NTRK-like protein 3 (Fragment) OS=Homo sapiens OX=9606 GN=SLITRK3 PE=1 SV=8
tr|H3BQF1|H3BQF1_HUMAN|PF00156|31_100	1.08524	PF00156	tr|H3BQF1|H3BQF1_HUMAN Adenine phosphoribosyltransferase (Fragment) OS=Homo sapiens OX=9606 GN=APRT PE=1 SV=8
tr|G3V2N1|G3V2N1_HUMAN|PF00709|107_179	1.08524	PF00709	tr|G3V2N1|G3V2N1_HUMAN Adenylosuccinate synthetase isozyme 1 OS=Homo sapiens OX=9606 GN=ADSS1 PE=1 SV=1
tr|H0YDB1|H0YDB1_HUMAN|PF16661|4_50	1.08523	PF16661	tr|H0YDB1|H0YDB1_HUMAN Integrator complex subunit 11 (Fragment) OS=Homo sapiens OX=9606 GN=INTS11 PE=1 SV=1
sp|Q9BVC4|LST8_HUMAN|PF00400|33_69	1.08522	PF00400	sp|Q9BVC4|LST8_HUMAN Target of rapamycin complex subunit LST8 OS=Homo sapiens OX=9606 GN=MLST8 PE=1 SV=1
tr|H3BM50|H3BM50_HUMAN|PF00400|33_69	1.08522	PF00400	tr|H3BM50|H3BM50_HUMAN G protein beta subunit-like OS=Homo sapiens OX=9606 GN=MLST8 PE=1 SV=1
tr|A0A0A0MR05|A0A0A0MR05_HUMAN|PF00400|33_69	1.08522	PF00400	tr|A0A0A0MR05|A0A0A0MR05_HUMAN G protein beta subunit-like OS=Homo sapiens OX=9606 GN=MLST8 PE=1 SV=1
tr|H3BN58|H3BN58_HUMAN|PF00400|33_69	1.08522	PF00400	tr|H3BN58|H3BN58_HUMAN G protein beta subunit-like (Fragment) OS=Homo sapiens OX=9606 GN=MLST8 PE=1 SV=1
tr|H3BPT1|H3BPT1_HUMAN|PF00400|33_69	1.08522	PF00400	tr|H3BPT1|H3BPT1_HUMAN G protein beta subunit-like OS=Homo sapiens OX=9606 GN=MLST8 PE=1 SV=1
tr|H3BPU5|H3BPU5_HUMAN|PF00400|33_69	1.08522	PF00400	tr|H3BPU5|H3BPU5_HUMAN G protein beta subunit-like OS=Homo sapiens OX=9606 GN=MLST8 PE=1 SV=1
tr|K7EP04|K7EP04_HUMAN|PF00011|68_107	1.08522	PF00011	tr|K7EP04|K7EP04_HUMAN Heat shock protein beta-6 OS=Homo sapiens OX=9606 GN=HSPB6 PE=1 SV=1
tr|H7C139|H7C139_HUMAN|PF00045|31_77	1.08522	PF00045	tr|H7C139|H7C139_HUMAN Stromelysin-1 (Fragment) OS=Homo sapiens OX=9606 GN=MMP3 PE=1 SV=1
sp|Q14151|SAFB2_HUMAN|PF02037|29_63	1.08521	PF02037	sp|Q14151|SAFB2_HUMAN Scaffold attachment factor B2 OS=Homo sapiens OX=9606 GN=SAFB2 PE=1 SV=1
sp|P10244|MYBB_HUMAN|PF13921|33_94	1.0852	PF13921	sp|P10244|MYBB_HUMAN Myb-related protein B OS=Homo sapiens OX=9606 GN=MYBL2 PE=1 SV=1
tr|C9JM46|C9JM46_HUMAN|PF07479|147_172	1.08516	PF07479	tr|C9JM46|C9JM46_HUMAN Glycerol-3-phosphate dehydrogenase [NAD(+)] (Fragment) OS=Homo sapiens OX=9606 GN=GPD1L PE=1 SV=1
tr|K7EL76|K7EL76_HUMAN|PF13424|246_323	1.08516	PF13424	tr|K7EL76|K7EL76_HUMAN Kinesin light chain (Fragment) OS=Homo sapiens OX=9606 GN=KLC3 PE=1 SV=8
sp|Q6P597|KLC3_HUMAN|PF13424|246_323	1.08516	PF13424	sp|Q6P597|KLC3_HUMAN Kinesin light chain 3 OS=Homo sapiens OX=9606 GN=KLC3 PE=1 SV=2
tr|H3BTY6|H3BTY6_HUMAN|PF17862|22_61	1.08516	PF17862	tr|H3BTY6|H3BTY6_HUMAN Paraplegin (Fragment) OS=Homo sapiens OX=9606 GN=SPG7 PE=1 SV=1
tr|A0A2R8YEH4|A0A2R8YEH4_HUMAN|PF17862|191_230	1.08516	PF17862	tr|A0A2R8YEH4|A0A2R8YEH4_HUMAN Paraplegin OS=Homo sapiens OX=9606 GN=SPG7 PE=1 SV=1
tr|A0A2R8Y7E2|A0A2R8Y7E2_HUMAN|PF17862|379_418	1.08516	PF17862	tr|A0A2R8Y7E2|A0A2R8Y7E2_HUMAN Paraplegin (Fragment) OS=Homo sapiens OX=9606 GN=SPG7 PE=1 SV=1
tr|A0A2R8Y7B8|A0A2R8Y7B8_HUMAN|PF17862|393_432	1.08516	PF17862	tr|A0A2R8Y7B8|A0A2R8Y7B8_HUMAN Paraplegin (Fragment) OS=Homo sapiens OX=9606 GN=SPG7 PE=1 SV=1
tr|A0A2R8Y4Y7|A0A2R8Y4Y7_HUMAN|PF17862|463_502	1.08516	PF17862	tr|A0A2R8Y4Y7|A0A2R8Y4Y7_HUMAN Paraplegin OS=Homo sapiens OX=9606 GN=SPG7 PE=1 SV=1
tr|A0A2R8Y6K2|A0A2R8Y6K2_HUMAN|PF17862|353_392	1.08516	PF17862	tr|A0A2R8Y6K2|A0A2R8Y6K2_HUMAN Paraplegin OS=Homo sapiens OX=9606 GN=SPG7 PE=1 SV=1
tr|H3BTR8|H3BTR8_HUMAN|PF17862|40_79	1.08516	PF17862	tr|H3BTR8|H3BTR8_HUMAN Paraplegin (Fragment) OS=Homo sapiens OX=9606 GN=SPG7 PE=1 SV=1
tr|A0A2R8YGZ0|A0A2R8YGZ0_HUMAN|PF17862|127_166	1.08516	PF17862	tr|A0A2R8YGZ0|A0A2R8YGZ0_HUMAN Paraplegin (Fragment) OS=Homo sapiens OX=9606 GN=SPG7 PE=1 SV=1
tr|J3KRF6|J3KRF6_HUMAN|PF17862|178_217	1.08516	PF17862	tr|J3KRF6|J3KRF6_HUMAN Paraplegin (Fragment) OS=Homo sapiens OX=9606 GN=SPG7 PE=1 SV=2
sp|Q9UQ90|SPG7_HUMAN|PF17862|507_546	1.08516	PF17862	sp|Q9UQ90|SPG7_HUMAN Paraplegin OS=Homo sapiens OX=9606 GN=SPG7 PE=1 SV=2
tr|A0A2R8Y3M4|A0A2R8Y3M4_HUMAN|PF17862|507_546	1.08516	PF17862	tr|A0A2R8Y3M4|A0A2R8Y3M4_HUMAN Paraplegin OS=Homo sapiens OX=9606 GN=SPG7 PE=1 SV=1
tr|A0A2R8YFW4|A0A2R8YFW4_HUMAN|PF17862|507_546	1.08516	PF17862	tr|A0A2R8YFW4|A0A2R8YFW4_HUMAN Paraplegin OS=Homo sapiens OX=9606 GN=SPG7 PE=1 SV=1
tr|A0A2R8Y726|A0A2R8Y726_HUMAN|PF17862|371_410	1.08516	PF17862	tr|A0A2R8Y726|A0A2R8Y726_HUMAN Paraplegin OS=Homo sapiens OX=9606 GN=SPG7 PE=1 SV=1
tr|A0A2U3TZH1|A0A2U3TZH1_HUMAN|PF17862|500_539	1.08516	PF17862	tr|A0A2U3TZH1|A0A2U3TZH1_HUMAN Paraplegin OS=Homo sapiens OX=9606 GN=SPG7 PE=1 SV=1
tr|C9JH92|C9JH92_HUMAN|PF00107|159_202	1.08515	PF00107	tr|C9JH92|C9JH92_HUMAN Quinone oxidoreductase (Fragment) OS=Homo sapiens OX=9606 GN=CRYZ PE=1 SV=1
tr|H3BV91|H3BV91_HUMAN|PF00766|0_21	1.08514	PF00766	tr|H3BV91|H3BV91_HUMAN Electron transfer flavoprotein subunit alpha, mitochondrial (Fragment) OS=Homo sapiens OX=9606 GN=ETFA PE=1 SV=1
tr|H0YN66|H0YN66_HUMAN|PF14555|29_63	1.08514	PF14555	tr|H0YN66|H0YN66_HUMAN OTU domain-containing protein 7A (Fragment) OS=Homo sapiens OX=9606 GN=OTUD7A PE=1 SV=1
tr|I3L3Z3|I3L3Z3_HUMAN|PF00079|56_110	1.08512	PF00079	tr|I3L3Z3|I3L3Z3_HUMAN Pigment epithelium-derived factor (Fragment) OS=Homo sapiens OX=9606 GN=SERPINF1 PE=1 SV=1
tr|Q5JVC0|Q5JVC0_HUMAN|PF03328|1_37	1.08512	PF03328	tr|Q5JVC0|Q5JVC0_HUMAN Citramalyl-CoA lyase, mitochondrial (Fragment) OS=Homo sapiens OX=9606 GN=CLYBL PE=1 SV=1
tr|F8WDA9|F8WDA9_HUMAN|PF00370|12_58	1.08511	PF00370	tr|F8WDA9|F8WDA9_HUMAN Glycerol kinase OS=Homo sapiens OX=9606 GN=GK PE=1 SV=1
tr|F8WBI8|F8WBI8_HUMAN|PF00370|12_58	1.08511	PF00370	tr|F8WBI8|F8WBI8_HUMAN Glycerol kinase OS=Homo sapiens OX=9606 GN=GK PE=1 SV=1
tr|E9PAR0|E9PAR0_HUMAN|PF00254|0_39	1.08511	PF00254	tr|E9PAR0|E9PAR0_HUMAN Peptidylprolyl isomerase OS=Homo sapiens OX=9606 GN=FKBP11 PE=1 SV=1
tr|F5H170|F5H170_HUMAN|PF00226|5_65	1.08511	PF00226	tr|F5H170|F5H170_HUMAN DnaJ homolog subfamily A member 4 OS=Homo sapiens OX=9606 GN=DNAJA4 PE=1 SV=1
tr|C9JDE6|C9JDE6_HUMAN|PF00226|5_65	1.08511	PF00226	tr|C9JDE6|C9JDE6_HUMAN DnaJ homolog subfamily A member 4 OS=Homo sapiens OX=9606 GN=DNAJA4 PE=1 SV=2
tr|F8WF76|F8WF76_HUMAN|PF00226|5_65	1.08511	PF00226	tr|F8WF76|F8WF76_HUMAN DnaJ homolog subfamily A member 4 OS=Homo sapiens OX=9606 GN=DNAJA4 PE=1 SV=1
sp|P46597|ASMT_HUMAN|PF16864|11_99	1.0851	PF16864	sp|P46597|ASMT_HUMAN Acetylserotonin O-methyltransferase OS=Homo sapiens OX=9606 GN=ASMT PE=1 SV=1
tr|A0A2R8Y829|A0A2R8Y829_HUMAN|PF02729|39_115	1.08509	PF02729	tr|A0A2R8Y829|A0A2R8Y829_HUMAN Ornithine carbamoyltransferase, mitochondrial OS=Homo sapiens OX=9606 GN=OTC PE=1 SV=1
tr|A0A3B3ITX2|A0A3B3ITX2_HUMAN|PF00400|11_37	1.08509	PF00400	tr|A0A3B3ITX2|A0A3B3ITX2_HUMAN Coatomer subunit alpha OS=Homo sapiens OX=9606 GN=COPA PE=1 SV=1
tr|A0A3B3IS23|A0A3B3IS23_HUMAN|PF00400|11_37	1.08509	PF00400	tr|A0A3B3IS23|A0A3B3IS23_HUMAN Coatomer subunit alpha OS=Homo sapiens OX=9606 GN=COPA PE=1 SV=1
tr|Q9NQN3|Q9NQN3_HUMAN| |0_54	1.08508		tr|Q9NQN3|Q9NQN3_HUMAN Jouberin OS=Homo sapiens OX=9606 GN=AHI1 PE=4 SV=1
sp|P63122|VPK8_HUMAN|PF01585|111_154	1.08507	PF01585	sp|P63122|VPK8_HUMAN Endogenous retrovirus group K member 8 Pro protein OS=Homo sapiens OX=9606 GN=ERVK-8 PE=3 SV=1
sp|P63127|VPK9_HUMAN|PF01585|111_154	1.08507	PF01585	sp|P63127|VPK9_HUMAN Endogenous retrovirus group K member 9 Pro protein OS=Homo sapiens OX=9606 GN=ERVK-9 PE=3 SV=1
tr|F8W6I7|F8W6I7_HUMAN|PF00076|106_168	1.08507	PF00076	tr|F8W6I7|F8W6I7_HUMAN Helix-destabilizing protein OS=Homo sapiens OX=9606 GN=HNRNPA1 PE=1 SV=2
tr|F8VTQ5|F8VTQ5_HUMAN|PF00076|57_119	1.08507	PF00076	tr|F8VTQ5|F8VTQ5_HUMAN Heterogeneous nuclear ribonucleoprotein A1 (Fragment) OS=Homo sapiens OX=9606 GN=HNRNPA1 PE=1 SV=1
tr|F8VZ49|F8VZ49_HUMAN|PF00076|125_187	1.08507	PF00076	tr|F8VZ49|F8VZ49_HUMAN Helix-destabilizing protein (Fragment) OS=Homo sapiens OX=9606 GN=HNRNPA1 PE=1 SV=1
tr|A0A2R8Y4L2|A0A2R8Y4L2_HUMAN|PF00076|61_123	1.08507	PF00076	tr|A0A2R8Y4L2|A0A2R8Y4L2_HUMAN Heterogeneous nuclear ribonucleoprotein A1 pseudogene 48 OS=Homo sapiens OX=9606 GN=HNRNPA1P48 PE=1 SV=1
sp|P09651|ROA1_HUMAN|PF00076|106_168	1.08507	PF00076	sp|P09651|ROA1_HUMAN Heterogeneous nuclear ribonucleoprotein A1 OS=Homo sapiens OX=9606 GN=HNRNPA1 PE=1 SV=5
tr|K7EQP2|K7EQP2_HUMAN|PF01253|1_47	1.08506	PF01253	tr|K7EQP2|K7EQP2_HUMAN Eukaryotic translation initiation factor 1 (Fragment) OS=Homo sapiens OX=9606 GN=EIF1 PE=1 SV=1
tr|U3KQR4|U3KQR4_HUMAN|PF05768|32_56	1.08505	PF05768	tr|U3KQR4|U3KQR4_HUMAN Glutaredoxin-like protein OS=Homo sapiens OX=9606 GN=C5orf63 PE=1 SV=1
tr|B8ZWD1|B8ZWD1_HUMAN|PF00887|13_92	1.08505	PF00887	tr|B8ZWD1|B8ZWD1_HUMAN Acyl-CoA-binding protein OS=Homo sapiens OX=9606 GN=DBI PE=1 SV=1
tr|E9PC43|E9PC43_HUMAN|PF06658|11_117	1.08502	PF06658	tr|E9PC43|E9PC43_HUMAN PRKR-interacting protein 1 OS=Homo sapiens OX=9606 GN=PRKRIP1 PE=1 SV=1
sp|A6NIV6|LRIQ4_HUMAN|PF13855|119_177	1.08501	PF13855	sp|A6NIV6|LRIQ4_HUMAN Leucine-rich repeat and IQ domain-containing protein 4 OS=Homo sapiens OX=9606 GN=LRRIQ4 PE=4 SV=2
tr|F8VTQ9|F8VTQ9_HUMAN|PF13181|817_846	1.085	PF13181	tr|F8VTQ9|F8VTQ9_HUMAN Dolichyl-phosphate-mannose--protein mannosyltransferase OS=Homo sapiens OX=9606 GN=TMTC1 PE=1 SV=1
sp|Q8IUR5|TMTC1_HUMAN|PF13181|755_784	1.085	PF13181	sp|Q8IUR5|TMTC1_HUMAN Protein O-mannosyl-transferase TMTC1 OS=Homo sapiens OX=9606 GN=TMTC1 PE=1 SV=3
tr|F8VXU8|F8VXU8_HUMAN|PF13181|779_808	1.085	PF13181	tr|F8VXU8|F8VXU8_HUMAN Dolichyl-phosphate-mannose--protein mannosyltransferase OS=Homo sapiens OX=9606 GN=TMTC1 PE=1 SV=1
tr|F8W1G6|F8W1G6_HUMAN|PF00013|95_123	1.08499	PF00013	tr|F8W1G6|F8W1G6_HUMAN Poly(rC)-binding protein 2 (Fragment) OS=Homo sapiens OX=9606 GN=PCBP2 PE=1 SV=2
tr|H0Y858|H0Y858_HUMAN|PF13855|438_498	1.08499	PF13855	tr|H0Y858|H0Y858_HUMAN Toll-like receptor 9 (Fragment) OS=Homo sapiens OX=9606 PE=3 SV=1
sp|Q8WUY8|NAT14_HUMAN|PF00583|95_156	1.08496	PF00583	sp|Q8WUY8|NAT14_HUMAN N-acetyltransferase 14 OS=Homo sapiens OX=9606 GN=NAT14 PE=1 SV=1
tr|M0R1E3|M0R1E3_HUMAN|PF00583|67_128	1.08496	PF00583	tr|M0R1E3|M0R1E3_HUMAN N-acetyltransferase 14 (Fragment) OS=Homo sapiens OX=9606 GN=NAT14 PE=1 SV=1
tr|I3L2A8|I3L2A8_HUMAN|PF04218|5_55	1.08496	PF04218	tr|I3L2A8|I3L2A8_HUMAN Tigger transposable element-derived protein 7 (Fragment) OS=Homo sapiens OX=9606 GN=TIGD7 PE=4 SV=1
sp|Q6NT04|TIGD7_HUMAN|PF04218|5_55	1.08496	PF04218	sp|Q6NT04|TIGD7_HUMAN Tigger transposable element-derived protein 7 OS=Homo sapiens OX=9606 GN=TIGD7 PE=1 SV=1
sp|Q8N7S2|DNJ5G_HUMAN|PF00226|53_95	1.08496	PF00226	sp|Q8N7S2|DNJ5G_HUMAN DnaJ homolog subfamily C member 5G OS=Homo sapiens OX=9606 GN=DNAJC5G PE=2 SV=1
tr|A0A087WZZ2|A0A087WZZ2_HUMAN|PF17820|4_55	1.08495	PF17820	tr|A0A087WZZ2|A0A087WZZ2_HUMAN Rho GTPase-activating protein 23 (Fragment) OS=Homo sapiens OX=9606 GN=ARHGAP23 PE=1 SV=1
sp|Q8TAM2|TTC8_HUMAN|PF13432|426_483	1.08494	PF13432	sp|Q8TAM2|TTC8_HUMAN Tetratricopeptide repeat protein 8 OS=Homo sapiens OX=9606 GN=TTC8 PE=1 SV=2
tr|H0YJQ3|H0YJQ3_HUMAN|PF13432|189_246	1.08494	PF13432	tr|H0YJQ3|H0YJQ3_HUMAN Tetratricopeptide repeat protein 8 (Fragment) OS=Homo sapiens OX=9606 GN=TTC8 PE=1 SV=1
tr|A0A0C4DGX9|A0A0C4DGX9_HUMAN|PF13432|416_473	1.08494	PF13432	tr|A0A0C4DGX9|A0A0C4DGX9_HUMAN Tetratricopeptide repeat domain 8 isoform 1 OS=Homo sapiens OX=9606 GN=TTC8 PE=1 SV=1
tr|A0A0C4DGY3|A0A0C4DGY3_HUMAN|PF13432|390_447	1.08494	PF13432	tr|A0A0C4DGY3|A0A0C4DGY3_HUMAN Tetratricopeptide repeat domain 8 isoform 2 OS=Homo sapiens OX=9606 GN=TTC8 PE=1 SV=1
tr|A0A0C4DGH8|A0A0C4DGH8_HUMAN|PF13432|360_417	1.08494	PF13432	tr|A0A0C4DGH8|A0A0C4DGH8_HUMAN Tetratricopeptide repeat domain 8 isoform 3 OS=Homo sapiens OX=9606 GN=TTC8 PE=1 SV=1
tr|A0A0C4DFT4|A0A0C4DFT4_HUMAN|PF13432|202_259	1.08494	PF13432	tr|A0A0C4DFT4|A0A0C4DFT4_HUMAN Tetratricopeptide repeat domain 8, isoform CRA_e OS=Homo sapiens OX=9606 GN=TTC8 PE=1 SV=1
sp|Q12906|ILF3_HUMAN|PF00035|528_588	1.08494	PF00035	sp|Q12906|ILF3_HUMAN Interleukin enhancer-binding factor 3 OS=Homo sapiens OX=9606 GN=ILF3 PE=1 SV=3
sp|Q8WW36|ZCH13_HUMAN|PF00098|109_127	1.08494	PF00098	sp|Q8WW36|ZCH13_HUMAN Zinc finger CCHC domain-containing protein 13 OS=Homo sapiens OX=9606 GN=ZCCHC13 PE=1 SV=1
tr|I3L2A5|I3L2A5_HUMAN|PF05118|2_91	1.08493	PF05118	tr|I3L2A5|I3L2A5_HUMAN Aspartate beta-hydroxylase domain-containing protein 1 OS=Homo sapiens OX=9606 GN=ASPHD1 PE=1 SV=1
tr|I3L2Y2|I3L2Y2_HUMAN|PF05118|2_91	1.08493	PF05118	tr|I3L2Y2|I3L2Y2_HUMAN Aspartate beta-hydroxylase domain containing 1, isoform CRA_a (Fragment) OS=Homo sapiens OX=9606 GN=ASPHD1 PE=1 SV=8
tr|G3V475|G3V475_HUMAN|PF05104|28_60	1.08493	PF05104	tr|G3V475|G3V475_HUMAN Kinectin (Fragment) OS=Homo sapiens OX=9606 GN=KTN1 PE=1 SV=1
tr|E9PRN7|E9PRN7_HUMAN|PF01073|6_81	1.08491	PF01073	tr|E9PRN7|E9PRN7_HUMAN 3 beta-hydroxysteroid dehydrogenase/Delta 5-->4-isomerase type 1 (Fragment) OS=Homo sapiens OX=9606 GN=HSD3B1 PE=1 SV=8
tr|H3BQH3|H3BQH3_HUMAN|PF13415|40_94	1.0849	PF13415	tr|H3BQH3|H3BQH3_HUMAN Kelch domain-containing protein 4 (Fragment) OS=Homo sapiens OX=9606 GN=KLHDC4 PE=1 SV=8
tr|D6REB1|D6REB1_HUMAN| |0_67	1.0849		tr|D6REB1|D6REB1_HUMAN Disabled homolog 2 (Fragment) OS=Homo sapiens OX=9606 GN=DAB2 PE=1 SV=1
tr|A0A0C4DFM0|A0A0C4DFM0_HUMAN|PF13417|7_86	1.0849	PF13417	tr|A0A0C4DFM0|A0A0C4DFM0_HUMAN Maleylacetoacetate isomerase OS=Homo sapiens OX=9606 GN=GSTZ1 PE=1 SV=1
tr|G3V4T6|G3V4T6_HUMAN|PF13417|8_87	1.0849	PF13417	tr|G3V4T6|G3V4T6_HUMAN Maleylacetoacetate isomerase OS=Homo sapiens OX=9606 GN=GSTZ1 PE=1 SV=1
tr|H0Y929|H0Y929_HUMAN|PF00595|3_50	1.08489	PF00595	tr|H0Y929|H0Y929_HUMAN PDZ and LIM domain protein 5 (Fragment) OS=Homo sapiens OX=9606 GN=PDLIM5 PE=1 SV=1
tr|H0YBI4|H0YBI4_HUMAN|PF00595|3_50	1.08489	PF00595	tr|H0YBI4|H0YBI4_HUMAN PDZ and LIM domain protein 5 (Fragment) OS=Homo sapiens OX=9606 GN=PDLIM5 PE=1 SV=1
tr|B0QZK4|B0QZK4_HUMAN|PF00538|44_105	1.08488	PF00538	tr|B0QZK4|B0QZK4_HUMAN Heterochromatin protein 1-binding protein 3 (Fragment) OS=Homo sapiens OX=9606 GN=HP1BP3 PE=1 SV=1
tr|Q71S60|Q71S60_HUMAN|PF00085|130_174	1.08487	PF00085	tr|Q71S60|Q71S60_HUMAN DnaJ homolog subfamily C member 10 OS=Homo sapiens OX=9606 GN=DNAJC10 PE=1 SV=1
tr|I3L3G4|I3L3G4_HUMAN| |0_26	1.08486		tr|I3L3G4|I3L3G4_HUMAN WSC domain-containing protein 1 (Fragment) OS=Homo sapiens OX=9606 GN=WSCD1 PE=1 SV=1
tr|H3BSW3|H3BSW3_HUMAN| |0_63	1.08485		tr|H3BSW3|H3BSW3_HUMAN Adenine phosphoribosyltransferase OS=Homo sapiens OX=9606 GN=APRT PE=1 SV=1
sp|Q6PD62|CTR9_HUMAN|PF13181|451_482	1.08485	PF13181	sp|Q6PD62|CTR9_HUMAN RNA polymerase-associated protein CTR9 homolog OS=Homo sapiens OX=9606 GN=CTR9 PE=1 SV=1
tr|A0A0J9YXA4|A0A0J9YXA4_HUMAN|PF01753|85_116	1.08485	PF01753	tr|A0A0J9YXA4|A0A0J9YXA4_HUMAN Deformed epidermal autoregulatory factor 1 homolog (Fragment) OS=Homo sapiens OX=9606 GN=DEAF1 PE=1 SV=1
tr|H0YCH1|H0YCH1_HUMAN|PF01753|291_322	1.08485	PF01753	tr|H0YCH1|H0YCH1_HUMAN Deformed epidermal autoregulatory factor 1 homolog (Fragment) OS=Homo sapiens OX=9606 GN=DEAF1 PE=1 SV=1
tr|D6RDM6|D6RDM6_HUMAN|PF07679|46_91	1.08484	PF07679	tr|D6RDM6|D6RDM6_HUMAN Microfibrillar-associated protein 3-like (Fragment) OS=Homo sapiens OX=9606 GN=MFAP3L PE=4 SV=1
tr|A0A0G2JK37|A0A0G2JK37_HUMAN|PF13637|107_163	1.08484	PF13637	tr|A0A0G2JK37|A0A0G2JK37_HUMAN G patch domain and ankyrin repeat-containing protein 1 (Fragment) OS=Homo sapiens OX=9606 GN=GPANK1 PE=1 SV=1
sp|O95872|GPAN1_HUMAN|PF13637|107_163	1.08484	PF13637	sp|O95872|GPAN1_HUMAN G patch domain and ankyrin repeat-containing protein 1 OS=Homo sapiens OX=9606 GN=GPANK1 PE=1 SV=1
tr|A0A0A0MSL4|A0A0A0MSL4_HUMAN|PF13637|107_163	1.08484	PF13637	tr|A0A0A0MSL4|A0A0A0MSL4_HUMAN G patch domain and ankyrin repeat-containing protein 1 (Fragment) OS=Homo sapiens OX=9606 GN=GPANK1 PE=1 SV=6
tr|A0A0G2JJ73|A0A0G2JJ73_HUMAN|PF13637|107_163	1.08484	PF13637	tr|A0A0G2JJ73|A0A0G2JJ73_HUMAN G patch domain and ankyrin repeat-containing protein 1 (Fragment) OS=Homo sapiens OX=9606 GN=GPANK1 PE=1 SV=4
tr|A0A0G2JK30|A0A0G2JK30_HUMAN|PF13637|107_163	1.08484	PF13637	tr|A0A0G2JK30|A0A0G2JK30_HUMAN G patch domain and ankyrin repeat-containing protein 1 (Fragment) OS=Homo sapiens OX=9606 GN=GPANK1 PE=1 SV=1
tr|A0A0G2JHL1|A0A0G2JHL1_HUMAN|PF13637|107_163	1.08484	PF13637	tr|A0A0G2JHL1|A0A0G2JHL1_HUMAN G patch domain and ankyrin repeat-containing protein 1 OS=Homo sapiens OX=9606 GN=GPANK1 PE=1 SV=1
sp|Q8N3X6|LCORL_HUMAN|PF05225|279_309	1.08484	PF05225	sp|Q8N3X6|LCORL_HUMAN Ligand-dependent nuclear receptor corepressor-like protein OS=Homo sapiens OX=9606 GN=LCORL PE=1 SV=4
tr|C9JI46|C9JI46_HUMAN|PF05225|195_225	1.08484	PF05225	tr|C9JI46|C9JI46_HUMAN Ligand-dependent nuclear receptor corepressor-like protein OS=Homo sapiens OX=9606 GN=LCORL PE=1 SV=1
tr|F5H748|F5H748_HUMAN|PF00403|568_628	1.08484	PF00403	tr|F5H748|F5H748_HUMAN P-type Cu(+) transporter OS=Homo sapiens OX=9606 GN=ATP7B PE=1 SV=1
sp|P35670|ATP7B_HUMAN|PF00403|568_628	1.08484	PF00403	sp|P35670|ATP7B_HUMAN Copper-transporting ATPase 2 OS=Homo sapiens OX=9606 GN=ATP7B PE=1 SV=4
tr|A0A669KB88|A0A669KB88_HUMAN|PF00403|568_628	1.08484	PF00403	tr|A0A669KB88|A0A669KB88_HUMAN P-type Cu(+) transporter OS=Homo sapiens OX=9606 GN=ATP7B PE=1 SV=1
tr|A0A0U1RQY8|A0A0U1RQY8_HUMAN|PF00403|568_628	1.08484	PF00403	tr|A0A0U1RQY8|A0A0U1RQY8_HUMAN P-type Cu(+) transporter OS=Homo sapiens OX=9606 GN=ATP7B PE=1 SV=1
tr|B7ZLR4|B7ZLR4_HUMAN|PF00403|568_628	1.08484	PF00403	tr|B7ZLR4|B7ZLR4_HUMAN P-type Cu(+) transporter OS=Homo sapiens OX=9606 GN=ATP7B PE=1 SV=1
tr|V9GZ13|V9GZ13_HUMAN| |0_50	1.08484		tr|V9GZ13|V9GZ13_HUMAN Uncharacterized protein OS=Homo sapiens OX=9606 PE=1 SV=1
tr|B1AKT2|B1AKT2_HUMAN|PF13855|83_140	1.08482	PF13855	tr|B1AKT2|B1AKT2_HUMAN Leucine-rich repeat-containing protein 7 OS=Homo sapiens OX=9606 GN=LRRC7 PE=1 SV=1
tr|S4R457|S4R457_HUMAN|PF00013|44_70	1.08482	PF00013	tr|S4R457|S4R457_HUMAN Heterogeneous nuclear ribonucleoprotein K OS=Homo sapiens OX=9606 GN=HNRNPK PE=1 SV=1
tr|A0A1W2PNU8|A0A1W2PNU8_HUMAN|PF00076|85_122	1.08482	PF00076	tr|A0A1W2PNU8|A0A1W2PNU8_HUMAN TAR DNA-binding protein 43 OS=Homo sapiens OX=9606 GN=TARDBP PE=1 SV=1
tr|B1AQP9|B1AQP9_HUMAN|PF06441|47_157	1.08482	PF06441	tr|B1AQP9|B1AQP9_HUMAN Epoxide hydrolase 1 (Fragment) OS=Homo sapiens OX=9606 GN=EPHX1 PE=1 SV=1
sp|P22760|AAAD_HUMAN|PF07859|314_376	1.08481	PF07859	sp|P22760|AAAD_HUMAN Arylacetamide deacetylase OS=Homo sapiens OX=9606 GN=AADAC PE=1 SV=5
tr|A0A087WWE7|A0A087WWE7_HUMAN|PF15679|0_44	1.08481	PF15679	tr|A0A087WWE7|A0A087WWE7_HUMAN Ribosomal biogenesis factor OS=Homo sapiens OX=9606 GN=RBIS PE=1 SV=1
tr|E5RHW9|E5RHW9_HUMAN|PF11789|155_193	1.0848	PF11789	tr|E5RHW9|E5RHW9_HUMAN E3 SUMO-protein ligase NSE2 (Fragment) OS=Homo sapiens OX=9606 GN=NSMCE2 PE=1 SV=1
sp|P62633|CNBP_HUMAN|PF00098|116_134	1.0848	PF00098	sp|P62633|CNBP_HUMAN Cellular nucleic acid-binding protein OS=Homo sapiens OX=9606 GN=CNBP PE=1 SV=1
tr|A0A0U1RRJ4|A0A0U1RRJ4_HUMAN| |0_68	1.08479		tr|A0A0U1RRJ4|A0A0U1RRJ4_HUMAN Probable global transcription activator SNF2L2 (Fragment) OS=Homo sapiens OX=9606 GN=SMARCA2 PE=1 SV=1
tr|A0A669KA36|A0A669KA36_HUMAN|PF00403|420_477	1.08478	PF00403	tr|A0A669KA36|A0A669KA36_HUMAN P-type Cu(+) transporter (Fragment) OS=Homo sapiens OX=9606 GN=ATP7B PE=1 SV=1
tr|H0Y8Q7|H0Y8Q7_HUMAN|PF00609|5_36	1.08478	PF00609	tr|H0Y8Q7|H0Y8Q7_HUMAN Diacylglycerol kinase theta (Fragment) OS=Homo sapiens OX=9606 GN=DGKQ PE=1 SV=1
tr|C9J7Q4|C9J7Q4_HUMAN|PF00561|66_154	1.08477	PF00561	tr|C9J7Q4|C9J7Q4_HUMAN Protein ABHD11 OS=Homo sapiens OX=9606 GN=ABHD11 PE=1 SV=1
tr|H0Y8W6|H0Y8W6_HUMAN|PF17820|1_43	1.08477	PF17820	tr|H0Y8W6|H0Y8W6_HUMAN PDZ and LIM domain protein 7 (Fragment) OS=Homo sapiens OX=9606 GN=PDLIM7 PE=1 SV=1
tr|A0A0D9SFR4|A0A0D9SFR4_HUMAN|PF00595|1_54	1.08477	PF00595	tr|A0A0D9SFR4|A0A0D9SFR4_HUMAN PDZ and LIM domain protein 5 (Fragment) OS=Homo sapiens OX=9606 GN=PDLIM5 PE=1 SV=4
tr|K7ELV2|K7ELV2_HUMAN|PF00400|47_86	1.08477	PF00400	tr|K7ELV2|K7ELV2_HUMAN Nucleoporin SEH1 (Fragment) OS=Homo sapiens OX=9606 GN=SEH1L PE=1 SV=1
tr|G3V2L7|G3V2L7_HUMAN| |0_45	1.08477		tr|G3V2L7|G3V2L7_HUMAN DNA repair protein XRCC3 (Fragment) OS=Homo sapiens OX=9606 GN=XRCC3 PE=1 SV=1
tr|H0YMZ0|H0YMZ0_HUMAN|PF00501|110_180	1.08476	PF00501	tr|H0YMZ0|H0YMZ0_HUMAN Long-chain-fatty-acid--CoA ligase ACSBG1 (Fragment) OS=Homo sapiens OX=9606 GN=ACSBG1 PE=1 SV=8
tr|F5H6P8|F5H6P8_HUMAN|PF00929|43_84	1.08476	PF00929	tr|F5H6P8|F5H6P8_HUMAN Oligoribonuclease, mitochondrial OS=Homo sapiens OX=9606 GN=REXO2 PE=1 SV=1
tr|H3BNI3|H3BNI3_HUMAN| |0_85	1.08475		tr|H3BNI3|H3BNI3_HUMAN RNA-binding protein with serine-rich domain 1 (Fragment) OS=Homo sapiens OX=9606 GN=RNPS1 PE=1 SV=1
tr|D6RC97|D6RC97_HUMAN|PF00168|40_80	1.08475	PF00168	tr|D6RC97|D6RC97_HUMAN Multiple C2 and transmembrane domain-containing protein 1 (Fragment) OS=Homo sapiens OX=9606 GN=MCTP1 PE=1 SV=1
tr|A0A669KAX1|A0A669KAX1_HUMAN| |0_30	1.08474		tr|A0A669KAX1|A0A669KAX1_HUMAN High mobility group protein HMG-I/HMG-Y (Fragment) OS=Homo sapiens OX=9606 GN=HMGA1 PE=1 SV=1
tr|Q5JW28|Q5JW28_HUMAN|PF00035|127_174	1.08474	PF00035	tr|Q5JW28|Q5JW28_HUMAN Double-stranded RNA-binding protein Staufen homolog 1 (Fragment) OS=Homo sapiens OX=9606 GN=STAU1 PE=1 SV=1
sp|Q5TEA6|SE1L2_HUMAN|PF08238|334_370	1.08474	PF08238	sp|Q5TEA6|SE1L2_HUMAN Protein sel-1 homolog 2 OS=Homo sapiens OX=9606 GN=SEL1L2 PE=2 SV=2
tr|A0A2R8Y3T2|A0A2R8Y3T2_HUMAN|PF08238|222_258	1.08474	PF08238	tr|A0A2R8Y3T2|A0A2R8Y3T2_HUMAN HCG39756, isoform CRA_b OS=Homo sapiens OX=9606 GN=SEL1L2 PE=1 SV=1
tr|A0A2R8YF92|A0A2R8YF92_HUMAN|PF08238|203_239	1.08474	PF08238	tr|A0A2R8YF92|A0A2R8YF92_HUMAN Protein sel-1 homolog 2 OS=Homo sapiens OX=9606 GN=SEL1L2 PE=1 SV=1
sp|Q969W8|ZN566_HUMAN|PF01352|4_46	1.08473	PF01352	sp|Q969W8|ZN566_HUMAN Zinc finger protein 566 OS=Homo sapiens OX=9606 GN=ZNF566 PE=1 SV=1
tr|C9J6X1|C9J6X1_HUMAN|PF01352|4_46	1.08473	PF01352	tr|C9J6X1|C9J6X1_HUMAN Zinc finger protein 566 (Fragment) OS=Homo sapiens OX=9606 GN=ZNF566 PE=1 SV=1
tr|A0A0C4DGK8|A0A0C4DGK8_HUMAN|PF03372|65_141	1.08473	PF03372	tr|A0A0C4DGK8|A0A0C4DGK8_HUMAN DNA-(apurinic or apyrimidinic site) endonuclease (Fragment) OS=Homo sapiens OX=9606 GN=APEX1 PE=1 SV=1
tr|B5MCI6|B5MCI6_HUMAN|PF01875|8_68	1.08473	PF01875	tr|B5MCI6|B5MCI6_HUMAN Mediator of ErbB2-driven cell motility 1 OS=Homo sapiens OX=9606 GN=MEMO1 PE=1 SV=1
sp|Q8IV48|ERI1_HUMAN|PF02037|76_109	1.08473	PF02037	sp|Q8IV48|ERI1_HUMAN 3'-5' exoribonuclease 1 OS=Homo sapiens OX=9606 GN=ERI1 PE=1 SV=3
sp|Q96F10|SAT2_HUMAN|PF00583|34_144	1.08471	PF00583	sp|Q96F10|SAT2_HUMAN Diamine acetyltransferase 2 OS=Homo sapiens OX=9606 GN=SAT2 PE=1 SV=1
tr|E7ETJ6|E7ETJ6_HUMAN|PF01019|55_125	1.08471	PF01019	tr|E7ETJ6|E7ETJ6_HUMAN Glutathione hydrolase 1 proenzyme (Fragment) OS=Homo sapiens OX=9606 GN=GGT1 PE=1 SV=1
tr|E9PID3|E9PID3_HUMAN| |0_44	1.0847		tr|E9PID3|E9PID3_HUMAN DnaJ homolog subfamily C member 24 OS=Homo sapiens OX=9606 GN=DNAJC24 PE=1 SV=1
sp|Q53EQ6|TIGD5_HUMAN|PF04218|58_99	1.08469	PF04218	sp|Q53EQ6|TIGD5_HUMAN Tigger transposable element-derived protein 5 OS=Homo sapiens OX=9606 GN=TIGD5 PE=1 SV=3
tr|E9PJK6|E9PJK6_HUMAN|PF01112|2_64	1.08469	PF01112	tr|E9PJK6|E9PJK6_HUMAN Isoaspartyl peptidase/L-asparaginase OS=Homo sapiens OX=9606 GN=ASRGL1 PE=1 SV=1
tr|Q5T6J8|Q5T6J8_HUMAN|PF01202|12_49	1.08469	PF01202	tr|Q5T6J8|Q5T6J8_HUMAN Gluconate kinase OS=Homo sapiens OX=9606 GN=IDNK PE=1 SV=1
tr|H3BVF3|H3BVF3_HUMAN|PF03096|89_153	1.08469	PF03096	tr|H3BVF3|H3BVF3_HUMAN Protein NDRG4 (Fragment) OS=Homo sapiens OX=9606 GN=NDRG4 PE=1 SV=1
sp|P10244|MYBB_HUMAN|PF00249|134_178	1.08469	PF00249	sp|P10244|MYBB_HUMAN Myb-related protein B OS=Homo sapiens OX=9606 GN=MYBL2 PE=1 SV=1
tr|D6RAF8|D6RAF8_HUMAN|PF00076|183_219	1.08468	PF00076	tr|D6RAF8|D6RAF8_HUMAN Heterogeneous nuclear ribonucleoprotein D0 (Fragment) OS=Homo sapiens OX=9606 GN=HNRNPD PE=1 SV=1
tr|E7EX84|E7EX84_HUMAN|PF02736|34_73	1.08468	PF02736	tr|E7EX84|E7EX84_HUMAN Myosin-2 (Fragment) OS=Homo sapiens OX=9606 GN=MYH2 PE=1 SV=1
tr|A0A087WT27|A0A087WT27_HUMAN|PF00408|356_403	1.08468	PF00408	tr|A0A087WT27|A0A087WT27_HUMAN Acetylglucosamine phosphomutase OS=Homo sapiens OX=9606 GN=PGM3 PE=1 SV=2
tr|A0A494C0G1|A0A494C0G1_HUMAN|PF00408|437_484	1.08468	PF00408	tr|A0A494C0G1|A0A494C0G1_HUMAN Phosphoacetylglucosamine mutase OS=Homo sapiens OX=9606 GN=PGM3 PE=1 SV=1
sp|Q9HAC8|UBTD1_HUMAN|PF00240|150_221	1.08466	PF00240	sp|Q9HAC8|UBTD1_HUMAN Ubiquitin domain-containing protein 1 OS=Homo sapiens OX=9606 GN=UBTD1 PE=1 SV=1
tr|F8VSL2|F8VSL2_HUMAN|PF00571|94_125	1.08465	PF00571	tr|F8VSL2|F8VSL2_HUMAN 5'-AMP-activated protein kinase subunit gamma-1 (Fragment) OS=Homo sapiens OX=9606 GN=PRKAG1 PE=1 SV=1
tr|B7ZAR9|B7ZAR9_HUMAN|PF08669|122_211	1.08464	PF08669	tr|B7ZAR9|B7ZAR9_HUMAN Pyruvate dehydrogenase phosphatase regulatory subunit, mitochondrial OS=Homo sapiens OX=9606 GN=PDPR PE=1 SV=1
tr|A8MT40|A8MT40_HUMAN|PF08669|664_753	1.08464	PF08669	tr|A8MT40|A8MT40_HUMAN Pyruvate dehydrogenase phosphatase regulatory subunit, mitochondrial OS=Homo sapiens OX=9606 GN=PDPR PE=1 SV=2
sp|Q8NCN5|PDPR_HUMAN|PF08669|764_853	1.08464	PF08669	sp|Q8NCN5|PDPR_HUMAN Pyruvate dehydrogenase phosphatase regulatory subunit, mitochondrial OS=Homo sapiens OX=9606 GN=PDPR PE=1 SV=2
tr|V9GYU9|V9GYU9_HUMAN|PF00206|194_230	1.08464	PF00206	tr|V9GYU9|V9GYU9_HUMAN Alpha-methylacyl-CoA racemase OS=Homo sapiens OX=9606 GN=AMACR PE=1 SV=1
tr|M0QYG1|M0QYG1_HUMAN|PF09005|35_57	1.08464	PF09005	tr|M0QYG1|M0QYG1_HUMAN Far upstream element-binding protein 2 (Fragment) OS=Homo sapiens OX=9606 GN=KHSRP PE=1 SV=1
sp|Q92945|FUBP2_HUMAN|PF09005|610_632	1.08464	PF09005	sp|Q92945|FUBP2_HUMAN Far upstream element-binding protein 2 OS=Homo sapiens OX=9606 GN=KHSRP PE=1 SV=4
tr|M0R0C6|M0R0C6_HUMAN|PF09005|39_61	1.08464	PF09005	tr|M0R0C6|M0R0C6_HUMAN Far upstream element-binding protein 2 (Fragment) OS=Homo sapiens OX=9606 GN=KHSRP PE=1 SV=1
tr|A0A087WTP3|A0A087WTP3_HUMAN|PF09005|610_632	1.08464	PF09005	tr|A0A087WTP3|A0A087WTP3_HUMAN Far upstream element-binding protein 2 OS=Homo sapiens OX=9606 GN=KHSRP PE=1 SV=1
tr|F5H578|F5H578_HUMAN|PF00397|184_212	1.08464	PF00397	tr|F5H578|F5H578_HUMAN Pre-mRNA-processing factor 40 homolog A (Fragment) OS=Homo sapiens OX=9606 GN=PRPF40A PE=1 SV=1
tr|H0YG38|H0YG38_HUMAN|PF00397|177_205	1.08464	PF00397	tr|H0YG38|H0YG38_HUMAN Pre-mRNA-processing factor 40 homolog A (Fragment) OS=Homo sapiens OX=9606 GN=PRPF40A PE=1 SV=1
sp|O75400|PR40A_HUMAN|PF00397|184_212	1.08464	PF00397	sp|O75400|PR40A_HUMAN Pre-mRNA-processing factor 40 homolog A OS=Homo sapiens OX=9606 GN=PRPF40A PE=1 SV=2
tr|H7C2N3|H7C2N3_HUMAN|PF00397|110_138	1.08464	PF00397	tr|H7C2N3|H7C2N3_HUMAN Pre-mRNA-processing factor 40 homolog A (Fragment) OS=Homo sapiens OX=9606 GN=PRPF40A PE=1 SV=1
tr|B0QZA0|B0QZA0_HUMAN|PF01753|1_28	1.08464	PF01753	tr|B0QZA0|B0QZA0_HUMAN Histone-lysine N-methyltransferase SMYD3 (Fragment) OS=Homo sapiens OX=9606 GN=SMYD3 PE=1 SV=1
tr|B0QZ99|B0QZ99_HUMAN|PF01753|1_28	1.08464	PF01753	tr|B0QZ99|B0QZ99_HUMAN Histone-lysine N-methyltransferase SMYD3 (Fragment) OS=Homo sapiens OX=9606 GN=SMYD3 PE=1 SV=1
tr|G3V4L8|G3V4L8_HUMAN|PF05104|28_75	1.08462	PF05104	tr|G3V4L8|G3V4L8_HUMAN Kinectin (Fragment) OS=Homo sapiens OX=9606 GN=KTN1 PE=1 SV=1
tr|G3V226|G3V226_HUMAN|PF13833|1_39	1.08462	PF13833	tr|G3V226|G3V226_HUMAN Calmodulin OS=Homo sapiens OX=9606 GN=CALM1 PE=1 SV=1
tr|A0A590UJC0|A0A590UJC0_HUMAN|PF13833|1_39	1.08462	PF13833	tr|A0A590UJC0|A0A590UJC0_HUMAN Calmodulin-2 (Fragment) OS=Homo sapiens OX=9606 GN=CALM2 PE=1 SV=1
sp|O75526|RMXL2_HUMAN|PF00076|9_80	1.08462	PF00076	sp|O75526|RMXL2_HUMAN RNA-binding motif protein, X-linked-like-2 OS=Homo sapiens OX=9606 GN=RBMXL2 PE=1 SV=3
sp|P21673|SAT1_HUMAN|PF00583|41_144	1.08461	PF00583	sp|P21673|SAT1_HUMAN Diamine acetyltransferase 1 OS=Homo sapiens OX=9606 GN=SAT1 PE=1 SV=1
tr|F2Z2G2|F2Z2G2_HUMAN| |0_68	1.08461		tr|F2Z2G2|F2Z2G2_HUMAN Elongation factor 1-beta OS=Homo sapiens OX=9606 GN=EEF1B2 PE=1 SV=1
sp|Q6NWY9|PR40B_HUMAN|PF00397|136_164	1.08461	PF00397	sp|Q6NWY9|PR40B_HUMAN Pre-mRNA-processing factor 40 homolog B OS=Homo sapiens OX=9606 GN=PRPF40B PE=1 SV=1
tr|F8VU11|F8VU11_HUMAN|PF00397|158_186	1.08461	PF00397	tr|F8VU11|F8VU11_HUMAN PRP40 pre-mRNA processing factor 40 homolog B (Yeast), isoform CRA_a OS=Homo sapiens OX=9606 GN=PRPF40B PE=1 SV=2
sp|Q9UKY1|ZHX1_HUMAN|PF00046|467_520	1.0846	PF00046	sp|Q9UKY1|ZHX1_HUMAN Zinc fingers and homeoboxes protein 1 OS=Homo sapiens OX=9606 GN=ZHX1 PE=1 SV=1
tr|C9J679|C9J679_HUMAN|PF00160|11_46	1.0846	PF00160	tr|C9J679|C9J679_HUMAN Peptidyl-prolyl cis-trans isomerase G OS=Homo sapiens OX=9606 GN=PPIG PE=1 SV=2
tr|E9PJM9|E9PJM9_HUMAN|PF02771|41_95	1.08459	PF02771	tr|E9PJM9|E9PJM9_HUMAN Medium-chain-specific acyl-CoA dehydrogenase, mitochondrial OS=Homo sapiens OX=9606 GN=ACADM PE=1 SV=1
tr|A0A0B4J1T6|A0A0B4J1T6_HUMAN|PF02492|15_76	1.08458	PF02492	tr|A0A0B4J1T6|A0A0B4J1T6_HUMAN COBW domain-containing protein 1 OS=Homo sapiens OX=9606 GN=CBWD1 PE=4 SV=1
sp|O60869|EDF1_HUMAN|PF01381|80_132	1.08458	PF01381	sp|O60869|EDF1_HUMAN Endothelial differentiation-related factor 1 OS=Homo sapiens OX=9606 GN=EDF1 PE=1 SV=1
tr|Q5JX58|Q5JX58_HUMAN|PF00168|143_198	1.08458	PF00168	tr|Q5JX58|Q5JX58_HUMAN Copine-1 (Fragment) OS=Homo sapiens OX=9606 GN=CPNE1 PE=1 SV=8
tr|Q5JX59|Q5JX59_HUMAN|PF00168|143_198	1.08458	PF00168	tr|Q5JX59|Q5JX59_HUMAN Copine-1 (Fragment) OS=Homo sapiens OX=9606 GN=CPNE1 PE=1 SV=1
tr|I3L0X5|I3L0X5_HUMAN|PF01424|0_57	1.08457	PF01424	tr|I3L0X5|I3L0X5_HUMAN Sperm-associated antigen 7 OS=Homo sapiens OX=9606 GN=SPAG7 PE=1 SV=1
tr|U3KQ41|U3KQ41_HUMAN|PF00450|38_107	1.08457	PF00450	tr|U3KQ41|U3KQ41_HUMAN Lysosomal protective protein (Fragment) OS=Homo sapiens OX=9606 GN=CTSA PE=1 SV=8
tr|F5H392|F5H392_HUMAN|PF00023|119_147	1.08456	PF00023	tr|F5H392|F5H392_HUMAN Caseinolytic peptidase B protein homolog (Fragment) OS=Homo sapiens OX=9606 GN=CLPB PE=1 SV=1
sp|O14776|TCRG1_HUMAN|PF00397|136_162	1.08455	PF00397	sp|O14776|TCRG1_HUMAN Transcription elongation regulator 1 OS=Homo sapiens OX=9606 GN=TCERG1 PE=1 SV=2
tr|G3V220|G3V220_HUMAN|PF00397|136_162	1.08455	PF00397	tr|G3V220|G3V220_HUMAN Transcription elongation regulator 1 OS=Homo sapiens OX=9606 GN=TCERG1 PE=1 SV=1
tr|E9PS88|E9PS88_HUMAN| |0_54	1.08455		tr|E9PS88|E9PS88_HUMAN T-complex protein 11-like protein 1 (Fragment) OS=Homo sapiens OX=9606 GN=TCP11L1 PE=1 SV=1
tr|Q14950|Q14950_HUMAN|PF00047|32_110	1.08455	PF00047	tr|Q14950|Q14950_HUMAN Nkat5-delta-Ig1 OS=Homo sapiens OX=9606 PE=2 SV=1
tr|A0A087WYE7|A0A087WYE7_HUMAN|PF00076|1_35	1.08454	PF00076	tr|A0A087WYE7|A0A087WYE7_HUMAN RRM domain-containing protein (Fragment) OS=Homo sapiens OX=9606 PE=1 SV=1
tr|V9GYZ7|V9GYZ7_HUMAN|PF01135|9_125	1.08454	PF01135	tr|V9GYZ7|V9GYZ7_HUMAN Protein-L-isoaspartate O-methyltransferase domain-containing protein 2 (Fragment) OS=Homo sapiens OX=9606 GN=PCMTD2 PE=1 SV=1
tr|A0A087WYS7|A0A087WYS7_HUMAN| |0_66	1.08454		tr|A0A087WYS7|A0A087WYS7_HUMAN A-kinase anchor protein 13 (Fragment) OS=Homo sapiens OX=9606 GN=AKAP13 PE=1 SV=1
sp|Q9BTE6|AASD1_HUMAN|PF07973|195_235	1.08453	PF07973	sp|Q9BTE6|AASD1_HUMAN Alanyl-tRNA editing protein Aarsd1 OS=Homo sapiens OX=9606 GN=AARSD1 PE=1 SV=2
tr|C9J5N1|C9J5N1_HUMAN|PF07973|278_318	1.08453	PF07973	tr|C9J5N1|C9J5N1_HUMAN PTGES3L-AARSD1 readthrough OS=Homo sapiens OX=9606 GN=PTGES3L-AARSD1 PE=1 SV=1
tr|F5GY41|F5GY41_HUMAN| |0_39	1.08451		tr|F5GY41|F5GY41_HUMAN N-alpha-acetyltransferase 40 OS=Homo sapiens OX=9606 GN=NAA40 PE=1 SV=1
tr|E5RG60|E5RG60_HUMAN| |0_53	1.08449		tr|E5RG60|E5RG60_HUMAN AN1-type zinc finger protein 1 (Fragment) OS=Homo sapiens OX=9606 GN=ZFAND1 PE=1 SV=1
sp|Q5DID0|UROL1_HUMAN|PF07645|896_928	1.08448	PF07645	sp|Q5DID0|UROL1_HUMAN Uromodulin-like 1 OS=Homo sapiens OX=9606 GN=UMODL1 PE=2 SV=2
tr|F5H6J0|F5H6J0_HUMAN|PF00023|65_84	1.08448	PF00023	tr|F5H6J0|F5H6J0_HUMAN Ankyrin repeat and LEM domain-containing protein 2 (Fragment) OS=Homo sapiens OX=9606 GN=ANKLE2 PE=1 SV=2
sp|B3EWG6|FM25G_HUMAN|PF15825|23_88	1.08448	PF15825	sp|B3EWG6|FM25G_HUMAN Protein FAM25G OS=Homo sapiens OX=9606 GN=FAM25G PE=3 SV=1
sp|B3EWG5|FM25C_HUMAN|PF15825|23_88	1.08448	PF15825	sp|B3EWG5|FM25C_HUMAN Protein FAM25C OS=Homo sapiens OX=9606 GN=FAM25C PE=1 SV=1
sp|B3EWG3|FM25A_HUMAN|PF15825|23_88	1.08448	PF15825	sp|B3EWG3|FM25A_HUMAN Protein FAM25A OS=Homo sapiens OX=9606 GN=FAM25A PE=3 SV=1
tr|G3V2Y3|G3V2Y3_HUMAN|PF03096|26_122	1.08448	PF03096	tr|G3V2Y3|G3V2Y3_HUMAN N-myc downstream-regulated gene 2 protein OS=Homo sapiens OX=9606 GN=NDRG2 PE=1 SV=1
tr|G3V3P6|G3V3P6_HUMAN|PF03096|40_136	1.08448	PF03096	tr|G3V3P6|G3V3P6_HUMAN N-myc downstream-regulated gene 2 protein OS=Homo sapiens OX=9606 GN=NDRG2 PE=1 SV=1
tr|A0A024R161|A0A024R161_HUMAN|PF00226|48_115	1.08447	PF00226	tr|A0A024R161|A0A024R161_HUMAN Guanine nucleotide-binding protein subunit gamma OS=Homo sapiens OX=9606 GN=DNAJC25-GNG10 PE=3 SV=1
sp|P80108|PHLD_HUMAN|PF01839|513_548	1.08447	PF01839	sp|P80108|PHLD_HUMAN Phosphatidylinositol-glycan-specific phospholipase D OS=Homo sapiens OX=9606 GN=GPLD1 PE=1 SV=3
sp|Q96PH1|NOX5_HUMAN|PF13202|172_191	1.08446	PF13202	sp|Q96PH1|NOX5_HUMAN NADPH oxidase 5 OS=Homo sapiens OX=9606 GN=NOX5 PE=1 SV=1
tr|K7EQD2|K7EQD2_HUMAN|PF13344|9_89	1.08446	PF13344	tr|K7EQD2|K7EQD2_HUMAN Haloacid dehalogenase-like hydrolase domain-containing protein 2 (Fragment) OS=Homo sapiens OX=9606 GN=HDHD2 PE=1 SV=1
tr|A0A1B0GXB1|A0A1B0GXB1_HUMAN|PF13344|9_89	1.08446	PF13344	tr|A0A1B0GXB1|A0A1B0GXB1_HUMAN Haloacid dehalogenase-like hydrolase domain-containing protein 2 (Fragment) OS=Homo sapiens OX=9606 GN=HDHD2 PE=1 SV=1
tr|E9PL49|E9PL49_HUMAN|PF05577|0_39	1.08446	PF05577	tr|E9PL49|E9PL49_HUMAN Lysosomal Pro-X carboxypeptidase (Fragment) OS=Homo sapiens OX=9606 GN=PRCP PE=1 SV=1
tr|E9PHI0|E9PHI0_HUMAN|PF01825|86_126	1.08445	PF01825	tr|E9PHI0|E9PHI0_HUMAN Adhesion G-protein-coupled receptor G7 OS=Homo sapiens OX=9606 GN=ADGRG7 PE=1 SV=1
sp|Q96K78|AGRG7_HUMAN|PF01825|381_421	1.08445	PF01825	sp|Q96K78|AGRG7_HUMAN Adhesion G-protein coupled receptor G7 OS=Homo sapiens OX=9606 GN=ADGRG7 PE=1 SV=2
tr|K7ERT7|K7ERT7_HUMAN|PF08240|76_136	1.08444	PF08240	tr|K7ERT7|K7ERT7_HUMAN Synaptic vesicle membrane protein VAT-1 homolog (Fragment) OS=Homo sapiens OX=9606 GN=VAT1 PE=1 SV=1
tr|M0R3C9|M0R3C9_HUMAN|PF07645|1151_1188	1.08444	PF07645	tr|M0R3C9|M0R3C9_HUMAN Neurogenic locus notch homolog protein 3 (Fragment) OS=Homo sapiens OX=9606 GN=NOTCH3 PE=1 SV=1
tr|M0R2Q5|M0R2Q5_HUMAN|PF07645|87_121	1.08442	PF07645	tr|M0R2Q5|M0R2Q5_HUMAN Fibrillin-3 (Fragment) OS=Homo sapiens OX=9606 GN=FBN3 PE=4 SV=1
tr|H0YM12|H0YM12_HUMAN|PF00766|1_33	1.08442	PF00766	tr|H0YM12|H0YM12_HUMAN Electron transfer flavoprotein subunit alpha, mitochondrial OS=Homo sapiens OX=9606 GN=ETFA PE=1 SV=1
tr|H0YL83|H0YL83_HUMAN|PF00766|1_33	1.08442	PF00766	tr|H0YL83|H0YL83_HUMAN Electron transfer flavoprotein subunit alpha, mitochondrial OS=Homo sapiens OX=9606 GN=ETFA PE=1 SV=1
sp|Q9Y6I0|VPK6_HUMAN|PF01585|111_154	1.08441	PF01585	sp|Q9Y6I0|VPK6_HUMAN Endogenous retrovirus group K member 6 Pro protein OS=Homo sapiens OX=9606 GN=ERVK-6 PE=3 SV=2
sp|O75534|CSDE1_HUMAN|PF00313|520_581	1.08441	PF00313	sp|O75534|CSDE1_HUMAN Cold shock domain-containing protein E1 OS=Homo sapiens OX=9606 GN=CSDE1 PE=1 SV=2
tr|E9PLT0|E9PLT0_HUMAN|PF00313|390_451	1.08441	PF00313	tr|E9PLT0|E9PLT0_HUMAN Cold shock domain-containing protein E1 OS=Homo sapiens OX=9606 GN=CSDE1 PE=1 SV=1
tr|D6RGZ8|D6RGZ8_HUMAN|PF07679|46_89	1.0844	PF07679	tr|D6RGZ8|D6RGZ8_HUMAN Microfibrillar-associated protein 3-like (Fragment) OS=Homo sapiens OX=9606 GN=MFAP3L PE=4 SV=1
tr|A0A2R8YF92|A0A2R8YF92_HUMAN|PF08238|275_310	1.0844	PF08238	tr|A0A2R8YF92|A0A2R8YF92_HUMAN Protein sel-1 homolog 2 OS=Homo sapiens OX=9606 GN=SEL1L2 PE=1 SV=1
tr|A0A2R8Y3T2|A0A2R8Y3T2_HUMAN|PF08238|294_329	1.0844	PF08238	tr|A0A2R8Y3T2|A0A2R8Y3T2_HUMAN HCG39756, isoform CRA_b OS=Homo sapiens OX=9606 GN=SEL1L2 PE=1 SV=1
sp|Q5TEA6|SE1L2_HUMAN|PF08238|406_441	1.0844	PF08238	sp|Q5TEA6|SE1L2_HUMAN Protein sel-1 homolog 2 OS=Homo sapiens OX=9606 GN=SEL1L2 PE=2 SV=2
tr|H7C330|H7C330_HUMAN|PF00027|4_59	1.0844	PF00027	tr|H7C330|H7C330_HUMAN cAMP-dependent protein kinase type II-alpha regulatory subunit (Fragment) OS=Homo sapiens OX=9606 GN=PRKAR2A PE=1 SV=1
tr|H3BMI1|H3BMI1_HUMAN|PF01352|12_53	1.08438	PF01352	tr|H3BMI1|H3BMI1_HUMAN Zinc finger protein 90 homolog OS=Homo sapiens OX=9606 GN=ZFP90 PE=1 SV=1
sp|A8MYX2|FM25E_HUMAN|PF15825|110_174	1.08438	PF15825	sp|A8MYX2|FM25E_HUMAN Protein FAM25E OS=Homo sapiens OX=9606 GN=FAM25E PE=2 SV=2
tr|D6RBW6|D6RBW6_HUMAN| |0_66	1.08438		tr|D6RBW6|D6RBW6_HUMAN Ankycorbin OS=Homo sapiens OX=9606 GN=RAI14 PE=1 SV=1
sp|Q8N961|ABTB2_HUMAN|PF00023|608_633	1.08438	PF00023	sp|Q8N961|ABTB2_HUMAN Ankyrin repeat and BTB/POZ domain-containing protein 2 OS=Homo sapiens OX=9606 GN=ABTB2 PE=2 SV=2
tr|A0A1B0GVE7|A0A1B0GVE7_HUMAN|PF02275|149_178	1.08438	PF02275	tr|A0A1B0GVE7|A0A1B0GVE7_HUMAN Acid ceramidase (Fragment) OS=Homo sapiens OX=9606 GN=ASAH1 PE=1 SV=1
tr|H3BLT9|H3BLT9_HUMAN|PF13516|822_846	1.08436	PF13516	tr|H3BLT9|H3BLT9_HUMAN NLR family CARD domain-containing protein 3 OS=Homo sapiens OX=9606 GN=NLRC3 PE=1 SV=2
tr|A0A087WZ24|A0A087WZ24_HUMAN|PF13516|76_100	1.08436	PF13516	tr|A0A087WZ24|A0A087WZ24_HUMAN NLR family CARD domain-containing protein 3 (Fragment) OS=Homo sapiens OX=9606 GN=NLRC3 PE=1 SV=1
sp|Q7RTR2|NLRC3_HUMAN|PF13516|775_799	1.08436	PF13516	sp|Q7RTR2|NLRC3_HUMAN NLR family CARD domain-containing protein 3 OS=Homo sapiens OX=9606 GN=NLRC3 PE=1 SV=2
tr|Q5SYV2|Q5SYV2_HUMAN|PF08669|282_358	1.08436	PF08669	tr|Q5SYV2|Q5SYV2_HUMAN Sarcosine dehydrogenase, mitochondrial OS=Homo sapiens OX=9606 GN=SARDH PE=1 SV=1
sp|Q8TDW0|LRC8C_HUMAN|PF13306|538_628	1.08436	PF13306	sp|Q8TDW0|LRC8C_HUMAN Volume-regulated anion channel subunit LRRC8C OS=Homo sapiens OX=9606 GN=LRRC8C PE=1 SV=2
sp|P62191|PRS4_HUMAN|PF17862|376_421	1.08436	PF17862	sp|P62191|PRS4_HUMAN 26S proteasome regulatory subunit 4 OS=Homo sapiens OX=9606 GN=PSMC1 PE=1 SV=1
tr|E5RFZ4|E5RFZ4_HUMAN| |0_74	1.08436		tr|E5RFZ4|E5RFZ4_HUMAN Pyridoxal phosphate homeostasis protein OS=Homo sapiens OX=9606 GN=PLPBP PE=1 SV=1
tr|E5RJM9|E5RJM9_HUMAN|PF03485|78_125	1.08435	PF03485	tr|E5RJM9|E5RJM9_HUMAN Arginine--tRNA ligase, cytoplasmic OS=Homo sapiens OX=9606 GN=RARS1 PE=1 SV=1
sp|Q8IZT6|ASPM_HUMAN|PF00612|2739_2759	1.08434	PF00612	sp|Q8IZT6|ASPM_HUMAN Abnormal spindle-like microcephaly-associated protein OS=Homo sapiens OX=9606 GN=ASPM PE=1 SV=2
tr|D6R9B3|D6R9B3_HUMAN|PF00005|175_249	1.08434	PF00005	tr|D6R9B3|D6R9B3_HUMAN Multidrug resistance-associated protein 7 (Fragment) OS=Homo sapiens OX=9606 GN=ABCC10 PE=1 SV=1
sp|A6PVS8|LRIQ3_HUMAN|PF12799|72_114	1.08433	PF12799	sp|A6PVS8|LRIQ3_HUMAN Leucine-rich repeat and IQ domain-containing protein 3 OS=Homo sapiens OX=9606 GN=LRRIQ3 PE=1 SV=1
tr|A0A0D9SEP6|A0A0D9SEP6_HUMAN|PF00855|15_53	1.08433	PF00855	tr|A0A0D9SEP6|A0A0D9SEP6_HUMAN Methyl-CpG-binding domain protein 5 (Fragment) OS=Homo sapiens OX=9606 GN=MBD5 PE=4 SV=1
tr|D6RBI8|D6RBI8_HUMAN|PF08238|276_299	1.08432	PF08238	tr|D6RBI8|D6RBI8_HUMAN DAP3-binding cell death enhancer 1 (Fragment) OS=Homo sapiens OX=9606 GN=DELE1 PE=1 SV=1
tr|H0YAP6|H0YAP6_HUMAN|PF00530|14_59	1.08432	PF00530	tr|H0YAP6|H0YAP6_HUMAN Lysyl oxidase homolog 2 (Fragment) OS=Homo sapiens OX=9606 GN=LOXL2 PE=1 SV=1
sp|P26639|SYTC_HUMAN|PF02824|82_143	1.08431	PF02824	sp|P26639|SYTC_HUMAN Threonine--tRNA ligase 1, cytoplasmic OS=Homo sapiens OX=9606 GN=TARS1 PE=1 SV=3
sp|Q86SQ3|AGRE4_HUMAN|PF01825|139_179	1.08431	PF01825	sp|Q86SQ3|AGRE4_HUMAN Putative adhesion G protein-coupled receptor E4P OS=Homo sapiens OX=9606 GN=ADGRE4P PE=5 SV=1
tr|H9KV89|H9KV89_HUMAN|PF00096|322_343	1.0843	PF00096	tr|H9KV89|H9KV89_HUMAN Zinc finger protein 615 OS=Homo sapiens OX=9606 GN=ZNF615 PE=1 SV=1
tr|A0A087X254|A0A087X254_HUMAN|PF00096|326_347	1.0843	PF00096	tr|A0A087X254|A0A087X254_HUMAN Zinc finger protein 615 OS=Homo sapiens OX=9606 GN=ZNF615 PE=1 SV=1
sp|Q8N8J6|ZN615_HUMAN|PF00096|317_338	1.0843	PF00096	sp|Q8N8J6|ZN615_HUMAN Zinc finger protein 615 OS=Homo sapiens OX=9606 GN=ZNF615 PE=2 SV=2
tr|A0A140TA63|A0A140TA63_HUMAN|PF00135|52_114	1.08429	PF00135	tr|A0A140TA63|A0A140TA63_HUMAN Liver carboxylesterase 1 (Fragment) OS=Homo sapiens OX=9606 GN=CES1 PE=1 SV=1
tr|H3BQV8|H3BQV8_HUMAN|PF00135|49_111	1.08429	PF00135	tr|H3BQV8|H3BQV8_HUMAN Liver carboxylesterase 1 (Fragment) OS=Homo sapiens OX=9606 GN=CES1 PE=1 SV=2
tr|A0A2R8YE86|A0A2R8YE86_HUMAN|PF02493|86_108	1.08427	PF02493	tr|A0A2R8YE86|A0A2R8YE86_HUMAN MORN repeat-containing protein 2 OS=Homo sapiens OX=9606 GN=MORN2 PE=1 SV=1
sp|Q502X0|MORN2_HUMAN|PF02493|14_36	1.08427	PF02493	sp|Q502X0|MORN2_HUMAN MORN repeat-containing protein 2 OS=Homo sapiens OX=9606 GN=MORN2 PE=1 SV=2
tr|F8WEM8|F8WEM8_HUMAN|PF02493|14_36	1.08427	PF02493	tr|F8WEM8|F8WEM8_HUMAN MORN repeat-containing protein 2 OS=Homo sapiens OX=9606 GN=MORN2 PE=1 SV=1
sp|Q13325|IFIT5_HUMAN|PF07719|436_468	1.08427	PF07719	sp|Q13325|IFIT5_HUMAN Interferon-induced protein with tetratricopeptide repeats 5 OS=Homo sapiens OX=9606 GN=IFIT5 PE=1 SV=1
sp|O15335|CHAD_HUMAN|PF13855|74_134	1.08426	PF13855	sp|O15335|CHAD_HUMAN Chondroadherin OS=Homo sapiens OX=9606 GN=CHAD PE=1 SV=2
tr|H0YE79|H0YE79_HUMAN|PF00013|28_64	1.08426	PF00013	tr|H0YE79|H0YE79_HUMAN Activating signal cointegrator 1 complex subunit 1 (Fragment) OS=Homo sapiens OX=9606 GN=ASCC1 PE=1 SV=1
tr|A0A2R8Y3T2|A0A2R8Y3T2_HUMAN|PF08238|67_95	1.08425	PF08238	tr|A0A2R8Y3T2|A0A2R8Y3T2_HUMAN HCG39756, isoform CRA_b OS=Homo sapiens OX=9606 GN=SEL1L2 PE=1 SV=1
tr|A0A2R8YF92|A0A2R8YF92_HUMAN|PF08238|67_95	1.08425	PF08238	tr|A0A2R8YF92|A0A2R8YF92_HUMAN Protein sel-1 homolog 2 OS=Homo sapiens OX=9606 GN=SEL1L2 PE=1 SV=1
sp|Q5TEA6|SE1L2_HUMAN|PF08238|179_207	1.08425	PF08238	sp|Q5TEA6|SE1L2_HUMAN Protein sel-1 homolog 2 OS=Homo sapiens OX=9606 GN=SEL1L2 PE=2 SV=2
sp|Q8N7X1|RMXL3_HUMAN|PF00076|9_79	1.08424	PF00076	sp|Q8N7X1|RMXL3_HUMAN RNA-binding motif protein, X-linked-like-3 OS=Homo sapiens OX=9606 GN=RBMXL3 PE=2 SV=2
sp|Q6GQQ9|OTU7B_HUMAN|PF14555|7_41	1.08424	PF14555	sp|Q6GQQ9|OTU7B_HUMAN OTU domain-containing protein 7B OS=Homo sapiens OX=9606 GN=OTUD7B PE=1 SV=1
tr|Q5SZ59|Q5SZ59_HUMAN|PF14555|7_41	1.08424	PF14555	tr|Q5SZ59|Q5SZ59_HUMAN Ubiquitinyl hydrolase 1 (Fragment) OS=Homo sapiens OX=9606 GN=OTUD7B PE=1 SV=1
tr|J3QQI1|J3QQI1_HUMAN| |0_22	1.08424		tr|J3QQI1|J3QQI1_HUMAN Developmentally-regulated GTP-binding protein 2 OS=Homo sapiens OX=9606 GN=DRG2 PE=1 SV=1
sp|Q9Y6H5|SNCAP_HUMAN|PF12796|331_406	1.08422	PF12796	sp|Q9Y6H5|SNCAP_HUMAN Synphilin-1 OS=Homo sapiens OX=9606 GN=SNCAIP PE=1 SV=2
sp|Q9H9A6|LRC40_HUMAN|PF13855|150_209	1.08422	PF13855	sp|Q9H9A6|LRC40_HUMAN Leucine-rich repeat-containing protein 40 OS=Homo sapiens OX=9606 GN=LRRC40 PE=1 SV=1
tr|H3BQ79|H3BQ79_HUMAN|PF14782|82_109	1.08422	PF14782	tr|H3BQ79|H3BQ79_HUMAN Bardet-Biedl syndrome 2 protein (Fragment) OS=Homo sapiens OX=9606 GN=BBS2 PE=1 SV=1
sp|Q6ZMY6|WDR88_HUMAN|PF00400|94_130	1.08422	PF00400	sp|Q6ZMY6|WDR88_HUMAN WD repeat-containing protein 88 OS=Homo sapiens OX=9606 GN=WDR88 PE=2 SV=2
tr|B0QYT6|B0QYT6_HUMAN| |0_37	1.08421		tr|B0QYT6|B0QYT6_HUMAN Ran GTPase-activating protein 1 (Fragment) OS=Homo sapiens OX=9606 GN=RANGAP1 PE=1 SV=1
sp|Q9P272|TRM9B_HUMAN|PF08241|49_139	1.08421	PF08241	sp|Q9P272|TRM9B_HUMAN Probable tRNA methyltransferase 9B OS=Homo sapiens OX=9606 GN=TRMT9B PE=2 SV=3
tr|A0A5F9ZHV5|A0A5F9ZHV5_HUMAN|PF01494|86_124	1.08421	PF01494	tr|A0A5F9ZHV5|A0A5F9ZHV5_HUMAN F-actin monooxygenase OS=Homo sapiens OX=9606 GN=MICAL3 PE=1 SV=1
tr|E9PP85|E9PP85_HUMAN|PF01494|86_124	1.08421	PF01494	tr|E9PP85|E9PP85_HUMAN [F-actin]-monooxygenase MICAL3 OS=Homo sapiens OX=9606 GN=MICAL3 PE=1 SV=1
sp|Q7RTP6|MICA3_HUMAN|PF01494|86_124	1.08421	PF01494	sp|Q7RTP6|MICA3_HUMAN [F-actin]-monooxygenase MICAL3 OS=Homo sapiens OX=9606 GN=MICAL3 PE=1 SV=2
tr|H7C0M3|H7C0M3_HUMAN| |0_29	1.08421		tr|H7C0M3|H7C0M3_HUMAN Valacyclovir hydrolase (Fragment) OS=Homo sapiens OX=9606 GN=BPHL PE=1 SV=1
sp|Q4L235|ACSF4_HUMAN|PF00550|557_625	1.0842	PF00550	sp|Q4L235|ACSF4_HUMAN Beta-alanine-activating enzyme OS=Homo sapiens OX=9606 GN=AASDH PE=1 SV=3
tr|R4GNB1|R4GNB1_HUMAN|PF00550|404_472	1.0842	PF00550	tr|R4GNB1|R4GNB1_HUMAN Beta-alanine-activating enzyme OS=Homo sapiens OX=9606 GN=AASDH PE=1 SV=2
sp|P98175|RBM10_HUMAN|PF00641|214_241	1.08419	PF00641	sp|P98175|RBM10_HUMAN RNA-binding protein 10 OS=Homo sapiens OX=9606 GN=RBM10 PE=1 SV=3
sp|P49790|NU153_HUMAN|PF00641|656_686	1.08419	PF00641	sp|P49790|NU153_HUMAN Nuclear pore complex protein Nup153 OS=Homo sapiens OX=9606 GN=NUP153 PE=1 SV=2
tr|H7C0P2|H7C0P2_HUMAN| |0_47	1.08419		tr|H7C0P2|H7C0P2_HUMAN E3 ubiquitin-protein ligase Jade-2 (Fragment) OS=Homo sapiens OX=9606 GN=JADE2 PE=4 SV=1
tr|H0YKM4|H0YKM4_HUMAN|PF13855|15_55	1.08418	PF13855	tr|H0YKM4|H0YKM4_HUMAN Leucine-rich repeat-containing protein 28 (Fragment) OS=Homo sapiens OX=9606 GN=LRRC28 PE=1 SV=8
tr|J3KNQ1|J3KNQ1_HUMAN|PF00096|262_285	1.08418	PF00096	tr|J3KNQ1|J3KNQ1_HUMAN Zinc finger protein 1 homolog OS=Homo sapiens OX=9606 GN=ZFP1 PE=1 SV=1
sp|Q6P2D0|ZFP1_HUMAN|PF00096|295_318	1.08418	PF00096	sp|Q6P2D0|ZFP1_HUMAN Zinc finger protein 1 homolog OS=Homo sapiens OX=9606 GN=ZFP1 PE=1 SV=2
tr|A0A087X247|A0A087X247_HUMAN|PF00255|77_134	1.08418	PF00255	tr|A0A087X247|A0A087X247_HUMAN Phospholipid hydroperoxide glutathione peroxidase (Fragment) OS=Homo sapiens OX=9606 GN=GPX4 PE=1 SV=1
tr|S4R3D7|S4R3D7_HUMAN|PF13202|191_211	1.08417	PF13202	tr|S4R3D7|S4R3D7_HUMAN Calcium uptake protein 1, mitochondrial (Fragment) OS=Homo sapiens OX=9606 GN=MICU1 PE=1 SV=1
tr|Q96I63|Q96I63_HUMAN|PF17862|527_571	1.08415	PF17862	tr|Q96I63|Q96I63_HUMAN ATP-dependent zinc metalloprotease YME1L1 OS=Homo sapiens OX=9606 GN=YME1L1 PE=1 SV=1
sp|Q96TA2|YMEL1_HUMAN|PF17862|527_571	1.08415	PF17862	sp|Q96TA2|YMEL1_HUMAN ATP-dependent zinc metalloprotease YME1L1 OS=Homo sapiens OX=9606 GN=YME1L1 PE=1 SV=2
sp|Q9BPY8|HOP_HUMAN|PF00046|8_60	1.08414	PF00046	sp|Q9BPY8|HOP_HUMAN Homeodomain-only protein OS=Homo sapiens OX=9606 GN=HOPX PE=1 SV=1
tr|K7EJF3|K7EJF3_HUMAN| |0_80	1.08413		tr|K7EJF3|K7EJF3_HUMAN Zinc finger protein 763 (Fragment) OS=Homo sapiens OX=9606 GN=ZNF763 PE=4 SV=1
tr|B7Z509|B7Z509_HUMAN|PF12796|61_151	1.08413	PF12796	tr|B7Z509|B7Z509_HUMAN Glutaminase OS=Homo sapiens OX=9606 GN=GLS PE=1 SV=1
tr|A0A0G2JH38|A0A0G2JH38_HUMAN|PF00084|52_84	1.08413	PF00084	tr|A0A0G2JH38|A0A0G2JH38_HUMAN C3/C5 convertase (Fragment) OS=Homo sapiens OX=9606 GN=CFB PE=1 SV=1
sp|P00751|CFAB_HUMAN|PF00084|52_84	1.08413	PF00084	sp|P00751|CFAB_HUMAN Complement factor B OS=Homo sapiens OX=9606 GN=CFB PE=1 SV=2
tr|C9JRT3|C9JRT3_HUMAN|PF00084|52_84	1.08413	PF00084	tr|C9JRT3|C9JRT3_HUMAN C3/C5 convertase (Fragment) OS=Homo sapiens OX=9606 GN=CFB PE=4 SV=1
tr|A0A2R8Y481|A0A2R8Y481_HUMAN|PF17862|367_405	1.08413	PF17862	tr|A0A2R8Y481|A0A2R8Y481_HUMAN Spastin (Fragment) OS=Homo sapiens OX=9606 GN=SPAST PE=1 SV=1
tr|A0A2R8Y7K2|A0A2R8Y7K2_HUMAN|PF17862|260_298	1.08413	PF17862	tr|A0A2R8Y7K2|A0A2R8Y7K2_HUMAN Spastin (Fragment) OS=Homo sapiens OX=9606 GN=SPAST PE=1 SV=1
sp|Q9UL12|SARDH_HUMAN|PF08669|822_908	1.08412	PF08669	sp|Q9UL12|SARDH_HUMAN Sarcosine dehydrogenase, mitochondrial OS=Homo sapiens OX=9606 GN=SARDH PE=1 SV=1
sp|Q00059|TFAM_HUMAN|PF00505|49_118	1.08411	PF00505	sp|Q00059|TFAM_HUMAN Transcription factor A, mitochondrial OS=Homo sapiens OX=9606 GN=TFAM PE=1 SV=1
tr|H7BYN3|H7BYN3_HUMAN|PF00505|31_100	1.08411	PF00505	tr|H7BYN3|H7BYN3_HUMAN Transcription factor A, mitochondrial (Fragment) OS=Homo sapiens OX=9606 GN=TFAM PE=1 SV=1
tr|I3L4M0|I3L4M0_HUMAN|PF04952|10_45	1.08409	PF04952	tr|I3L4M0|I3L4M0_HUMAN Aspartoacylase OS=Homo sapiens OX=9606 GN=ASPA PE=1 SV=1
tr|E9PPF0|E9PPF0_HUMAN|PF01026|8_58	1.08408	PF01026	tr|E9PPF0|E9PPF0_HUMAN Putative deoxyribonuclease TATDN3 OS=Homo sapiens OX=9606 GN=TATDN3 PE=1 SV=1
tr|H0YD82|H0YD82_HUMAN|PF01026|7_57	1.08408	PF01026	tr|H0YD82|H0YD82_HUMAN Putative deoxyribonuclease TATDN3 (Fragment) OS=Homo sapiens OX=9606 GN=TATDN3 PE=1 SV=1
sp|Q9P2G3|KLH14_HUMAN|PF01344|559_602	1.08408	PF01344	sp|Q9P2G3|KLH14_HUMAN Kelch-like protein 14 OS=Homo sapiens OX=9606 GN=KLHL14 PE=1 SV=2
tr|G3V220|G3V220_HUMAN|PF00397|433_460	1.08407	PF00397	tr|G3V220|G3V220_HUMAN Transcription elongation regulator 1 OS=Homo sapiens OX=9606 GN=TCERG1 PE=1 SV=1
sp|O14776|TCRG1_HUMAN|PF00397|433_460	1.08407	PF00397	sp|O14776|TCRG1_HUMAN Transcription elongation regulator 1 OS=Homo sapiens OX=9606 GN=TCERG1 PE=1 SV=2
tr|A0A0G2JRD1|A0A0G2JRD1_HUMAN|PF00076|0_30	1.08407	PF00076	tr|A0A0G2JRD1|A0A0G2JRD1_HUMAN RNA-binding protein fox-1 homolog 2 (Fragment) OS=Homo sapiens OX=9606 GN=RBFOX2 PE=1 SV=1
sp|Q6P9F7|LRC8B_HUMAN|PF13306|483_608	1.08407	PF13306	sp|Q6P9F7|LRC8B_HUMAN Volume-regulated anion channel subunit LRRC8B OS=Homo sapiens OX=9606 GN=LRRC8B PE=1 SV=2
tr|H3BPH8|H3BPH8_HUMAN|PF03096|39_110	1.08406	PF03096	tr|H3BPH8|H3BPH8_HUMAN Protein NDRG4 (Fragment) OS=Homo sapiens OX=9606 GN=NDRG4 PE=1 SV=1
sp|O00399|DCTN6_HUMAN|PF00132|99_131	1.08406	PF00132	sp|O00399|DCTN6_HUMAN Dynactin subunit 6 OS=Homo sapiens OX=9606 GN=DCTN6 PE=1 SV=1
tr|E5RK00|E5RK00_HUMAN|PF00132|99_131	1.08406	PF00132	tr|E5RK00|E5RK00_HUMAN Dynactin subunit 6 OS=Homo sapiens OX=9606 GN=DCTN6 PE=1 SV=1
tr|E9PI54|E9PI54_HUMAN|PF14520|31_79	1.08406	PF14520	tr|E9PI54|E9PI54_HUMAN DNA repair protein RAD51 homolog 1 OS=Homo sapiens OX=9606 GN=RAD51 PE=1 SV=1
sp|Q75LS8|FKB9L_HUMAN|PF13202|67_86	1.08405	PF13202	sp|Q75LS8|FKB9L_HUMAN Putative FK506-binding protein 9-like protein OS=Homo sapiens OX=9606 GN=FKBP9P1 PE=5 SV=1
sp|Q8IZT6|ASPM_HUMAN|PF00612|2665_2684	1.08404	PF00612	sp|Q8IZT6|ASPM_HUMAN Abnormal spindle-like microcephaly-associated protein OS=Homo sapiens OX=9606 GN=ASPM PE=1 SV=2
tr|A0A5K1VW52|A0A5K1VW52_HUMAN|PF00090|1003_1041	1.08404	PF00090	tr|A0A5K1VW52|A0A5K1VW52_HUMAN Thrombospondin type-1 domain-containing protein 7B OS=Homo sapiens OX=9606 GN=THSD7B PE=1 SV=1
sp|Q7Z494|NPHP3_HUMAN|PF13176|1262_1294	1.08404	PF13176	sp|Q7Z494|NPHP3_HUMAN Nephrocystin-3 OS=Homo sapiens OX=9606 GN=NPHP3 PE=1 SV=1
tr|A0A0J9YXS1|A0A0J9YXS1_HUMAN|PF13176|145_177	1.08404	PF13176	tr|A0A0J9YXS1|A0A0J9YXS1_HUMAN Kinesin light chain (Fragment) OS=Homo sapiens OX=9606 GN=NPHP3-ACAD11 PE=3 SV=1
sp|P05387|RLA2_HUMAN|PF00428|16_114	1.08403	PF00428	sp|P05387|RLA2_HUMAN 60S acidic ribosomal protein P2 OS=Homo sapiens OX=9606 GN=RPLP2 PE=1 SV=1
sp|P29536|LMOD1_HUMAN|PF02205|572_597	1.08403	PF02205	sp|P29536|LMOD1_HUMAN Leiomodin-1 OS=Homo sapiens OX=9606 GN=LMOD1 PE=1 SV=3
tr|Q9BV00|Q9BV00_HUMAN|PF02205|241_266	1.08403	PF02205	tr|Q9BV00|Q9BV00_HUMAN LMOD1 protein OS=Homo sapiens OX=9606 GN=LMOD1 PE=1 SV=1
sp|Q6ZUT1|NKAP1_HUMAN|PF15692|88_163	1.08403	PF15692	sp|Q6ZUT1|NKAP1_HUMAN Uncharacterized protein NKAPD1 OS=Homo sapiens OX=9606 GN=NKAPD1 PE=1 SV=2
sp|Q49AA0|ZFP69_HUMAN|PF01352|75_116	1.08401	PF01352	sp|Q49AA0|ZFP69_HUMAN Zinc finger protein 69 homolog OS=Homo sapiens OX=9606 GN=ZFP69 PE=2 SV=2
tr|A0A1B0GVW5|A0A1B0GVW5_HUMAN| |0_42	1.08401		tr|A0A1B0GVW5|A0A1B0GVW5_HUMAN ABHD14A-ACY1 readthrough (Fragment) OS=Homo sapiens OX=9606 GN=ABHD14A-ACY1 PE=4 SV=1
sp|Q15147|PLCB4_HUMAN|PF06631|913_955	1.084	PF06631	sp|Q15147|PLCB4_HUMAN 1-phosphatidylinositol 4,5-bisphosphate phosphodiesterase beta-4 OS=Homo sapiens OX=9606 GN=PLCB4 PE=1 SV=3
sp|P42768|WASP_HUMAN|PF02205|426_454	1.084	PF02205	sp|P42768|WASP_HUMAN Wiskott-Aldrich syndrome protein OS=Homo sapiens OX=9606 GN=WAS PE=1 SV=4
sp|Q8N987|NECA1_HUMAN|PF13833|32_56	1.084	PF13833	sp|Q8N987|NECA1_HUMAN N-terminal EF-hand calcium-binding protein 1 OS=Homo sapiens OX=9606 GN=NECAB1 PE=1 SV=1
tr|U3KQ56|U3KQ56_HUMAN|PF00389|9_116	1.084	PF00389	tr|U3KQ56|U3KQ56_HUMAN Glyoxylate reductase/hydroxypyruvate reductase OS=Homo sapiens OX=9606 GN=GRHPR PE=1 SV=1
sp|P04053|TDT_HUMAN|PF14791|444_508	1.084	PF14791	sp|P04053|TDT_HUMAN DNA nucleotidylexotransferase OS=Homo sapiens OX=9606 GN=DNTT PE=1 SV=3
sp|P50479|PDLI4_HUMAN|PF00595|8_80	1.08399	PF00595	sp|P50479|PDLI4_HUMAN PDZ and LIM domain protein 4 OS=Homo sapiens OX=9606 GN=PDLIM4 PE=1 SV=2
tr|H3BMR1|H3BMR1_HUMAN|PF02594|54_116	1.08399	PF02594	tr|H3BMR1|H3BMR1_HUMAN UPF0235 protein C15orf40 (Fragment) OS=Homo sapiens OX=9606 GN=C15orf40 PE=1 SV=1
tr|H0YI34|H0YI34_HUMAN|PF00093|22_75	1.08399	PF00093	tr|H0YI34|H0YI34_HUMAN Protein kinase C-binding protein NELL2 (Fragment) OS=Homo sapiens OX=9606 GN=NELL2 PE=1 SV=8
tr|G3V3F5|G3V3F5_HUMAN|PF00079|44_90	1.08398	PF00079	tr|G3V3F5|G3V3F5_HUMAN Plasma serine protease inhibitor (Fragment) OS=Homo sapiens OX=9606 GN=SERPINA5 PE=1 SV=1
tr|F8WF24|F8WF24_HUMAN| |0_39	1.08398		tr|F8WF24|F8WF24_HUMAN RNA-binding protein 39 OS=Homo sapiens OX=9606 GN=RBM39 PE=1 SV=1
tr|F8WDJ5|F8WDJ5_HUMAN|PF02225|74_126	1.08398	PF02225	tr|F8WDJ5|F8WDJ5_HUMAN E3 ubiquitin-protein ligase RNF13 OS=Homo sapiens OX=9606 GN=RNF13 PE=1 SV=1
tr|C9J383|C9J383_HUMAN|PF02225|74_126	1.08398	PF02225	tr|C9J383|C9J383_HUMAN E3 ubiquitin-protein ligase RNF13 (Fragment) OS=Homo sapiens OX=9606 GN=RNF13 PE=1 SV=1
sp|Q9UHK0|NUFP1_HUMAN|PF10453|215_267	1.08398	PF10453	sp|Q9UHK0|NUFP1_HUMAN Nuclear fragile X mental retardation-interacting protein 1 OS=Homo sapiens OX=9606 GN=NUFIP1 PE=1 SV=2
tr|Q5T0A0|Q5T0A0_HUMAN|PF01255|31_64	1.08397	PF01255	tr|Q5T0A0|Q5T0A0_HUMAN Ditrans,polycis-polyprenyl diphosphate synthase ((2E,6E)-farnesyldiphosphate specific) OS=Homo sapiens OX=9606 GN=DHDDS PE=1 SV=1
sp|Q15751|HERC1_HUMAN|PF00415|632_680	1.08397	PF00415	sp|Q15751|HERC1_HUMAN Probable E3 ubiquitin-protein ligase HERC1 OS=Homo sapiens OX=9606 GN=HERC1 PE=1 SV=2
tr|A0A087WZM5|A0A087WZM5_HUMAN|PF00254|13_68	1.08397	PF00254	tr|A0A087WZM5|A0A087WZM5_HUMAN Peptidylprolyl isomerase OS=Homo sapiens OX=9606 GN=FKBP1A PE=1 SV=1
sp|Q8NEE8|TTC16_HUMAN|PF00515|367_398	1.08397	PF00515	sp|Q8NEE8|TTC16_HUMAN Tetratricopeptide repeat protein 16 OS=Homo sapiens OX=9606 GN=TTC16 PE=2 SV=2
tr|B8ZZ19|B8ZZ19_HUMAN|PF13499|42_100	1.08394	PF13499	tr|B8ZZ19|B8ZZ19_HUMAN Parvalbumin alpha (Fragment) OS=Homo sapiens OX=9606 GN=PVALB PE=1 SV=1
tr|G3V3Y9|G3V3Y9_HUMAN|PF00106|29_87	1.08393	PF00106	tr|G3V3Y9|G3V3Y9_HUMAN 17-beta-hydroxysteroid dehydrogenase type 6 (Fragment) OS=Homo sapiens OX=9606 GN=HSD17B6 PE=1 SV=1
tr|A0A669KBD4|A0A669KBD4_HUMAN|PF00400|314_353	1.08392	PF00400	tr|A0A669KBD4|A0A669KBD4_HUMAN Echinoderm microtubule-associated protein-like 6 OS=Homo sapiens OX=9606 GN=EML6 PE=1 SV=1
sp|Q6ZMW3|EMAL6_HUMAN|PF00400|314_353	1.08392	PF00400	sp|Q6ZMW3|EMAL6_HUMAN Echinoderm microtubule-associated protein-like 6 OS=Homo sapiens OX=9606 GN=EML6 PE=2 SV=2
sp|Q8NI36|WDR36_HUMAN|PF00400|612_650	1.08392	PF00400	sp|Q8NI36|WDR36_HUMAN WD repeat-containing protein 36 OS=Homo sapiens OX=9606 GN=WDR36 PE=1 SV=1
tr|A0A0A0MTB8|A0A0A0MTB8_HUMAN|PF00400|556_594	1.08392	PF00400	tr|A0A0A0MTB8|A0A0A0MTB8_HUMAN WD repeat-containing protein 36 OS=Homo sapiens OX=9606 GN=WDR36 PE=1 SV=1
tr|A0A087X1S4|A0A087X1S4_HUMAN|PF15231|0_126	1.08392	PF15231	tr|A0A087X1S4|A0A087X1S4_HUMAN Variable charge X-linked protein 1 OS=Homo sapiens OX=9606 GN=VCX PE=3 SV=1
tr|R4GN57|R4GN57_HUMAN|PF13855|49_105	1.08392	PF13855	tr|R4GN57|R4GN57_HUMAN Uncharacterized protein OS=Homo sapiens OX=9606 PE=4 SV=1
tr|K7ERY3|K7ERY3_HUMAN|PF13606|60_87	1.08392	PF13606	tr|K7ERY3|K7ERY3_HUMAN Ankyrin repeat and SAM domain-containing protein 3 OS=Homo sapiens OX=9606 GN=ANKS3 PE=1 SV=1
sp|Q93015|NAA80_HUMAN|PF00583|113_188	1.08391	PF00583	sp|Q93015|NAA80_HUMAN N-alpha-acetyltransferase 80 OS=Homo sapiens OX=9606 GN=NAA80 PE=1 SV=2
sp|Q9H0B3|IQCN_HUMAN|PF00612|1137_1155	1.08391	PF00612	sp|Q9H0B3|IQCN_HUMAN IQ domain-containing protein N OS=Homo sapiens OX=9606 GN=IQCN PE=1 SV=1
tr|A0A087WXN0|A0A087WXN0_HUMAN|PF00612|751_769	1.08391	PF00612	tr|A0A087WXN0|A0A087WXN0_HUMAN IQ domain-containing protein N OS=Homo sapiens OX=9606 GN=IQCN PE=1 SV=1
sp|O60356|NUPR1_HUMAN|PF10195|21_77	1.08391	PF10195	sp|O60356|NUPR1_HUMAN Nuclear protein 1 OS=Homo sapiens OX=9606 GN=NUPR1 PE=1 SV=1
tr|S4R3J9|S4R3J9_HUMAN|PF00595|86_125	1.08391	PF00595	tr|S4R3J9|S4R3J9_HUMAN PDZ domain-containing protein 7 OS=Homo sapiens OX=9606 GN=PDZD7 PE=4 SV=1
tr|Q5VZR0|Q5VZR0_HUMAN|PF00188|13_60	1.08391	PF00188	tr|Q5VZR0|Q5VZR0_HUMAN Golgi-associated plant pathogenesis-related protein 1 OS=Homo sapiens OX=9606 GN=GLIPR2 PE=1 SV=1
sp|Q8IWZ8|SUGP1_HUMAN|PF01585|562_606	1.08391	PF01585	sp|Q8IWZ8|SUGP1_HUMAN SURP and G-patch domain-containing protein 1 OS=Homo sapiens OX=9606 GN=SUGP1 PE=1 SV=2
tr|A0A087X0X3|A0A087X0X3_HUMAN|PF00076|73_143	1.0839	PF00076	tr|A0A087X0X3|A0A087X0X3_HUMAN Heterogeneous nuclear ribonucleoprotein M OS=Homo sapiens OX=9606 GN=HNRNPM PE=1 SV=1
sp|O95218|ZRAB2_HUMAN|PF00641|9_35	1.08389	PF00641	sp|O95218|ZRAB2_HUMAN Zinc finger Ran-binding domain-containing protein 2 OS=Homo sapiens OX=9606 GN=ZRANB2 PE=1 SV=2
tr|G5E9N5|G5E9N5_HUMAN|PF02493|357_378	1.08388	PF02493	tr|G5E9N5|G5E9N5_HUMAN ALS2 C-terminal like, isoform CRA_a OS=Homo sapiens OX=9606 GN=ALS2CL PE=1 SV=1
sp|Q60I27|AL2CL_HUMAN|PF02493|357_378	1.08388	PF02493	sp|Q60I27|AL2CL_HUMAN ALS2 C-terminal-like protein OS=Homo sapiens OX=9606 GN=ALS2CL PE=1 SV=1
tr|A0A075B7G2|A0A075B7G2_HUMAN|PF13912|228_248	1.08387	PF13912	tr|A0A075B7G2|A0A075B7G2_HUMAN Zinc finger protein 208 OS=Homo sapiens OX=9606 GN=ZNF208 PE=4 SV=2
sp|O43345|ZN208_HUMAN|PF13912|228_248	1.08387	PF13912	sp|O43345|ZN208_HUMAN Zinc finger protein 208 OS=Homo sapiens OX=9606 GN=ZNF208 PE=2 SV=2
sp|Q8NEP7|KLDC9_HUMAN|PF13418|26_78	1.08387	PF13418	sp|Q8NEP7|KLDC9_HUMAN Kelch domain-containing protein 9 OS=Homo sapiens OX=9606 GN=KLHDC9 PE=1 SV=2
tr|J3KTQ5|J3KTQ5_HUMAN|PF02769|15_58	1.08387	PF02769	tr|J3KTQ5|J3KTQ5_HUMAN Phosphoribosylformylglycinamidine synthase (Fragment) OS=Homo sapiens OX=9606 GN=PFAS PE=1 SV=1
tr|E5RH59|E5RH59_HUMAN| |0_56	1.08386		tr|E5RH59|E5RH59_HUMAN Eukaryotic translation initiation factor 3 subunit H OS=Homo sapiens OX=9606 GN=EIF3H PE=1 SV=1
sp|Q05481|ZNF91_HUMAN|PF00096|1133_1156	1.08384	PF00096	sp|Q05481|ZNF91_HUMAN Zinc finger protein 91 OS=Homo sapiens OX=9606 GN=ZNF91 PE=2 SV=2
tr|Q5TBN5|Q5TBN5_HUMAN|PF00036|12_40	1.08382	PF00036	tr|Q5TBN5|Q5TBN5_HUMAN Plastin-2 (Fragment) OS=Homo sapiens OX=9606 GN=LCP1 PE=1 SV=1
tr|I3L3Z4|I3L3Z4_HUMAN|PF07645|118_153	1.08382	PF07645	tr|I3L3Z4|I3L3Z4_HUMAN Uromodulin (Fragment) OS=Homo sapiens OX=9606 GN=UMOD PE=1 SV=1
tr|I3L4Y6|I3L4Y6_HUMAN|PF07645|64_99	1.08382	PF07645	tr|I3L4Y6|I3L4Y6_HUMAN Uromodulin (Fragment) OS=Homo sapiens OX=9606 GN=UMOD PE=4 SV=8
tr|I3L1M3|I3L1M3_HUMAN|PF07645|64_99	1.08382	PF07645	tr|I3L1M3|I3L1M3_HUMAN Uromodulin (Fragment) OS=Homo sapiens OX=9606 GN=UMOD PE=1 SV=1
sp|P07911|UROM_HUMAN|PF07645|64_99	1.08382	PF07645	sp|P07911|UROM_HUMAN Uromodulin OS=Homo sapiens OX=9606 GN=UMOD PE=1 SV=1
tr|I3L2K2|I3L2K2_HUMAN|PF07645|92_127	1.08382	PF07645	tr|I3L2K2|I3L2K2_HUMAN Uromodulin (Fragment) OS=Homo sapiens OX=9606 GN=UMOD PE=4 SV=1
tr|I3L3E0|I3L3E0_HUMAN|PF07645|87_122	1.08382	PF07645	tr|I3L3E0|I3L3E0_HUMAN Uromodulin (Fragment) OS=Homo sapiens OX=9606 GN=UMOD PE=1 SV=1
tr|X6RBG4|X6RBG4_HUMAN|PF07645|113_148	1.08382	PF07645	tr|X6RBG4|X6RBG4_HUMAN Uromodulin OS=Homo sapiens OX=9606 GN=UMOD PE=1 SV=1
tr|A0A0J9YY83|A0A0J9YY83_HUMAN|PF00106|28_140	1.08381	PF00106	tr|A0A0J9YY83|A0A0J9YY83_HUMAN Peroxisomal 2,4-dienoyl-CoA reductase (Fragment) OS=Homo sapiens OX=9606 GN=DECR2 PE=1 SV=1
tr|A0A087WWF8|A0A087WWF8_HUMAN| |0_80	1.08381		tr|A0A087WWF8|A0A087WWF8_HUMAN Mucin-like protein 1 OS=Homo sapiens OX=9606 GN=MUCL1 PE=1 SV=1
sp|O14727|APAF_HUMAN|PF00400|611_642	1.08381	PF00400	sp|O14727|APAF_HUMAN Apoptotic protease-activating factor 1 OS=Homo sapiens OX=9606 GN=APAF1 PE=1 SV=2
tr|C9JLV4|C9JLV4_HUMAN|PF00400|611_642	1.08381	PF00400	tr|C9JLV4|C9JLV4_HUMAN Apoptotic protease-activating factor 1 OS=Homo sapiens OX=9606 GN=APAF1 PE=1 SV=1
sp|Q9NT99|LRC4B_HUMAN|PF13855|87_146	1.08381	PF13855	sp|Q9NT99|LRC4B_HUMAN Leucine-rich repeat-containing protein 4B OS=Homo sapiens OX=9606 GN=LRRC4B PE=2 SV=3
tr|M0R2G0|M0R2G0_HUMAN|PF13855|87_146	1.08381	PF13855	tr|M0R2G0|M0R2G0_HUMAN Leucine-rich repeat-containing protein 4B (Fragment) OS=Homo sapiens OX=9606 GN=LRRC4B PE=1 SV=1
tr|L7N2F4|L7N2F4_HUMAN|PF07973|90_129	1.0838	PF07973	tr|L7N2F4|L7N2F4_HUMAN Alanyl-tRNA-editing protein Aarsd1 (Fragment) OS=Homo sapiens OX=9606 GN=AARSD1 PE=1 SV=1
sp|Q9Y263|PLAP_HUMAN|PF00400|270_297	1.0838	PF00400	sp|Q9Y263|PLAP_HUMAN Phospholipase A-2-activating protein OS=Homo sapiens OX=9606 GN=PLAA PE=1 SV=2
tr|E5RIM3|E5RIM3_HUMAN|PF00400|270_297	1.0838	PF00400	tr|E5RIM3|E5RIM3_HUMAN Phospholipase A-2-activating protein OS=Homo sapiens OX=9606 GN=PLAA PE=1 SV=1
tr|U3KPS5|U3KPS5_HUMAN|PF00121|0_37	1.0838	PF00121	tr|U3KPS5|U3KPS5_HUMAN Triosephosphate isomerase (Fragment) OS=Homo sapiens OX=9606 GN=TPI1 PE=1 SV=8
sp|P51991|ROA3_HUMAN|PF00076|127_190	1.08378	PF00076	sp|P51991|ROA3_HUMAN Heterogeneous nuclear ribonucleoprotein A3 OS=Homo sapiens OX=9606 GN=HNRNPA3 PE=1 SV=2
tr|C9JE21|C9JE21_HUMAN|PF00076|5_37	1.08378	PF00076	tr|C9JE21|C9JE21_HUMAN RNA-binding protein 28 (Fragment) OS=Homo sapiens OX=9606 GN=RBM28 PE=1 SV=1
sp|Q8WYR4|RSPH1_HUMAN|PF02493|66_89	1.08378	PF02493	sp|Q8WYR4|RSPH1_HUMAN Radial spoke head 1 homolog OS=Homo sapiens OX=9606 GN=RSPH1 PE=1 SV=1
tr|E7ET55|E7ET55_HUMAN|PF00403|568_626	1.08378	PF00403	tr|E7ET55|E7ET55_HUMAN P-type Cu(+) transporter OS=Homo sapiens OX=9606 GN=ATP7B PE=1 SV=3
tr|E9PL99|E9PL99_HUMAN|PF01255|31_70	1.08377	PF01255	tr|E9PL99|E9PL99_HUMAN Ditrans,polycis-polyprenyl diphosphate synthase ((2E,6E)-farnesyldiphosphate specific) (Fragment) OS=Homo sapiens OX=9606 GN=DHDDS PE=1 SV=1
sp|Q8TDZ2|MICA1_HUMAN|PF01494|84_122	1.08377	PF01494	sp|Q8TDZ2|MICA1_HUMAN [F-actin]-monooxygenase MICAL1 OS=Homo sapiens OX=9606 GN=MICAL1 PE=1 SV=2
tr|Q5TED7|Q5TED7_HUMAN|PF01494|84_122	1.08377	PF01494	tr|Q5TED7|Q5TED7_HUMAN [F-actin]-monooxygenase MICAL1 (Fragment) OS=Homo sapiens OX=9606 GN=MICAL1 PE=1 SV=1
sp|P01189|COLI_HUMAN|PF00976|135_155	1.08377	PF00976	sp|P01189|COLI_HUMAN Pro-opiomelanocortin OS=Homo sapiens OX=9606 GN=POMC PE=1 SV=2
tr|E9PHK5|E9PHK5_HUMAN|PF00976|135_155	1.08377	PF00976	tr|E9PHK5|E9PHK5_HUMAN Adrenocorticotropic hormone (Fragment) OS=Homo sapiens OX=9606 GN=POMC PE=1 SV=1
tr|H3BNU3|H3BNU3_HUMAN|PF00009|57_84	1.08377	PF00009	tr|H3BNU3|H3BNU3_HUMAN Elongation factor Tu, mitochondrial OS=Homo sapiens OX=9606 GN=TUFM PE=1 SV=1
sp|O43854|EDIL3_HUMAN|PF12661|127_146	1.08375	PF12661	sp|O43854|EDIL3_HUMAN EGF-like repeat and discoidin I-like domain-containing protein 3 OS=Homo sapiens OX=9606 GN=EDIL3 PE=1 SV=1
tr|C9JZL3|C9JZL3_HUMAN|PF13414|78_119	1.08374	PF13414	tr|C9JZL3|C9JZL3_HUMAN UDP-N-acetylglucosamine--peptide N-acetylglucosaminyltransferase 110 kDa subunit (Fragment) OS=Homo sapiens OX=9606 GN=OGT PE=1 SV=1
sp|Q5TZF3|ANR45_HUMAN|PF12796|63_137	1.08374	PF12796	sp|Q5TZF3|ANR45_HUMAN Ankyrin repeat domain-containing protein 45 OS=Homo sapiens OX=9606 GN=ANKRD45 PE=1 SV=2
tr|A0A499FJ41|A0A499FJ41_HUMAN|PF13202|98_120	1.08374	PF13202	tr|A0A499FJ41|A0A499FJ41_HUMAN Calcyphosin OS=Homo sapiens OX=9606 GN=CAPS PE=1 SV=1
tr|K7ES72|K7ES72_HUMAN|PF13202|98_120	1.08374	PF13202	tr|K7ES72|K7ES72_HUMAN Calcyphosin (Fragment) OS=Homo sapiens OX=9606 GN=CAPS PE=1 SV=2
tr|B8ZZ09|B8ZZ09_HUMAN|PF03194|0_83	1.08373	PF03194	tr|B8ZZ09|B8ZZ09_HUMAN LUC7-like (S. cerevisiae) (Fragment) OS=Homo sapiens OX=9606 GN=LUC7L PE=1 SV=1
tr|E7EM62|E7EM62_HUMAN|PF01019|55_124	1.08373	PF01019	tr|E7EM62|E7EM62_HUMAN Glutathione hydrolase 1 proenzyme (Fragment) OS=Homo sapiens OX=9606 GN=GGT1 PE=1 SV=1
tr|E7ESZ6|E7ESZ6_HUMAN|PF00834|0_52	1.08372	PF00834	tr|E7ESZ6|E7ESZ6_HUMAN Ribulose-phosphate 3-epimerase (Fragment) OS=Homo sapiens OX=9606 GN=RPE PE=1 SV=1
tr|E9PG35|E9PG35_HUMAN|PF00289|36_110	1.08371	PF00289	tr|E9PG35|E9PG35_HUMAN Methylcrotonoyl-CoA carboxylase subunit alpha, mitochondrial (Fragment) OS=Homo sapiens OX=9606 GN=MCCC1 PE=1 SV=1
tr|J3QKQ0|J3QKQ0_HUMAN|PF01546|94_128	1.0837	PF01546	tr|J3QKQ0|J3QKQ0_HUMAN Cytosolic non-specific dipeptidase (Fragment) OS=Homo sapiens OX=9606 GN=CNDP2 PE=1 SV=1
sp|P35251|RFC1_HUMAN|PF00533|403_479	1.08367	PF00533	sp|P35251|RFC1_HUMAN Replication factor C subunit 1 OS=Homo sapiens OX=9606 GN=RFC1 PE=1 SV=4
tr|H0Y8U4|H0Y8U4_HUMAN|PF00533|35_111	1.08367	PF00533	tr|H0Y8U4|H0Y8U4_HUMAN Replication factor C subunit 1 (Fragment) OS=Homo sapiens OX=9606 GN=RFC1 PE=1 SV=1
sp|A6NCM1|IQCAL_HUMAN|PF00612|207_225	1.08366	PF00612	sp|A6NCM1|IQCAL_HUMAN IQ and AAA domain-containing protein 1-like OS=Homo sapiens OX=9606 GN=IQCA1L PE=3 SV=3
tr|M0R0K5|M0R0K5_HUMAN|PF07645|66_117	1.08364	PF07645	tr|M0R0K5|M0R0K5_HUMAN Adhesion G protein-coupled receptor E2 OS=Homo sapiens OX=9606 GN=ADGRE2 PE=1 SV=1
sp|Q9UHX3|AGRE2_HUMAN|PF07645|66_117	1.08364	PF07645	sp|Q9UHX3|AGRE2_HUMAN Adhesion G protein-coupled receptor E2 OS=Homo sapiens OX=9606 GN=ADGRE2 PE=1 SV=2
sp|Q9NV06|DCA13_HUMAN|PF00400|99_137	1.08363	PF00400	sp|Q9NV06|DCA13_HUMAN DDB1- and CUL4-associated factor 13 OS=Homo sapiens OX=9606 GN=DCAF13 PE=1 SV=2
tr|A0A087WT20|A0A087WT20_HUMAN|PF00400|251_289	1.08363	PF00400	tr|A0A087WT20|A0A087WT20_HUMAN DDB1- and CUL4-associated factor 13 OS=Homo sapiens OX=9606 GN=DCAF13 PE=1 SV=1
tr|C9J4Z8|C9J4Z8_HUMAN| |0_50	1.08362		tr|C9J4Z8|C9J4Z8_HUMAN SH3 domain-containing YSC84-like protein 1 (Fragment) OS=Homo sapiens OX=9606 GN=SH3YL1 PE=1 SV=8
tr|A0A3B3IRP6|A0A3B3IRP6_HUMAN|PF00415|197_243	1.08362	PF00415	tr|A0A3B3IRP6|A0A3B3IRP6_HUMAN E3 ubiquitin-protein ligase HERC2 (Fragment) OS=Homo sapiens OX=9606 GN=HERC2 PE=1 SV=1
sp|Q8IXQ9|ETKMT_HUMAN|PF06325|112_185	1.08361	PF06325	sp|Q8IXQ9|ETKMT_HUMAN Electron transfer flavoprotein beta subunit lysine methyltransferase OS=Homo sapiens OX=9606 GN=ETFBKMT PE=1 SV=1
sp|Q3B7J2|GFOD2_HUMAN|PF01408|6_110	1.08361	PF01408	sp|Q3B7J2|GFOD2_HUMAN Glucose-fructose oxidoreductase domain-containing protein 2 OS=Homo sapiens OX=9606 GN=GFOD2 PE=2 SV=1
tr|A0A0U1RQW4|A0A0U1RQW4_HUMAN|PF00595|86_135	1.08361	PF00595	tr|A0A0U1RQW4|A0A0U1RQW4_HUMAN InaD-like protein (Fragment) OS=Homo sapiens OX=9606 GN=PATJ PE=1 SV=1
tr|E5RJS4|E5RJS4_HUMAN|PF00188|65_103	1.08361	PF00188	tr|E5RJS4|E5RJS4_HUMAN Cysteine-rich secretory protein LCCL domain-containing 1 (Fragment) OS=Homo sapiens OX=9606 GN=CRISPLD1 PE=1 SV=1
tr|A0A3B3IUB1|A0A3B3IUB1_HUMAN|PF00132|372_398	1.08358	PF00132	tr|A0A3B3IUB1|A0A3B3IUB1_HUMAN eIF-2B GDP-GTP exchange factor subunit epsilon OS=Homo sapiens OX=9606 GN=EIF2B5 PE=1 SV=1
tr|A0A3B3ISX3|A0A3B3ISX3_HUMAN|PF00132|364_390	1.08358	PF00132	tr|A0A3B3ISX3|A0A3B3ISX3_HUMAN Translation initiation factor eIF-2B subunit epsilon OS=Homo sapiens OX=9606 GN=EIF2B5 PE=1 SV=1
tr|A0A3B3ITG6|A0A3B3ITG6_HUMAN|PF00132|320_346	1.08358	PF00132	tr|A0A3B3ITG6|A0A3B3ITG6_HUMAN Translation initiation factor eIF-2B subunit epsilon (Fragment) OS=Homo sapiens OX=9606 GN=EIF2B5 PE=1 SV=1
sp|Q13144|EI2BE_HUMAN|PF00132|364_390	1.08358	PF00132	sp|Q13144|EI2BE_HUMAN Translation initiation factor eIF-2B subunit epsilon OS=Homo sapiens OX=9606 GN=EIF2B5 PE=1 SV=3
tr|M0QYF1|M0QYF1_HUMAN| |0_73	1.08357		tr|M0QYF1|M0QYF1_HUMAN Zinc finger protein 430 (Fragment) OS=Homo sapiens OX=9606 GN=ZNF430 PE=1 SV=1
tr|A0A1W2PNX8|A0A1W2PNX8_HUMAN|PF13432|166_227	1.08357	PF13432	tr|A0A1W2PNX8|A0A1W2PNX8_HUMAN Protein unc-45 homolog A OS=Homo sapiens OX=9606 GN=UNC45A PE=1 SV=1
sp|Q9H3U1|UN45A_HUMAN|PF13432|26_87	1.08357	PF13432	sp|Q9H3U1|UN45A_HUMAN Protein unc-45 homolog A OS=Homo sapiens OX=9606 GN=UNC45A PE=1 SV=1
tr|H7BYW5|H7BYW5_HUMAN|PF00027|50_97	1.08357	PF00027	tr|H7BYW5|H7BYW5_HUMAN cAMP-dependent protein kinase type I-beta regulatory subunit (Fragment) OS=Homo sapiens OX=9606 GN=PRKAR1B PE=1 SV=1
tr|X6RCN5|X6RCN5_HUMAN|PF06467|133_174	1.08357	PF06467	tr|X6RCN5|X6RCN5_HUMAN Zinc finger MYM-type protein 6 (Fragment) OS=Homo sapiens OX=9606 GN=ZMYM6 PE=1 SV=1
sp|O95789|ZMYM6_HUMAN|PF06467|133_174	1.08357	PF06467	sp|O95789|ZMYM6_HUMAN Zinc finger MYM-type protein 6 OS=Homo sapiens OX=9606 GN=ZMYM6 PE=1 SV=2
sp|Q9BVQ7|SPA5L_HUMAN|PF17862|390_437	1.08356	PF17862	sp|Q9BVQ7|SPA5L_HUMAN Spermatogenesis-associated protein 5-like protein 1 OS=Homo sapiens OX=9606 GN=SPATA5L1 PE=1 SV=2
sp|P0C881|R10B1_HUMAN|PF02493|108_129	1.08356	PF02493	sp|P0C881|R10B1_HUMAN Radial spoke head 10 homolog B OS=Homo sapiens OX=9606 GN=RSPH10B PE=2 SV=1
sp|B2RC85|R10B2_HUMAN|PF02493|108_129	1.08356	PF02493	sp|B2RC85|R10B2_HUMAN Radial spoke head 10 homolog B2 OS=Homo sapiens OX=9606 GN=RSPH10B2 PE=2 SV=2
tr|K7ERX4|K7ERX4_HUMAN|PF07679|32_77	1.08355	PF07679	tr|K7ERX4|K7ERX4_HUMAN Receptor-type tyrosine-protein phosphatase S (Fragment) OS=Homo sapiens OX=9606 GN=PTPRS PE=1 SV=1
tr|E5RIA5|E5RIA5_HUMAN|PF00036|100_126	1.08355	PF00036	tr|E5RIA5|E5RIA5_HUMAN Neurocalcin-delta (Fragment) OS=Homo sapiens OX=9606 GN=NCALD PE=1 SV=1
tr|M0QYT3|M0QYT3_HUMAN|PF01556|63_116	1.08353	PF01556	tr|M0QYT3|M0QYT3_HUMAN DnaJ homolog subfamily B member 1 (Fragment) OS=Homo sapiens OX=9606 GN=DNAJB1 PE=1 SV=1
sp|Q6PGP7|TTC37_HUMAN|PF13181|862_893	1.08352	PF13181	sp|Q6PGP7|TTC37_HUMAN Tetratricopeptide repeat protein 37 OS=Homo sapiens OX=9606 GN=TTC37 PE=1 SV=1
tr|E9PQK3|E9PQK3_HUMAN| |0_39	1.08352		tr|E9PQK3|E9PQK3_HUMAN 40S ribosomal protein S25 OS=Homo sapiens OX=9606 GN=RPS25 PE=1 SV=1
tr|A0A2R8Y6N4|A0A2R8Y6N4_HUMAN|PF00079|6_59	1.08352	PF00079	tr|A0A2R8Y6N4|A0A2R8Y6N4_HUMAN Serpin B6 OS=Homo sapiens OX=9606 GN=SERPINB6 PE=1 SV=1
tr|H0YDG7|H0YDG7_HUMAN|PF02985|162_191	1.08351	PF02985	tr|H0YDG7|H0YDG7_HUMAN Serine/threonine-protein phosphatase 2A 65 kDa regulatory subunit A beta isoform (Fragment) OS=Homo sapiens OX=9606 GN=PPP2R1B PE=1 SV=1
sp|Q9UBB9|TFP11_HUMAN|PF01585|148_192	1.08351	PF01585	sp|Q9UBB9|TFP11_HUMAN Tuftelin-interacting protein 11 OS=Homo sapiens OX=9606 GN=TFIP11 PE=1 SV=1
tr|Q9BTR4|Q9BTR4_HUMAN|PF00929|43_73	1.0835	PF00929	tr|Q9BTR4|Q9BTR4_HUMAN Oligoribonuclease, mitochondrial OS=Homo sapiens OX=9606 GN=REXO2 PE=1 SV=1
tr|F8WAZ5|F8WAZ5_HUMAN|PF01467|79_111	1.0835	PF01467	tr|F8WAZ5|F8WAZ5_HUMAN Choline-phosphate cytidylyltransferase A OS=Homo sapiens OX=9606 GN=PCYT1A PE=1 SV=1
tr|H7C4B5|H7C4B5_HUMAN|PF00246|1_42	1.08349	PF00246	tr|H7C4B5|H7C4B5_HUMAN Adipocyte enhancer-binding protein 1 (Fragment) OS=Homo sapiens OX=9606 GN=AEBP1 PE=1 SV=1
tr|H3BMC9|H3BMC9_HUMAN| |0_79	1.08349		tr|H3BMC9|H3BMC9_HUMAN Lysine-rich nucleolar protein 1 (Fragment) OS=Homo sapiens OX=9606 GN=KNOP1 PE=1 SV=1
tr|B3KME9|B3KME9_HUMAN|PF00400|98_137	1.08349	PF00400	tr|B3KME9|B3KME9_HUMAN DDB1- and CUL4-associated factor 13 OS=Homo sapiens OX=9606 GN=DCAF13 PE=1 SV=1
sp|P59923|ZN445_HUMAN|PF01352|233_273	1.08348	PF01352	sp|P59923|ZN445_HUMAN Zinc finger protein 445 OS=Homo sapiens OX=9606 GN=ZNF445 PE=1 SV=1
sp|Q15361|TTF1_HUMAN|PF13921|620_677	1.08348	PF13921	sp|Q15361|TTF1_HUMAN Transcription termination factor 1 OS=Homo sapiens OX=9606 GN=TTF1 PE=1 SV=3
tr|A0A087WY09|A0A087WY09_HUMAN|PF13921|105_162	1.08348	PF13921	tr|A0A087WY09|A0A087WY09_HUMAN Transcription termination factor 1 OS=Homo sapiens OX=9606 GN=TTF1 PE=1 SV=1
tr|A0A0A0MT50|A0A0A0MT50_HUMAN|PF15231|0_126	1.08348	PF15231	tr|A0A0A0MT50|A0A0A0MT50_HUMAN Variable charge X-linked protein 3B OS=Homo sapiens OX=9606 GN=VCX3B PE=3 SV=1
tr|K7EQQ9|K7EQQ9_HUMAN|PF00467|6_27	1.08348	PF00467	tr|K7EQQ9|K7EQQ9_HUMAN 60S ribosomal protein L27 OS=Homo sapiens OX=9606 GN=RPL27 PE=1 SV=2
tr|F2Z2G3|F2Z2G3_HUMAN|PF00076|34_103	1.08347	PF00076	tr|F2Z2G3|F2Z2G3_HUMAN Protein boule-like OS=Homo sapiens OX=9606 GN=BOLL PE=1 SV=2
sp|Q8N9W6|BOLL_HUMAN|PF00076|34_103	1.08347	PF00076	sp|Q8N9W6|BOLL_HUMAN Protein boule-like OS=Homo sapiens OX=9606 GN=BOLL PE=1 SV=2
tr|E9PQI3|E9PQI3_HUMAN|PF00890|13_49	1.08346	PF00890	tr|E9PQI3|E9PQI3_HUMAN Thioredoxin reductase 1, cytoplasmic (Fragment) OS=Homo sapiens OX=9606 GN=TXNRD1 PE=1 SV=1
sp|Q13753|LAMC2_HUMAN|PF00053|380_405	1.08346	PF00053	sp|Q13753|LAMC2_HUMAN Laminin subunit gamma-2 OS=Homo sapiens OX=9606 GN=LAMC2 PE=1 SV=2
sp|Q9H322|VCX2_HUMAN|PF15231|0_124	1.08346	PF15231	sp|Q9H322|VCX2_HUMAN Variable charge X-linked protein 2 OS=Homo sapiens OX=9606 GN=VCX2 PE=2 SV=3
tr|H0Y9S1|H0Y9S1_HUMAN|PF00096|105_131	1.08346	PF00096	tr|H0Y9S1|H0Y9S1_HUMAN PR domain zinc finger protein 5 (Fragment) OS=Homo sapiens OX=9606 GN=PRDM5 PE=4 SV=1
tr|I3L2Q9|I3L2Q9_HUMAN|PF01073|12_52	1.08346	PF01073	tr|I3L2Q9|I3L2Q9_HUMAN 3 beta-hydroxysteroid dehydrogenase type 7 (Fragment) OS=Homo sapiens OX=9606 GN=HSD3B7 PE=1 SV=1
tr|U3KQP0|U3KQP0_HUMAN|PF05466|1_45	1.08345	PF05466	tr|U3KQP0|U3KQP0_HUMAN Brain acid soluble protein 1 (Fragment) OS=Homo sapiens OX=9606 GN=BASP1 PE=1 SV=8
tr|D6R9K4|D6R9K4_HUMAN|PF00651|1_64	1.08344	PF00651	tr|D6R9K4|D6R9K4_HUMAN Kelch-like protein 3 OS=Homo sapiens OX=9606 GN=KLHL3 PE=1 SV=1
tr|C9J4X2|C9J4X2_HUMAN|PF00076|75_101	1.08342	PF00076	tr|C9J4X2|C9J4X2_HUMAN Non-POU domain-containing octamer-binding protein (Fragment) OS=Homo sapiens OX=9606 GN=NONO PE=1 SV=1
tr|U3KQN5|U3KQN5_HUMAN| |0_59	1.08341		tr|U3KQN5|U3KQN5_HUMAN Ribosome production factor 2 homolog OS=Homo sapiens OX=9606 GN=RPF2 PE=1 SV=1
tr|A0A3B3IU96|A0A3B3IU96_HUMAN|PF13499|88_149	1.08341	PF13499	tr|A0A3B3IU96|A0A3B3IU96_HUMAN Calcium-binding mitochondrial carrier protein SCaMC-1 OS=Homo sapiens OX=9606 GN=SLC25A24 PE=1 SV=1
sp|Q6NUK1|SCMC1_HUMAN|PF13499|88_149	1.08341	PF13499	sp|Q6NUK1|SCMC1_HUMAN Calcium-binding mitochondrial carrier protein SCaMC-1 OS=Homo sapiens OX=9606 GN=SLC25A24 PE=1 SV=2
tr|A0A3B3ITP3|A0A3B3ITP3_HUMAN|PF00538|107_167	1.0834	PF00538	tr|A0A3B3ITP3|A0A3B3ITP3_HUMAN Histone acetyltransferase KAT6B OS=Homo sapiens OX=9606 GN=KAT6B PE=1 SV=1
tr|A0A3B3IU70|A0A3B3IU70_HUMAN|PF00538|107_167	1.0834	PF00538	tr|A0A3B3IU70|A0A3B3IU70_HUMAN Histone acetyltransferase KAT6B OS=Homo sapiens OX=9606 GN=KAT6B PE=1 SV=1
tr|A0A3B3ISD0|A0A3B3ISD0_HUMAN|PF00538|107_167	1.0834	PF00538	tr|A0A3B3ISD0|A0A3B3ISD0_HUMAN Histone acetyltransferase KAT6B OS=Homo sapiens OX=9606 GN=KAT6B PE=1 SV=1
tr|A0A3B3ITC3|A0A3B3ITC3_HUMAN|PF00538|107_167	1.0834	PF00538	tr|A0A3B3ITC3|A0A3B3ITC3_HUMAN Histone acetyltransferase KAT6B OS=Homo sapiens OX=9606 GN=KAT6B PE=1 SV=1
tr|A0A286YEZ8|A0A286YEZ8_HUMAN|PF00076|1_32	1.0834	PF00076	tr|A0A286YEZ8|A0A286YEZ8_HUMAN Heterogeneous nuclear ribonucleoprotein R (Fragment) OS=Homo sapiens OX=9606 GN=HNRNPR PE=1 SV=1
tr|F6SXL5|F6SXL5_HUMAN|PF00270|84_126	1.08338	PF00270	tr|F6SXL5|F6SXL5_HUMAN RNA helicase (Fragment) OS=Homo sapiens OX=9606 GN=DDX39B PE=1 SV=1
tr|A0A5F9UJX7|A0A5F9UJX7_HUMAN|PF13202|281_299	1.08338	PF13202	tr|A0A5F9UJX7|A0A5F9UJX7_HUMAN 45 kDa calcium-binding protein OS=Homo sapiens OX=9606 GN=SDF4 PE=1 SV=1
sp|Q5T1H1|EYS_HUMAN|PF00008|774_804	1.08338	PF00008	sp|Q5T1H1|EYS_HUMAN Protein eyes shut homolog OS=Homo sapiens OX=9606 GN=EYS PE=1 SV=5
sp|Q5T089|MORN1_HUMAN|PF02493|131_153	1.08338	PF02493	sp|Q5T089|MORN1_HUMAN MORN repeat-containing protein 1 OS=Homo sapiens OX=9606 GN=MORN1 PE=2 SV=2
tr|B4DRE3|B4DRE3_HUMAN|PF02493|107_129	1.08338	PF02493	tr|B4DRE3|B4DRE3_HUMAN MORN repeat-containing protein 1 OS=Homo sapiens OX=9606 GN=MORN1 PE=1 SV=1
tr|C9J8B4|C9J8B4_HUMAN|PF00400|159_188	1.08337	PF00400	tr|C9J8B4|C9J8B4_HUMAN pre-mRNA 3' end-processing protein WDR33 (Fragment) OS=Homo sapiens OX=9606 GN=WDR33 PE=1 SV=1
sp|P19338|NUCL_HUMAN|PF00076|397_459	1.08337	PF00076	sp|P19338|NUCL_HUMAN Nucleolin OS=Homo sapiens OX=9606 GN=NCL PE=1 SV=3
sp|Q9P2D1|CHD7_HUMAN|PF00385|800_861	1.08337	PF00385	sp|Q9P2D1|CHD7_HUMAN Chromodomain-helicase-DNA-binding protein 7 OS=Homo sapiens OX=9606 GN=CHD7 PE=1 SV=3
tr|A0A075B6G4|A0A075B6G4_HUMAN|PF00008|523_554	1.08336	PF00008	tr|A0A075B6G4|A0A075B6G4_HUMAN Protein crumbs homolog 1 OS=Homo sapiens OX=9606 GN=CRB1 PE=1 SV=1
tr|F5H0L2|F5H0L2_HUMAN|PF00008|1118_1149	1.08336	PF00008	tr|F5H0L2|F5H0L2_HUMAN Protein crumbs homolog 1 OS=Homo sapiens OX=9606 GN=CRB1 PE=1 SV=1
sp|P82279|CRUM1_HUMAN|PF00008|1142_1173	1.08336	PF00008	sp|P82279|CRUM1_HUMAN Protein crumbs homolog 1 OS=Homo sapiens OX=9606 GN=CRB1 PE=1 SV=2
tr|D6RF22|D6RF22_HUMAN|PF05383|37_67	1.08335	PF05383	tr|D6RF22|D6RF22_HUMAN La-related protein 7 OS=Homo sapiens OX=9606 GN=LARP7 PE=1 SV=1
sp|Q9Y5R4|HEMK1_HUMAN|PF05175|162_249	1.08335	PF05175	sp|Q9Y5R4|HEMK1_HUMAN MTRF1L release factor glutamine methyltransferase OS=Homo sapiens OX=9606 GN=HEMK1 PE=1 SV=1
tr|K7EJE9|K7EJE9_HUMAN| |0_74	1.08335		tr|K7EJE9|K7EJE9_HUMAN DnaJ homolog subfamily C member 7 (Fragment) OS=Homo sapiens OX=9606 GN=DNAJC7 PE=1 SV=1
tr|M0QXN4|M0QXN4_HUMAN| |0_20	1.08334		tr|M0QXN4|M0QXN4_HUMAN Dipeptidyl peptidase 9 (Fragment) OS=Homo sapiens OX=9606 GN=DPP9 PE=1 SV=1
sp|Q9UNZ2|NSF1C_HUMAN|PF00789|290_368	1.08334	PF00789	sp|Q9UNZ2|NSF1C_HUMAN NSFL1 cofactor p47 OS=Homo sapiens OX=9606 GN=NSFL1C PE=1 SV=2
tr|M0QY96|M0QY96_HUMAN|PF00076|78_103	1.08334	PF00076	tr|M0QY96|M0QY96_HUMAN Heterogeneous nuclear ribonucleoprotein M (Fragment) OS=Homo sapiens OX=9606 GN=HNRNPM PE=1 SV=1
tr|A0A2R8Y852|A0A2R8Y852_HUMAN|PF00046|1199_1256	1.08333	PF00046	tr|A0A2R8Y852|A0A2R8Y852_HUMAN Homeobox protein cut-like OS=Homo sapiens OX=9606 GN=CUX1 PE=1 SV=1
sp|P39880|CUX1_HUMAN|PF00046|1244_1301	1.08333	PF00046	sp|P39880|CUX1_HUMAN Homeobox protein cut-like 1 OS=Homo sapiens OX=9606 GN=CUX1 PE=1 SV=3
tr|A0A2R8YDI1|A0A2R8YDI1_HUMAN|PF00046|1097_1154	1.08333	PF00046	tr|A0A2R8YDI1|A0A2R8YDI1_HUMAN Homeobox protein cut-like OS=Homo sapiens OX=9606 GN=CUX1 PE=1 SV=1
tr|H0YI52|H0YI52_HUMAN|PF00270|40_81	1.08333	PF00270	tr|H0YI52|H0YI52_HUMAN RNA helicase (Fragment) OS=Homo sapiens OX=9606 GN=DDX23 PE=1 SV=1
tr|G3V2U0|G3V2U0_HUMAN| |0_21	1.08333		tr|G3V2U0|G3V2U0_HUMAN Cofilin-2 OS=Homo sapiens OX=9606 GN=CFL2 PE=1 SV=1
tr|E9PIS7|E9PIS7_HUMAN|PF00406|0_51	1.08333	PF00406	tr|E9PIS7|E9PIS7_HUMAN Nucleoside-diphosphate kinase OS=Homo sapiens OX=9606 GN=AK5 PE=1 SV=1
sp|Q68CR1|SE1L3_HUMAN|PF08238|776_795	1.08332	PF08238	sp|Q68CR1|SE1L3_HUMAN Protein sel-1 homolog 3 OS=Homo sapiens OX=9606 GN=SEL1L3 PE=1 SV=2
sp|P49790|NU153_HUMAN|PF00641|850_880	1.08332	PF00641	sp|P49790|NU153_HUMAN Nuclear pore complex protein Nup153 OS=Homo sapiens OX=9606 GN=NUP153 PE=1 SV=2
tr|H7C4V2|H7C4V2_HUMAN|PF08312|157_204	1.08332	PF08312	tr|H7C4V2|H7C4V2_HUMAN U2 snRNP-associated SURP motif-containing protein (Fragment) OS=Homo sapiens OX=9606 GN=U2SURP PE=1 SV=1
sp|O15042|SR140_HUMAN|PF08312|837_884	1.08332	PF08312	sp|O15042|SR140_HUMAN U2 snRNP-associated SURP motif-containing protein OS=Homo sapiens OX=9606 GN=U2SURP PE=1 SV=2
tr|E7ET15|E7ET15_HUMAN|PF08312|836_883	1.08332	PF08312	tr|E7ET15|E7ET15_HUMAN U2 snRNP-associated SURP motif-containing protein OS=Homo sapiens OX=9606 GN=U2SURP PE=1 SV=1
tr|C9JPQ9|C9JPQ9_HUMAN|PF00147|72_119	1.08331	PF00147	tr|C9JPQ9|C9JPQ9_HUMAN Fibrinogen gamma chain (Fragment) OS=Homo sapiens OX=9606 GN=FGG PE=1 SV=1
tr|J3QRD6|J3QRD6_HUMAN|PF03657|20_66	1.0833	PF03657	tr|J3QRD6|J3QRD6_HUMAN 60S ribosome subunit biogenesis protein NIP7 homolog (Fragment) OS=Homo sapiens OX=9606 GN=NIP7 PE=1 SV=1
sp|Q6ZNJ1|NBEL2_HUMAN|PF00400|2491_2529	1.08329	PF00400	sp|Q6ZNJ1|NBEL2_HUMAN Neurobeachin-like protein 2 OS=Homo sapiens OX=9606 GN=NBEAL2 PE=1 SV=2
tr|A0A494C1V1|A0A494C1V1_HUMAN|PF00400|2457_2495	1.08329	PF00400	tr|A0A494C1V1|A0A494C1V1_HUMAN Neurobeachin-like protein 2 OS=Homo sapiens OX=9606 GN=NBEAL2 PE=1 SV=1
tr|H7C3Y7|H7C3Y7_HUMAN|PF00400|830_868	1.08329	PF00400	tr|H7C3Y7|H7C3Y7_HUMAN Neurobeachin-like protein 2 (Fragment) OS=Homo sapiens OX=9606 GN=NBEAL2 PE=1 SV=1
tr|H0Y764|H0Y764_HUMAN|PF00400|1779_1817	1.08329	PF00400	tr|H0Y764|H0Y764_HUMAN Neurobeachin-like protein 2 (Fragment) OS=Homo sapiens OX=9606 GN=NBEAL2 PE=1 SV=1
tr|M0QZV0|M0QZV0_HUMAN|PF00089|21_65	1.08329	PF00089	tr|M0QZV0|M0QZV0_HUMAN Kallikrein-11 (Fragment) OS=Homo sapiens OX=9606 GN=KLK11 PE=1 SV=1
sp|Q13042|CDC16_HUMAN|PF13424|446_510	1.08329	PF13424	sp|Q13042|CDC16_HUMAN Cell division cycle protein 16 homolog OS=Homo sapiens OX=9606 GN=CDC16 PE=1 SV=2
tr|A0A3B3ISD2|A0A3B3ISD2_HUMAN|PF13424|446_510	1.08329	PF13424	tr|A0A3B3ISD2|A0A3B3ISD2_HUMAN Cell division cycle protein 16 homolog OS=Homo sapiens OX=9606 GN=CDC16 PE=1 SV=1
tr|Q5T8C6|Q5T8C6_HUMAN|PF13424|301_365	1.08329	PF13424	tr|Q5T8C6|Q5T8C6_HUMAN Cell division cycle protein 16 homolog OS=Homo sapiens OX=9606 GN=CDC16 PE=1 SV=1
sp|Q96IU4|ABHEB_HUMAN|PF12697|34_119	1.08329	PF12697	sp|Q96IU4|ABHEB_HUMAN Protein ABHD14B OS=Homo sapiens OX=9606 GN=ABHD14B PE=1 SV=1
sp|Q7Z6G3|NECA2_HUMAN|PF13833|66_85	1.08328	PF13833	sp|Q7Z6G3|NECA2_HUMAN N-terminal EF-hand calcium-binding protein 2 OS=Homo sapiens OX=9606 GN=NECAB2 PE=1 SV=1
sp|P56199|ITA1_HUMAN|PF01839|489_529	1.08328	PF01839	sp|P56199|ITA1_HUMAN Integrin alpha-1 OS=Homo sapiens OX=9606 GN=ITGA1 PE=1 SV=2
tr|H3BNC1|H3BNC1_HUMAN|PF00076|9_36	1.08327	PF00076	tr|H3BNC1|H3BNC1_HUMAN RNA-binding motif protein, X chromosome OS=Homo sapiens OX=9606 GN=RBMX PE=1 SV=1
sp|Q86VH4|LRRT4_HUMAN|PF00560|133_156	1.08327	PF00560	sp|Q86VH4|LRRT4_HUMAN Leucine-rich repeat transmembrane neuronal protein 4 OS=Homo sapiens OX=9606 GN=LRRTM4 PE=2 SV=2
tr|B8ZZ84|B8ZZ84_HUMAN|PF00560|134_157	1.08327	PF00560	tr|B8ZZ84|B8ZZ84_HUMAN Leucine-rich repeat transmembrane neuronal protein 4 OS=Homo sapiens OX=9606 GN=LRRTM4 PE=1 SV=1
tr|C9JVR6|C9JVR6_HUMAN|PF00400|111_146	1.08326	PF00400	tr|C9JVR6|C9JVR6_HUMAN EARP and GARP complex-interacting protein 1 (Fragment) OS=Homo sapiens OX=9606 GN=EIPR1 PE=1 SV=1
tr|M0QXW8|M0QXW8_HUMAN|PF08711|6_57	1.08326	PF08711	tr|M0QXW8|M0QXW8_HUMAN Mediator complex subunit 26 (Fragment) OS=Homo sapiens OX=9606 GN=MED26 PE=3 SV=8
tr|B8ZZF3|B8ZZF3_HUMAN|PF08711|41_92	1.08326	PF08711	tr|B8ZZF3|B8ZZF3_HUMAN Mediator complex subunit 26 OS=Homo sapiens OX=9606 PE=3 SV=2
sp|O95402|MED26_HUMAN|PF08711|33_84	1.08326	PF08711	sp|O95402|MED26_HUMAN Mediator of RNA polymerase II transcription subunit 26 OS=Homo sapiens OX=9606 GN=MED26 PE=1 SV=2
tr|M0R064|M0R064_HUMAN|PF08711|155_206	1.08326	PF08711	tr|M0R064|M0R064_HUMAN Mediator complex subunit 26 (Fragment) OS=Homo sapiens OX=9606 GN=MED26 PE=3 SV=1
[truncated: 90,143 more rows]
