# Supplementary material for: PepNN: a deep attention model for the identification of peptide binding sites
Source: Commun Biol. 2022 May 26;5:503. doi: 10.1038/s42003-022-03445-2 (PMC9135736; doi:10.1038/s42003-022-03445-2)
Supplement: Supplementary file 5 — Supplementary Data 3 [file 42003_2022_3445_MOESM5_ESM.xlsx]

## Sheet: Sheet1
Supplementary Data 3: Domains assigned scores higher or lower than the overall distribution by PepNN-Struct
PFAM id	Direction	p values	FDR	Average score	Description
PF10633	+	0.000110674	0.00136295	1.11924	NPCBM-associated, NEW3 domain of alpha-galactosidase
PF18460	+	0.00062955	0.00600047	1.10951	Heterocyst differentiation regulator C-terminal Hood domain
PF06628	+	2.22123e-49	2.98163e-46	1.10944	Catalase-related immune-responsive
PF03459	+	1.36461e-06	2.77539e-05	1.10809	TOBE domain
PF14489	+	0.000640439	0.00609704	1.1078	QueF-like protein
PF14008	+	1.28804e-05	0.000207477	1.10726	Iron/zinc purple acid phosphatase-like protein C
PF05047	+	1.72498e-06	3.37209e-05	1.10543	Mitochondrial ribosomal protein L51 / S25 / CI-B8 domain
PF04014	+	4.87575e-09	1.6227e-07	1.1054	Antidote-toxin recognition MazE, bacterial antitoxin
PF12918	+	1.12644e-07	2.91715e-06	1.10318	TcdB toxin N-terminal helical domain
PF10590	+	4.84623e-07	1.10845e-05	1.1028	Pyridoxine 5'-phosphate oxidase C-terminal dimerisation region
PF04567	+	1.56448e-08	4.80929e-07	1.10276	RNA polymerase Rpb2, domain 5
PF00139	+	7.63843e-07	1.66721e-05	1.102	Legume lectin domain
PF07563	+	4.08228e-05	0.000565898	1.1018	Protein of unknown function (DUF1541)
PF18072	+	1.17037e-07	3.01156e-06	1.1008	Formylglycinamide ribonucleotide amidotransferase linker domain
PF08699	+	5.36747e-07	1.21091e-05	1.10047	Argonaute linker 1 domain
PF13860	+	4.43889e-05	0.000609043	1.10001	FlgD Ig-like domain
PF07411	+	1.10161e-05	0.000181439	1.09999	Domain of unknown function (DUF1508)
PF07208	+	0.000184645	0.00208867	1.09999	Protein of unknown function (DUF1414)
PF00801	+	0.000235797	0.00258986	1.0988	PKD domain
PF01549	+	0.000114366	0.00139561	1.09876	ShK domain-like
PF16121	+	0.000877773	0.00797922	1.09867	40S ribosomal protein S4 C-terminus
PF01096	+	4.74942e-08	1.32359e-06	1.09846	Transcription factor S-II (TFIIS)
PF11798	+	3.11845e-11	1.56e-09	1.09814	IMS family HHH motif
PF16488	+	6.16375e-07	1.37515e-05	1.09797	Argonaute linker 2 domain
PF13533	+	0.00102423	0.0090422	1.09794	Biotin-lipoyl like
PF18783	+	0.000940005	0.00840266	1.09788	Isopullulanase beta-solenoid repeat
PF00281	+	0.000255961	0.00278206	1.09636	Ribosomal protein L5
PF00140	+	1.33003e-08	4.20081e-07	1.09616	Sigma-70 factor, region 1.2
PF18911	+	3.38783e-06	6.20126e-05	1.09603	PKD domain
PF03621	+	1.09909e-07	2.86474e-06	1.09573	MbtH-like protein
PF09396	+	0.000320173	0.00338409	1.09566	Thrombin light chain
PF08266	+	6.61592e-16	5.85545e-14	1.09517	Cadherin-like
PF16916	+	0.00111025	0.00963573	1.09472	Dimerisation domain of Zinc Transporter
PF00280	+	0.000133318	0.00158838	1.09302	Potato inhibitor I family
PF01839	+	1.06946e-19	1.56608e-17	1.09268	FG-GAP repeat
PF10588	+	7.82292e-08	2.07256e-06	1.09264	NADH-ubiquinone oxidoreductase-G iron-sulfur binding region
PF18104	+	2.72767e-12	1.56919e-10	1.09248	Jumonji domain-containing protein 2A Tudor domain
PF17882	+	1.61515e-09	6.10722e-08	1.09226	OAA-family lectin sugar binding domain
PF03607	+	6.95971e-08	1.8747e-06	1.0917	Doublecortin
PF12391	+	3.32391e-07	7.87377e-06	1.09121	Protocatechuate 3,4-dioxygenase beta subunit N terminal
PF10531	+	2.52773e-05	0.000371503	1.09115	SLBB domain
PF14226	+	2.81064e-09	9.9722e-08	1.09106	non-haem dioxygenase in morphine synthesis N-terminal
PF13410	+	3.98685e-17	4.28134e-15	1.09064	Glutathione S-transferase, C-terminal domain
PF02671	+	6.72225e-06	0.000115762	1.09062	Paired amphipathic helix repeat
PF02834	+	7.42325e-08	1.9797e-06	1.08999	LigT like Phosphoesterase
PF00906	+	5.39393e-20	8.04495e-18	1.08959	Hepatitis core antigen
PF19216	+	1.95451e-07	4.7847e-06	1.08937	Coronavirus replicase NSP15, middle domain
PF08154	+	0.000460466	0.00463954	1.08911	NLE (NUC135) domain
PF18211	+	6.79362e-06	0.000116417	1.08902	Csm1 subunit domain B
PF13740	+	2.78954e-05	0.000405541	1.08893	ACT domain
PF07196	+	9.42469e-07	1.99754e-05	1.08884	Flagellin hook IN motif
PF00173	+	9.28536e-24	1.91755e-21	1.08876	Cytochrome b5-like Heme/Steroid binding domain
PF11953	+	8.60147e-14	6.07686e-12	1.0885	Domain of unknown function (DUF3470)
PF13538	+	5.1881e-05	0.000701089	1.08792	UvrD-like helicase C-terminal domain
PF15879	+	0.000774441	0.00716936	1.08789	NADH-ubiquinone oxidoreductase MWFE subunit
PF01851	+	6.5852e-09	2.14725e-07	1.08766	Proteasome/cyclosome repeat
PF14370	+	3.46772e-05	0.000490843	1.08738	C-terminal topoisomerase domain
PF02369	+	0.000499284	0.00495226	1.08723	Bacterial Ig-like domain (group 1)
PF01282	+	4.1135e-07	9.54759e-06	1.08666	Ribosomal protein S24e
PF09336	+	1.41292e-13	9.56274e-12	1.0866	Vps4 C terminal oligomerisation domain
PF04824	+	0.000195367	0.00220068	1.08654	Conserved region of Rad21 / Rec8 like protein
PF09165	+	0.000142135	0.00168843	1.08647	Ubiquinol-cytochrome c reductase 8 kDa, N-terminal
PF18452	+	0.000496999	0.00493567	1.08626	Immunoglobulin domain
PF05110	+	0.00115165	0.00988845	1.08619	AF-4 proto-oncoprotein N-terminal region
PF00105	+	5.48191e-26	1.37973e-23	1.08592	Zinc finger, C4 type (two domains)
PF17820	+	1.31991e-12	7.87449e-11	1.08585	PDZ domain
PF00353	+	1.81018e-09	6.6877e-08	1.08566	RTX calcium-binding nonapeptide repeat (4 copies)
PF17966	+	0.000604949	0.0058211	1.08545	Mub B2-like domain
PF01505	+	0.000177555	0.00201697	1.08544	Major Vault Protein repeat domain
PF16569	+	4.47343e-06	7.95343e-05	1.0854	Gram-positive pilin backbone subunit 2, Cna-B-like domain
PF00690	+	3.44854e-06	6.26965e-05	1.08537	Cation transporter/ATPase, N-terminus
PF17035	+	0.000554282	0.00545745	1.08536	Bromodomain extra-terminal - transcription regulation
PF01310	+	0.000217543	0.00242336	1.08507	Adenovirus hexon associated protein, protein VIII
PF09442	+	0.000533887	0.00527599	1.08505	Domain of unknown function (DUF2018)
PF00207	+	0.000567324	0.00556544	1.08501	Alpha-2-macroglobulin family
PF17136	+	5.35149e-05	0.000719548	1.085	Ribosomal proteins 50S L24/mitochondrial 39S L24
PF03736	+	1.2568e-08	3.98513e-07	1.08499	EPTP domain
PF13570	+	2.06552e-13	1.3776e-11	1.08459	PQQ-like domain
PF17137	+	2.15438e-08	6.47439e-07	1.08439	Domain of unknown function (DUF5110)
PF00013	+	1.94581e-34	8.7064e-32	1.08436	KH domain
PF14497	+	1.31705e-06	2.70601e-05	1.08385	Glutathione S-transferase, C-terminal domain
PF02140	+	1.84392e-05	0.000281268	1.08365	Galactose binding lectin domain
PF11918	+	0.00108621	0.00945767	1.08318	N-terminal domain of Peptidase_S41 in eukaryotic IRBP
PF10559	+	0.000919975	0.00825914	1.08315	Plug domain of Sec61p
PF13833	+	2.00599e-05	0.000302552	1.083	EF-hand domain pair
PF03153	+	1.03528e-10	4.79203e-09	1.08293	Transcription factor IIA, alpha/beta subunit
PF00569	+	1.19209e-06	2.45552e-05	1.08286	Zinc finger, ZZ type
PF08652	+	1.04245e-06	2.17511e-05	1.08276	RAI1 like PD-(D/E)XK nuclease
PF06441	+	0.00020583	0.00230564	1.08217	Epoxide hydrolase N terminus
PF07739	+	0.00021212	0.00236951	1.08213	TipAS antibiotic-recognition domain
PF05641	+	0.000114213	0.00139561	1.08184	Agenet domain
PF16199	+	0.000896897	0.00809822	1.08166	Radical_SAM C-terminal domain
PF08075	+	0.000237273	0.00259999	1.08157	NOPS (NUC059) domain
PF08711	+	0.00030134	0.00320606	1.08109	TFIIS helical bundle-like domain
PF12946	+	8.6924e-05	0.00110076	1.08103	MSP1 EGF domain 1
PF02427	+	2.06723e-12	1.1978e-10	1.08092	Photosystem I reaction centre subunit IV / PsaE
PF01002	+	3.93522e-08	1.12791e-06	1.08081	Flavivirus non-structural protein NS2B
PF00887	+	1.07752e-08	3.44481e-07	1.0808	Acyl CoA binding protein
PF02928	+	3.24938e-08	9.41386e-07	1.08036	C5HC2 zinc finger
PF03984	+	0.000317131	0.00335634	1.08035	Repeat of unknown function (DUF346)
PF17476	+	1.158e-10	5.29918e-09	1.08019	Clostridial binary toxin B/anthrax toxin PA domain 3
PF00086	+	0.000174536	0.00198827	1.08014	Thyroglobulin type-1 repeat
PF08544	+	9.22321e-10	3.57133e-08	1.07991	GHMP kinases C terminal
PF11895	+	9.63246e-19	1.21219e-16	1.07966	Fungal peroxidase extension region
PF01535	+	9.07843e-05	0.00114068	1.07955	PPR repeat
PF01387	+	9.64412e-06	0.000161149	1.07947	Synuclein
PF16355	+	2.59049e-09	9.29366e-08	1.07941	Domain of unknown function (DUF4982)
PF08727	+	1.05783e-05	0.000174774	1.07941	Poliovirus 3A protein like
PF00043	+	1.4705e-19	2.04197e-17	1.07939	Glutathione S-transferase, C-terminal domain
PF01722	+	3.77946e-10	1.56111e-08	1.07916	BolA-like protein
PF03871	+	0.000115241	0.00140416	1.07915	RNA polymerase Rpb5, N-terminal domain
PF02256	+	4.91518e-11	2.35636e-09	1.07895	Iron hydrogenase small subunit
PF17769	+	6.41307e-07	1.41898e-05	1.07875	Phosphoribosylaminoimidazole carboxylase C-terminal domain
PF12826	+	7.17089e-06	0.000122361	1.07864	Helix-hairpin-helix motif
PF04799	+	3.82257e-05	0.000532647	1.0785	fzo-like conserved region
PF03020	+	0.000415449	0.00425703	1.07831	LEM domain
PF06722	+	6.48816e-06	0.000112137	1.07812	Protein of unknown function (DUF1205)
PF03493	+	4.54266e-06	8.05871e-05	1.07805	Calcium-activated BK potassium channel alpha subunit
PF07521	+	4.43377e-12	2.47983e-10	1.078	Zn-dependent metallo-hydrolase RNA specificity domain
PF02237	+	0.00113212	0.009767	1.07799	Biotin protein ligase C terminal domain
PF02927	+	6.1135e-05	0.000804545	1.07797	Cellulase N-terminal ig-like domain
PF04912	+	0.000438033	0.00444322	1.07767	Dynamitin
PF03144	+	3.70891e-19	4.89698e-17	1.07759	Elongation factor Tu domain 2
PF14748	+	1.51774e-05	0.000240154	1.07743	Pyrroline-5-carboxylate reductase dimerisation
PF17802	+	2.54871e-17	2.81197e-15	1.07741	Prealbumin-like fold domain
PF00467	+	8.24646e-09	2.66735e-07	1.07729	KOW motif
PF00046	+	1.1554e-51	1.86112e-48	1.07707	Homeodomain
PF16487	+	5.48919e-06	9.59e-05	1.07684	Mid domain of argonaute
PF00986	+	4.28797e-06	7.64056e-05	1.07677	DNA gyrase B subunit, carboxyl terminus
PF14659	+	0.000144133	0.00169714	1.07664	Phage integrase, N-terminal SAM-like domain
PF18563	+	0.000204687	0.00229603	1.07629	TubC N-terminal docking domain
PF12378	+	6.04517e-05	0.000796854	1.07621	Trypsin-sensitive surface-exposed protein
PF08279	+	0.000171855	0.0019633	1.07611	HTH domain
PF02972	+	0.000175907	0.00200106	1.07595	Phycoerythrin, alpha/beta chain
PF16886	+	6.54479e-10	2.62247e-08	1.07588	ATPsynthase alpha/beta subunit N-term extension
PF09292	+	8.18482e-07	1.75788e-05	1.07581	Endonuclease VIII-like 1, DNA bind
PF03989	+	3.90784e-17	4.2532e-15	1.07581	DNA gyrase C-terminal domain, beta-propeller
PF02828	+	0.000231355	0.00255251	1.07578	L27 domain
PF02876	+	1.17385e-10	5.34133e-09	1.07578	Staphylococcal/Streptococcal toxin, beta-grasp domain
PF02875	+	4.95449e-15	3.99034e-13	1.07577	Mur ligase family, glutamate ligase domain
PF17862	+	1.26101e-41	7.81245e-39	1.07574	AAA+ lid domain
PF00791	+	9.03366e-05	0.00113861	1.07574	ZU5 domain
PF00565	+	0.000797978	0.00735868	1.07573	Staphylococcal nuclease homologue
PF00090	+	1.77681e-11	9.30641e-10	1.07568	Thrombospondin type 1 domain
PF11492	+	0.000652929	0.00619398	1.07565	Cricket paralysis virus, VP4
PF08031	+	6.34837e-15	5.06236e-13	1.07564	Berberine and berberine like
PF10415	+	9.87124e-16	8.64162e-14	1.07517	Fumarase C C-terminus
PF01152	+	2.59632e-09	9.29366e-08	1.07461	Bacterial-like globin
PF02470	+	3.78869e-11	1.87203e-09	1.0746	MlaD protein
PF01333	+	6.12569e-07	1.37045e-05	1.07451	Apocytochrome F, C-terminal
PF00942	+	2.70157e-10	1.15124e-08	1.07451	Cellulose binding domain
PF02375	+	2.12204e-08	6.40109e-07	1.07447	jmjN domain
PF17836	+	0.000859335	0.00784703	1.07439	PglD N-terminal domain
PF01037	+	5.86177e-09	1.91914e-07	1.07411	Lrp/AsnC ligand binding domain
PF03900	+	1.90671e-06	3.67384e-05	1.07391	Porphobilinogen deaminase, C-terminal domain
PF17205	+	6.63206e-07	1.45625e-05	1.07384	Integrin plexin domain
PF05184	+	4.08544e-07	9.50986e-06	1.07378	Saposin-like type B, region 1
PF03776	+	0.000746188	0.00693172	1.07372	Septum formation topological specificity factor MinE
PF02933	+	0.00114604	0.00986135	1.07359	Cell division protein 48 (CDC48), domain 2
PF00628	+	6.86473e-10	2.73706e-08	1.07358	PHD-finger
PF00319	+	2.44109e-06	4.63346e-05	1.0734	SRF-type transcription factor (DNA-binding and dimerisation domain)
PF13242	+	0.000380387	0.00394799	1.0734	HAD-hyrolase-like
PF13424	+	7.67142e-18	8.95444e-16	1.0731	Tetratricopeptide repeat
PF17041	+	3.63278e-05	0.000510618	1.07283	E domain
PF04972	+	0.000281584	0.00302788	1.07276	BON domain
PF08071	+	0.000294389	0.00314458	1.07261	RS4NT (NUC023) domain
PF00400	+	7.88829e-91	6.35322e-87	1.07243	WD domain, G-beta repeat
PF05375	+	4.69725e-05	0.00064013	1.0723	Pacifastin inhibitor (LCMII)
PF03828	+	4.28615e-09	1.44438e-07	1.07222	Cid1 family poly A polymerase
PF16124	+	2.95119e-06	5.50206e-05	1.07214	RecQ zinc-binding
PF13450	+	0.000244705	0.00267416	1.07205	NAD(P)-binding Rossmann-like domain
PF07422	+	0.000269222	0.00291049	1.07202	Sexual stage antigen s48/45 domain
PF05524	+	0.000920775	0.00825914	1.07198	PEP-utilising enzyme, N-terminal
PF03645	+	0.000142491	0.00169012	1.07182	Tctex-1 family
PF02884	+	1.7821e-09	6.6143e-08	1.0718	Polysaccharide lyase family 8, C-terminal beta-sandwich domain
PF07650	+	0.000123329	0.00149593	1.07153	KH domain
PF01721	+	0.000155313	0.00181288	1.07141	Class II bacteriocin
PF17976	+	0.00103894	0.00911506	1.07113	RING/Ubox like zinc-binding domain
PF02142	+	0.000612685	0.00587448	1.07061	MGS-like domain
PF00514	+	2.61304e-14	1.94865e-12	1.0706	Armadillo/beta-catenin-like repeat
PF07973	+	7.24532e-05	0.000934424	1.07059	Threonyl and Alanyl tRNA synthetase second additional domain
PF01773	+	0.000413887	0.00424642	1.07045	Na+ dependent nucleoside transporter N-terminus
PF00595	+	3.3851e-21	5.45272e-19	1.07039	PDZ domain
PF04444	+	1.67716e-06	3.28658e-05	1.07037	Catechol dioxygenase N terminus
PF00415	+	6.34647e-13	3.90187e-11	1.07013	Regulator of chromosome condensation (RCC1) repeat
PF00631	+	7.18311e-05	0.000928616	1.07001	GGL domain
PF17762	+	4.34518e-05	0.000599247	1.06967	HTH domain found in ParB protein
PF00412	+	1.45877e-19	2.04197e-17	1.06945	LIM domain
PF00159	+	6.78339e-06	0.000116417	1.06941	Pancreatic hormone peptide
PF01753	+	0.000288444	0.00308927	1.06919	MYND finger
PF00505	+	2.20143e-19	3.00514e-17	1.06909	HMG (high mobility group) box
PF02861	+	3.64962e-22	6.53202e-20	1.06873	Clp amino terminal domain, pathogenicity island component
PF13193	+	1.42045e-20	2.20005e-18	1.06872	AMP-binding enzyme C-terminal domain
PF00010	+	1.29858e-11	6.92633e-10	1.06865	Helix-loop-helix DNA-binding domain
PF10509	+	0.000676466	0.00639467	1.06854	Galactokinase galactose-binding signature
PF08935	+	7.70544e-07	1.67729e-05	1.06849	Viral protein VP4 subunit
PF00766	+	1.65148e-05	0.000256778	1.06837	Electron transfer flavoprotein FAD-binding domain
PF00181	+	7.30556e-06	0.000124133	1.06815	Ribosomal Proteins L2, RNA binding domain
PF00301	+	3.61007e-14	2.60472e-12	1.06814	Rubredoxin
PF07055	+	1.87707e-05	0.000285244	1.06788	Enoyl reductase FAD binding domain
PF13412	+	1.78069e-09	6.6143e-08	1.06768	Winged helix-turn-helix DNA-binding
PF12854	+	8.30238e-10	3.26182e-08	1.06765	PPR repeat
PF11418	+	0.000118949	0.00144497	1.06763	Phi29 scaffolding protein
PF12947	+	0.000144126	0.00169714	1.06756	EGF domain
PF00806	+	3.53822e-33	1.42484e-30	1.06755	Pumilio-family RNA binding repeat
PF02870	+	9.05352e-05	0.00113933	1.06752	6-O-methylguanine DNA methyltransferase, ribonuclease-like domain
PF14537	+	4.53016e-09	1.51947e-07	1.06748	Cytochrome c3
PF00645	+	2.25677e-05	0.000334733	1.06745	Poly(ADP-ribose) polymerase and DNA-Ligase Zn-finger region
PF08344	+	6.43401e-05	0.000838504	1.0673	Transient receptor ion channel II
PF03489	+	2.15976e-07	5.24278e-06	1.0671	Saposin-like type B, region 2
PF00571	+	8.5462e-37	4.30194e-34	1.06676	CBS domain
PF03201	+	0.000794194	0.00733619	1.0666	H2-forming N5,N10-methylene-tetrahydromethanopterin dehydrogenase
PF02260	+	2.44502e-06	4.63346e-05	1.06654	FATC domain
PF01599	+	0.000153844	0.00179834	1.0665	Ribosomal protein S27a
PF00395	+	0.000472057	0.00472879	1.06612	S-layer homology domain
PF18269	+	4.35089e-08	1.22525e-06	1.06605	T3SS EscN ATPase C-terminal domain
PF00512	+	0.000113914	0.00139432	1.06603	His Kinase A (phospho-acceptor) domain
PF01011	+	3.10668e-06	5.75201e-05	1.06593	PQQ enzyme repeat
PF00288	+	2.65191e-08	7.79506e-07	1.06582	GHMP kinases N terminal domain
PF00808	+	1.64667e-05	0.000256778	1.06576	Histone-like transcription factor (CBF/NF-Y) and archaeal histone
PF13927	+	1.82327e-17	2.03953e-15	1.06571	Immunoglobulin domain
PF02192	+	7.78451e-05	0.000998351	1.06571	PI3-kinase family, p85-binding domain
PF00471	+	0.00109903	0.00954861	1.06568	Ribosomal protein L33
PF03106	+	0.00113564	0.00978231	1.06557	WRKY DNA -binding domain
PF05347	+	8.16497e-06	0.000138153	1.06555	Complex 1 protein (LYR family)
PF09279	+	0.000723192	0.00674923	1.06554	Phosphoinositide-specific phospholipase C, efhand-like
PF01471	+	1.24729e-05	0.000201316	1.06546	Putative peptidoglycan binding domain
PF01191	+	1.6539e-05	0.000256778	1.06546	RNA polymerase Rpb5, C-terminal domain
PF00408	+	2.50111e-08	7.43756e-07	1.06545	Phosphoglucomutase/phosphomannomutase, C-terminal domain
PF00008	+	1.06009e-17	1.21971e-15	1.06519	EGF-like domain
PF00042	+	3.45793e-61	9.2834e-58	1.06513	Globin
PF01909	+	4.73382e-07	1.08622e-05	1.06511	Nucleotidyltransferase domain
PF02597	+	9.01541e-07	1.91583e-05	1.06439	ThiS family
PF00855	+	2.96347e-08	8.6792e-07	1.06429	PWWP domain
PF07660	+	0.000604619	0.0058211	1.06412	Secretin and TonB N terminus short domain
PF00040	+	1.88899e-06	3.65756e-05	1.0639	Fibronectin type II domain
PF03992	+	7.98373e-13	4.83466e-11	1.06368	Antibiotic biosynthesis monooxygenase
PF08069	+	0.000681582	0.006427	1.06335	Ribosomal S13/S15 N-terminal domain
PF02845	+	0.000136315	0.00162169	1.06334	CUE domain
PF15508	+	0.000333808	0.00351897	1.06312	beta subunit of N-acylethanolamine-hydrolyzing acid amidase
PF00187	+	1.78348e-12	1.04088e-10	1.06296	Chitin recognition protein
PF07934	+	7.23592e-08	1.93615e-06	1.06295	8-oxoguanine DNA glycosylase, N-terminal domain
PF08100	+	8.38529e-08	2.20145e-06	1.0629	Dimerisation domain
PF00313	+	2.11919e-05	0.000316073	1.06245	'Cold-shock' DNA-binding domain
PF13374	+	0.000794284	0.00733619	1.06233	Tetratricopeptide repeat
PF16209	+	0.00043974	0.00444933	1.0623	Phospholipid-translocating ATPase N-terminal
PF01826	+	1.04994e-05	0.000173996	1.06227	Trypsin Inhibitor like cysteine rich domain
PF16864	+	0.000183004	0.00207302	1.06222	Dimerisation domain
PF02817	+	3.23244e-08	9.39858e-07	1.06215	e3 binding domain
PF13184	+	0.000372446	0.00387556	1.06213	NusA-like KH domain
PF14522	+	4.25017e-11	2.08725e-09	1.06212	Cytochrome c7 and related cytochrome c
PF05725	+	2.08689e-05	0.000313608	1.06192	FNIP Repeat
PF02226	+	3.11169e-14	2.29923e-12	1.0618	Picornavirus coat protein (VP4)
PF17961	+	0.000430136	0.00437967	1.0617	Bacterial Ig domain
PF05676	+	0.00104611	0.00916797	1.06155	NADH-ubiquinone oxidoreductase B18 subunit (NDUFB7)
PF00627	+	4.28279e-11	2.09028e-09	1.06137	UBA/TS-N domain
PF00028	+	2.96138e-53	5.96274e-50	1.06127	Cadherin domain
PF01344	+	1.06772e-09	4.11457e-08	1.06117	Kelch motif
PF00045	+	9.03863e-11	4.20793e-09	1.06106	Hemopexin
PF00356	+	1.51475e-07	3.77702e-06	1.06074	Bacterial regulatory proteins, lacI family
PF01805	+	0.000641773	0.00609903	1.06071	Surp module
PF13899	+	8.47839e-05	0.00107705	1.06027	Thioredoxin-like
PF06747	+	0.000295993	0.00315334	1.06025	CHCH domain
PF13499	+	2.40581e-15	1.99756e-13	1.05995	EF-hand domain pair
PF04266	+	8.90063e-05	0.0011236	1.05993	ASCH domain
PF00024	+	0.000416583	0.00426323	1.05983	PAN domain
PF05223	+	0.000709689	0.00666181	1.05931	NTF2-like N-terminal transpeptidase domain
PF03244	+	2.39358e-05	0.000353722	1.05929	Photosystem I reaction centre subunit VI
PF16593	+	2.26454e-05	0.000335269	1.05902	Bridge helix of CRISPR-associated endonuclease Cas9
PF02566	+	1.75519e-09	6.57501e-08	1.05897	OsmC-like protein
PF01522	+	9.02762e-14	6.32247e-12	1.05886	Polysaccharide deacetylase
PF08238	+	1.77086e-18	2.19424e-16	1.05847	Sel1 repeat
PF12344	+	0.000417702	0.00426925	1.05808	Ultra-violet resistance protein B
PF03505	+	0.000625429	0.00597286	1.05797	Clostridium enterotoxin
PF01381	+	5.75415e-13	3.56492e-11	1.05769	Helix-turn-helix
PF00969	+	1.00106e-16	1.00782e-14	1.05734	Class II histocompatibility antigen, beta domain
PF00584	+	0.0005457	0.00538396	1.05731	SecE/Sec61-gamma subunits of protein translocation complex
PF04539	+	0.000156722	0.00182141	1.05731	Sigma-70 region 3
PF14602	+	1.477e-07	3.69433e-06	1.05726	Hexapeptide repeat of succinyl-transferase
PF00583	+	1.60683e-33	6.81126e-31	1.05722	Acetyltransferase (GNAT) family
PF07719	+	4.16542e-05	0.000575442	1.05705	Tetratricopeptide repeat
PF02368	+	0.000588204	0.00571459	1.05699	Bacterial Ig-like domain (group 2)
PF07885	+	3.00298e-13	1.91952e-11	1.05694	Ion channel
PF04023	+	5.24424e-05	0.000706306	1.05652	FeoA domain
PF12627	+	0.000657241	0.00622755	1.0565	Probable RNA and SrmB- binding site of polymerase A
PF07501	+	1.67314e-05	0.000259144	1.05633	G5 domain
PF01035	+	8.9429e-07	1.90545e-05	1.0563	6-O-methylguanine DNA methyltransferase, DNA binding domain
PF11717	+	1.64216e-05	0.000256778	1.05624	RNA binding activity-knot of a chromodomain
PF03160	+	1.68413e-05	0.000260345	1.05621	Calx-beta domain
PF02978	+	0.0003865	0.00398575	1.05615	Signal peptide binding domain
PF01819	+	8.95064e-06	0.000150813	1.05603	Levivirus coat protein
PF10397	+	3.18991e-05	0.000454717	1.056	Adenylosuccinate lyase C-terminus
PF00249	+	1.56573e-15	1.34153e-13	1.05599	Myb-like DNA-binding domain
PF19127	+	0.000220967	0.00245472	1.05577	Choline-binding repeat
PF01108	+	7.25124e-05	0.000934424	1.05558	Tissue factor
PF00830	+	0.000920872	0.00825914	1.05557	Ribosomal L28 family
PF14670	+	3.23275e-06	5.94442e-05	1.05552	Coagulation Factor Xa inhibitory site
PF13923	+	0.000770936	0.00715336	1.05536	Zinc finger, C3HC4 type (RING finger)
PF01118	+	6.72666e-06	0.000115762	1.05496	Semialdehyde dehydrogenase, NAD binding domain
PF00226	+	3.12135e-10	1.30934e-08	1.05491	DnaJ domain
PF08263	+	4.76358e-05	0.000646979	1.0548	Leucine rich repeat N-terminal domain
PF16353	+	1.52324e-07	3.78647e-06	1.05467	Domain of unknown function (DUF4981)
PF14716	+	8.3004e-13	4.98891e-11	1.05459	Helix-hairpin-helix domain
PF13673	+	2.10425e-05	0.000314878	1.05454	Acetyltransferase (GNAT) domain
PF00611	+	1.57896e-06	3.13999e-05	1.05443	Fes/CIP4, and EFC/F-BAR homology domain
PF00752	+	6.1852e-07	1.37612e-05	1.05416	XPG N-terminal domain
PF00031	+	3.50752e-05	0.000495606	1.054	Cystatin domain
PF02252	+	5.63657e-05	0.000755356	1.05398	Proteasome activator pa28 beta subunit
PF13241	+	0.000314684	0.00333482	1.05377	Putative NAD(P)-binding
PF04566	+	0.000681464	0.006427	1.05341	RNA polymerase Rpb2, domain 4
PF03460	+	3.27539e-09	1.13707e-07	1.05302	Nitrite/Sulfite reductase ferredoxin-like half domain
PF10996	+	0.000285552	0.00306644	1.05272	Beta-Casp domain
PF13432	+	2.58291e-08	7.64807e-07	1.05264	Tetratricopeptide repeat
PF00622	+	4.51185e-08	1.26175e-06	1.05261	SPRY domain
PF16657	+	6.54525e-05	0.000851623	1.05217	Maltogenic Amylase, C-terminal domain
PF02727	+	3.8825e-05	0.000540064	1.05206	Copper amine oxidase, N2 domain
PF08771	+	0.000562445	0.00553106	1.052	FKBP12-rapamycin binding domain
PF05345	+	0.000981591	0.00871635	1.05184	Putative Ig domain
PF13442	+	1.51359e-17	1.71696e-15	1.05168	Cytochrome C oxidase, cbb3-type, subunit III
PF01464	+	3.04215e-09	1.06067e-07	1.05157	Transglycosylase SLT domain
PF01243	+	5.20625e-05	0.000702363	1.05155	Pyridoxamine 5'-phosphate oxidase
PF17801	+	0.000808084	0.00742958	1.05153	Alpha galactosidase C-terminal beta sandwich domain
PF02844	+	0.00103466	0.00909471	1.05133	Phosphoribosylglycinamide synthetase, N domain
PF01476	+	2.22974e-07	5.39289e-06	1.05123	LysM domain
PF14310	+	7.12716e-06	0.000121873	1.05096	Fibronectin type III-like domain
PF13921	+	0.000293355	0.0031377	1.05089	Myb-like DNA-binding domain
PF09011	+	0.000263368	0.00285487	1.05089	HMG-box domain
PF00240	+	5.42927e-08	1.49751e-06	1.05079	Ubiquitin family
PF01239	+	5.70331e-05	0.000760504	1.05076	Protein prenyltransferase alpha subunit repeat
PF00132	+	2.26182e-23	4.3373e-21	1.05065	Bacterial transferase hexapeptide (six repeats)
PF00306	+	4.6685e-07	1.07737e-05	1.05063	ATP synthase alpha/beta chain, C terminal domain
PF16450	+	0.000477232	0.00476286	1.0503	Proteasomal ATPase OB C-terminal domain
PF00725	+	2.01911e-06	3.87189e-05	1.05027	3-hydroxyacyl-CoA dehydrogenase, C-terminal domain
PF00462	+	4.77346e-16	4.3688e-14	1.04964	Glutaredoxin
PF00575	+	1.25846e-10	5.69418e-09	1.04956	S1 RNA binding domain
PF14559	+	0.000125413	0.00151663	1.04955	Tetratricopeptide repeat
PF07883	+	1.88518e-11	9.79562e-10	1.04952	Cupin domain
PF00439	+	6.36524e-07	1.41228e-05	1.0495	Bromodomain
PF08327	+	1.15154e-07	2.9726e-06	1.04933	Activator of Hsp90 ATPase homolog 1-like protein
PF14551	+	4.92816e-07	1.12123e-05	1.04931	MCM N-terminal domain
PF12895	+	0.00115717	0.00992532	1.04919	Anaphase-promoting complex, cyclosome, subunit 3
PF02881	+	8.74464e-07	1.86815e-05	1.04904	SRP54-type protein, helical bundle domain
PF02768	+	0.000489315	0.00486536	1.04855	DNA polymerase III beta subunit, C-terminal domain
PF02085	+	8.75883e-10	3.4079e-08	1.0485	Class III cytochrome C family
PF02026	+	2.02077e-08	6.11853e-07	1.04828	RyR domain
PF04146	+	1.46787e-08	4.58225e-07	1.04816	YT521-B-like domain
PF14520	+	3.59291e-05	0.000505897	1.04813	Helix-hairpin-helix domain
PF00700	+	0.000124231	0.00150459	1.04811	Bacterial flagellin C-terminal helical region
PF00403	+	1.52359e-10	6.77958e-09	1.04759	Heavy-metal-associated domain
PF13414	+	0.000601204	0.00580587	1.04752	TPR repeat
PF01033	+	4.41841e-05	0.000607267	1.04732	Somatomedin B domain
PF01846	+	8.72274e-05	0.00110287	1.04732	FF domain
PF07645	+	1.45451e-08	4.55821e-07	1.04713	Calcium-binding EGF domain
PF01353	+	1.8605e-06	3.61943e-05	1.04711	Green fluorescent protein
PF01477	+	8.17323e-07	1.75788e-05	1.04679	PLAT/LH2 domain
PF12680	+	2.36273e-10	1.01762e-08	1.04672	SnoaL-like domain
PF03099	+	5.87719e-05	0.000778391	1.04654	Biotin/lipoate A/B protein ligase family
PF10431	+	1.67189e-06	3.28424e-05	1.04651	C-terminal, D2-small domain, of ClpB protein
PF02225	+	0.000192236	0.00216844	1.04572	PA domain
PF13041	+	2.55417e-10	1.09422e-08	1.04523	PPR repeat family
PF00170	+	0.000427182	0.00435509	1.04513	bZIP transcription factor
PF10613	+	0.000506789	0.00502052	1.045	Ligated ion channel L-glutamate- and glycine-binding site
PF06831	+	2.57557e-07	6.21066e-06	1.0449	Formamidopyrimidine-DNA glycosylase H2TH domain
PF00515	+	4.8132e-06	8.50121e-05	1.04473	Tetratricopeptide repeat
PF01485	+	0.000164379	0.0018913	1.04456	IBR domain, a half RING-finger domain
PF02209	+	4.55944e-05	0.000623459	1.04453	Villin headpiece domain
PF06013	+	0.000611502	0.00587012	1.04445	Proteins of 100 residues with WXG
PF00805	+	0.000410197	0.00421394	1.04437	Pentapeptide repeats (8 copies)
PF00254	+	0.000448076	0.00452799	1.04414	FKBP-type peptidyl-prolyl cis-trans isomerase
PF00034	+	0.000281326	0.00302788	1.04408	Cytochrome c
PF12796	+	3.90621e-09	1.32745e-07	1.04397	Ankyrin repeats (3 copies)
PF00550	+	7.96548e-14	5.67734e-12	1.04396	Phosphopantetheine attachment site
PF00440	+	2.21945e-21	3.64804e-19	1.04392	Bacterial regulatory proteins, tetR family
PF13181	+	8.13137e-07	1.75577e-05	1.04355	Tetratricopeptide repeat
PF08545	+	3.39016e-09	1.16685e-07	1.04327	3-Oxoacyl-[acyl-carrier-protein (ACP)] synthase III
PF13649	+	6.94061e-08	1.8747e-06	1.04317	Methyltransferase domain
PF08541	+	8.44992e-10	3.30367e-08	1.04267	3-Oxoacyl-[acyl-carrier-protein (ACP)] synthase III C terminal
PF00076	+	1.35475e-43	9.91925e-41	1.04221	RNA recognition motif. (a.k.a. RRM, RBD, or RNP domain)
PF13395	+	0.000161652	0.0018733	1.04208	HNH endonuclease
PF05199	+	3.21524e-08	9.38244e-07	1.04198	GMC oxidoreductase
PF01149	+	4.88528e-08	1.35676e-06	1.04149	Formamidopyrimidine-DNA glycosylase N-terminal domain
PF18764	+	0.000207313	0.00231902	1.04148	Nitrous oxide reductase propeller repeat
PF01047	+	4.03231e-07	9.41339e-06	1.04118	MarR family
PF00084	+	1.29766e-09	4.97683e-08	1.0411	Sushi repeat (SCR repeat)
PF03377	+	8.72513e-45	7.02722e-42	1.04053	TAL effector repeat
PF11799	+	0.000252366	0.0027467	1.04013	impB/mucB/samB family C-terminal domain
PF02922	+	1.41451e-07	3.56014e-06	1.03991	Carbohydrate-binding module 48 (Isoamylase N-terminal domain)
PF02008	+	0.00111754	0.00968858	1.03962	CXXC zinc finger domain
PF00679	+	7.22432e-06	0.000123012	1.03944	Elongation factor G C-terminus
PF00041	+	4.09706e-22	7.17342e-20	1.03924	Fibronectin type III domain
PF07244	+	1.9096e-07	4.68899e-06	1.03875	Surface antigen variable number repeat
PF00787	+	4.71128e-07	1.08413e-05	1.03843	PX domain
PF00364	+	3.24514e-05	0.000461772	1.03819	Biotin-requiring enzyme
PF00234	+	5.88577e-05	0.000778391	1.03776	Protease inhibitor/seed storage/LTP family
PF01225	+	0.00104848	0.0091788	1.03764	Mur ligase family, catalytic domain
PF02728	+	0.000598745	0.00578907	1.03744	Copper amine oxidase, N3 domain
PF14492	+	0.000155677	0.00181317	1.03739	Elongation Factor G, domain III
PF10391	+	1.01125e-06	2.12654e-05	1.03685	Fingers domain of DNA polymerase lambda
PF00085	+	0.00057883	0.00565079	1.03645	Thioredoxin
PF00537	+	1.73974e-06	3.3927e-05	1.03612	Scorpion toxin-like domain
PF00961	+	2.50627e-05	0.000369022	1.03611	LAGLIDADG endonuclease
PF00536	+	1.38213e-05	0.000221305	1.0361	SAM domain (Sterile alpha motif)
PF03522	+	2.09766e-05	0.00031461	1.03604	Solute carrier family 12
PF00392	+	0.000383561	0.00396051	1.03576	Bacterial regulatory proteins, gntR family
PF01442	+	0.000343488	0.00361156	1.03481	Apolipoprotein A1/A4/E domain
PF04560	+	0.000242175	0.00265011	1.03448	RNA polymerase Rpb2, domain 7
PF00903	+	1.19556e-11	6.46243e-10	1.03434	Glyoxalase/Bleomycin resistance protein/Dioxygenase superfamily
PF00623	+	4.41741e-05	0.000607267	1.03377	RNA polymerase Rpb1, domain 2
PF00531	+	0.00035317	0.00369407	1.03349	Death domain
PF00878	+	5.81338e-07	1.30785e-05	1.03342	Cation-independent mannose-6-phosphate receptor repeat
PF02932	+	0.000257877	0.00279911	1.03294	Neurotransmitter-gated ion-channel transmembrane region
PF07647	+	1.47074e-05	0.000234097	1.03269	SAM domain (Sterile alpha motif)
PF04565	+	0.000473247	0.00473482	1.03259	RNA polymerase Rpb2, domain 3
PF00035	+	1.15387e-06	2.38289e-05	1.03257	Double-stranded RNA binding motif
PF00730	+	5.21861e-06	9.177e-05	1.03184	HhH-GPD superfamily base excision DNA repair protein
PF00293	+	1.62882e-12	9.64595e-11	1.03125	NUDIX domain
PF00111	+	1.33018e-07	3.36921e-06	1.03091	2Fe-2S iron-sulfur cluster binding domain
PF00782	+	0.000585002	0.00569035	1.03074	Dual specificity phosphatase, catalytic domain
PF00130	+	0.000847814	0.00775942	1.03074	Phorbol esters/diacylglycerol binding domain (C1 domain)
PF00989	+	0.000347453	0.00364848	1.03053	PAS fold
PF00703	+	5.45897e-06	9.55794e-05	1.02918	Glycosyl hydrolases family 2
PF01661	+	1.51527e-06	3.03582e-05	1.02885	Macro domain
PF13895	+	8.89996e-06	0.000150273	1.02876	Immunoglobulin domain
PF00498	+	3.57235e-05	0.000503883	1.02825	FHA domain
PF14791	+	1.33968e-05	0.000215366	1.0279	DNA polymerase beta thumb
PF01395	+	0.000927029	0.00829588	1.02782	PBP/GOBP family
PF01833	+	2.64079e-07	6.33003e-06	1.02721	IPT/TIG domain
PF12838	+	0.000880721	0.00798049	1.027	4Fe-4S dicluster domain
PF07679	+	2.16116e-07	5.24278e-06	1.02661	Immunoglobulin I-set domain
PF07654	+	3.10115e-06	5.75201e-05	1.02495	Immunoglobulin C1-set domain
PF03129	+	0.000152983	0.00179348	1.02299	Anticodon binding domain
PF06817	+	1.53752e-05	0.000242808	1.02106	Reverse transcriptase thumb domain
PF00435	+	0.00106575	0.00930968	1.02016	Spectrin repeat
PF00175	+	2.70333e-05	0.000394431	1.01979	Oxidoreductase NAD-binding domain
PF02797	+	0.000722014	0.00674606	1.01852	Chalcone and stilbene synthases, C-terminal domain
PF00394	+	0.000660925	0.0062551	1.01709	Multicopper oxidase
PF00073	+	2.42805e-11	1.22991e-09	1.01515	picornavirus capsid protein
PF13855	+	2.54509e-05	0.000373372	1.01205	Leucine rich repeat
PF00307	-	0.000696841	0.00655394	0.967286	Calponin homology (CH) domain
PF00004	-	6.99113e-05	0.00090525	0.9642	ATPase family associated with various cellular activities (AAA)
PF00195	-	0.000880886	0.00798049	0.964011	Chalcone and stilbene synthases, N-terminal domain
PF00128	-	6.70237e-08	1.81754e-06	0.958485	Alpha amylase, catalytic domain
PF02866	-	0.000380206	0.00394799	0.951535	lactate/malate dehydrogenase, alpha/beta C-terminal domain
PF01728	-	0.000744811	0.00692692	0.950327	FtsJ-like methyltransferase
PF00117	-	0.00103019	0.00906878	0.94831	Glutamine amidotransferase class-I
PF00067	-	1.81075e-08	5.50331e-07	0.94674	Cytochrome P450
PF01738	-	0.000130189	0.0015557	0.946562	Dienelactone hydrolase family
PF00534	-	2.72858e-05	0.000397396	0.946327	Glycosyl transferases group 1
PF01636	-	0.000168453	0.0019299	0.945936	Phosphotransferase enzyme family
PF02852	-	5.67136e-10	2.30693e-08	0.944781	Pyridine nucleotide-disulphide oxidoreductase, dimerisation domain
PF00258	-	1.64453e-06	3.2384e-05	0.94475	Flavodoxin
PF00817	-	0.000268064	0.00290186	0.944297	impB/mucB/samB family
PF00743	-	0.000607032	0.00583417	0.941168	Flavin-binding monooxygenase-like
PF02931	-	8.25869e-05	0.00105413	0.940766	Neurotransmitter-gated ion-channel ligand binding domain
PF00069	-	1.13898e-11	6.1982e-10	0.940671	Protein kinase domain
PF13378	-	2.0442e-09	7.44977e-08	0.940227	Enolase C-terminal domain-like
PF07714	-	0.000246447	0.00268954	0.940166	Protein tyrosine and serine/threonine kinase
PF00205	-	0.000358904	0.00374432	0.93994	Thiamine pyrophosphate enzyme, central domain
PF07715	-	1.64927e-05	0.000256778	0.939242	TonB-dependent Receptor Plug Domain
PF02880	-	0.000339954	0.00357907	0.938653	Phosphoglucomutase/phosphomannomutase, alpha/beta/alpha domain III
PF00596	-	0.000432084	0.00439395	0.938483	Class II Aldolase and Adducin N-terminal domain
PF00667	-	0.0001584	0.00183826	0.937855	FAD binding domain
PF00504	-	3.62216e-14	2.60472e-12	0.937247	Chlorophyll A-B binding protein
PF00756	-	3.13648e-05	0.000449487	0.937078	Putative esterase
PF01380	-	3.41065e-05	0.000483616	0.936361	SIS domain
PF00145	-	0.00113265	0.009767	0.936152	C-5 cytosine-specific DNA methylase
PF00652	-	6.09846e-07	1.36816e-05	0.936114	Ricin-type beta-trefoil lectin domain
PF02786	-	0.000190086	0.0021472	0.935753	Carbamoyl-phosphate synthase L chain, ATP binding domain
PF00520	-	1.82934e-22	3.34852e-20	0.934307	Ion transport protein
PF02775	-	2.23142e-05	0.000331584	0.934129	Thiamine pyrophosphate enzyme, C-terminal TPP binding domain
PF00840	-	3.39397e-05	0.000482099	0.933811	Glycosyl hydrolase family 7
PF19086	-	1.25531e-07	3.2096e-06	0.933141	Terpene synthase family 2, C-terminal metal binding
PF00728	-	0.00026966	0.00291131	0.932714	Glycosyl hydrolase family 20, catalytic domain
PF00206	-	1.71012e-09	6.43612e-08	0.932528	Lyase
PF00150	-	4.15534e-18	4.92163e-16	0.931998	Cellulase (glycosyl hydrolase family 5)
PF00296	-	6.17521e-05	0.00081134	0.931226	Luciferase-like monooxygenase
PF01370	-	9.04412e-06	0.000151753	0.930443	NAD dependent epimerase/dehydratase family
PF02230	-	0.00103029	0.00906878	0.930431	Phospholipase/Carboxylesterase
PF02826	-	6.85468e-07	1.50021e-05	0.930347	D-isomer specific 2-hydroxyacid dehydrogenase, NAD binding domain
PF00149	-	2.32157e-11	1.18342e-09	0.93033	Calcineurin-like phosphoesterase
PF00793	-	1.62548e-06	3.2166e-05	0.929317	DAHP synthetase I family
PF01341	-	1.65468e-05	0.000256778	0.929117	Glycosyl hydrolases family 6
PF00704	-	2.27613e-11	1.16764e-09	0.928968	Glycosyl hydrolases family 18
PF01048	-	4.6569e-07	1.07737e-05	0.928842	Phosphorylase superfamily
PF02784	-	2.79904e-06	5.23051e-05	0.927567	Pyridoxal-dependent decarboxylase, pyridoxal binding domain
PF01019	-	7.90456e-05	0.00101053	0.926967	Gamma-glutamyltranspeptidase
PF18011	-	1.79956e-08	5.49002e-07	0.926476	C-terminal domain found in long catalases
PF00496	-	2.01746e-09	7.38574e-08	0.926301	Bacterial extracellular solute-binding proteins, family 5 Middle
PF01421	-	1.02887e-05	0.000171563	0.926223	Reprolysin (M12B) family zinc metalloprotease
PF02515	-	0.000697384	0.00655394	0.925657	CoA-transferase family III
PF02087	-	0.000773663	0.00716936	0.924122	Nitrophorin
PF05996	-	0.00105951	0.00926523	0.922965	Ferredoxin-dependent bilin reductase
PF02550	-	0.0010037	0.00888326	0.922559	Acetyl-CoA hydrolase/transferase N-terminal domain
PF02894	-	0.000126585	0.00152656	0.921862	Oxidoreductase family, C-terminal alpha/beta domain
PF00092	-	1.57201e-09	5.97217e-08	0.921676	von Willebrand factor type A domain
PF00561	-	3.25476e-12	1.84604e-10	0.921248	alpha/beta hydrolase fold
PF17297	-	0.000743785	0.00692537	0.919919	Phosphoenolpyruvate carboxykinase N-terminal domain
PF02460	-	0.000449309	0.00453476	0.919917	Patched family
PF02767	-	0.000926121	0.00829588	0.91925	DNA polymerase III beta subunit, central domain
PF04997	-	5.69134e-05	0.000760167	0.918443	RNA polymerase Rpb1, domain 1
PF01653	-	0.000110426	0.00136282	0.918341	NAD-dependent DNA ligase adenylation domain
PF00294	-	2.49309e-09	9.0042e-08	0.917355	pfkB family carbohydrate kinase
PF02537	-	0.00112846	0.00975172	0.917248	CrcB-like protein, Camphor Resistance (CrcB)
PF01138	-	0.000487301	0.00485133	0.916295	3' exoribonuclease family, domain 1
PF01208	-	0.000153303	0.00179463	0.9155	Uroporphyrinogen decarboxylase (URO-D)
PF00729	-	9.72035e-05	0.00121754	0.915437	Viral coat protein (S domain)
PF00398	-	9.43958e-06	0.000158059	0.914506	Ribosomal RNA adenine dimethylase
PF02522	-	0.00012759	0.00153604	0.91439	Aminoglycoside 3-N-acetyltransferase
PF06439	-	0.000910014	0.00820745	0.914364	Domain of Unknown Function (DUF1080)
PF08245	-	1.61061e-08	4.93225e-07	0.913544	Mur ligase middle domain
PF03067	-	1.05897e-05	0.000174774	0.912798	Lytic polysaccharide mono-oxygenase, cellulose-degrading
PF12777	-	0.000362913	0.00378125	0.911614	Microtubule-binding stalk of dynein motor
PF00732	-	5.09911e-09	1.69005e-07	0.911001	GMC oxidoreductase
PF01068	-	1.13532e-05	0.000185851	0.910903	ATP dependent DNA ligase domain
PF07724	-	1.981e-06	3.80788e-05	0.910577	AAA domain (Cdc48 subfamily)
PF00820	-	4.61415e-11	2.22529e-09	0.908928	Borrelia lipoprotein
PF00795	-	1.60957e-10	7.08389e-09	0.908803	Carbon-nitrogen hydrolase
PF00197	-	0.000576151	0.00563145	0.908391	Trypsin and protease inhibitor
PF00587	-	1.591e-11	8.43019e-10	0.908257	tRNA synthetase class II core domain (G, H, P, S and T)
PF01670	-	4.46823e-08	1.25391e-06	0.908035	Glycosyl hydrolase family 12
PF00589	-	1.53438e-06	3.06385e-05	0.907678	Phage integrase family
PF00590	-	4.18063e-26	1.08615e-23	0.907303	Tetrapyrrole (Corrin/Porphyrin) Methylases
PF01663	-	2.75536e-06	5.16085e-05	0.907298	Type I phosphodiesterase / nucleotide pyrophosphatase
PF00701	-	3.30666e-06	6.06648e-05	0.907224	Dihydrodipicolinate synthetase family
PF03466	-	6.06193e-10	2.44114e-08	0.907112	LysR substrate binding domain
PF01852	-	0.000155788	0.00181317	0.907014	START domain
PF00975	-	2.51192e-06	4.74905e-05	0.906996	Thioesterase domain
PF12252	-	0.000356823	0.00372744	0.906938	Ubiquitinating enzyme SidE/SdeA
PF02263	-	2.43316e-05	0.000358913	0.906609	Guanylate-binding protein, N-terminal domain
PF00448	-	4.24555e-08	1.19978e-06	0.906606	SRP54-type protein, GTPase domain
PF09334	-	0.000111273	0.00136823	0.906223	tRNA synthetases class I (M)
PF00907	-	0.000868596	0.00792262	0.906191	T-box
PF00082	-	2.6449e-08	7.79506e-07	0.905916	Subtilase family
PF09414	-	0.000131392	0.00156775	0.905723	RNA ligase
PF00854	-	0.000383065	0.00396047	0.905524	POT family
PF04952	-	0.000625912	0.00597286	0.905465	Succinylglutamate desuccinylase / Aspartoacylase family
PF01195	-	4.00677e-07	9.38097e-06	0.905161	Peptidyl-tRNA hydrolase
PF01063	-	2.11293e-11	1.09087e-09	0.904996	Amino-transferase class IV
PF01915	-	5.46954e-09	1.8054e-07	0.904932	Glycosyl hydrolase family 3 C-terminal domain
PF01433	-	3.51332e-07	8.27377e-06	0.904919	Peptidase family M1 domain
PF07555	-	1.8953e-06	3.66062e-05	0.904538	beta-N-acetylglucosaminidase
PF00362	-	1.49052e-05	0.000236312	0.904383	Integrin beta chain VWA domain
PF00698	-	2.83383e-10	1.20125e-08	0.904347	Acyl transferase domain
PF01547	-	1.83763e-14	1.39625e-12	0.904266	Bacterial extracellular solute-binding protein
PF00604	-	1.46497e-07	3.67567e-06	0.904262	Influenza RNA-dependent RNA polymerase subunit PB2
PF04998	-	5.62013e-06	9.79752e-05	0.904252	RNA polymerase Rpb1, domain 5
PF00682	-	3.98331e-08	1.13622e-06	0.903982	HMGL-like
PF00566	-	6.2739e-05	0.000820292	0.903893	Rab-GTPase-TBC domain
PF08709	-	5.06697e-08	1.40238e-06	0.903623	Inositol 1,4,5-trisphosphate/ryanodine receptor
PF00314	-	3.99755e-06	7.18667e-05	0.90361	Thaumatin family
PF02854	-	3.69722e-05	0.000516969	0.90347	MIF4G domain
PF12697	-	2.55641e-16	2.3941e-14	0.903369	Alpha/beta hydrolase family
PF00497	-	2.96585e-10	1.25063e-08	0.903314	Bacterial extracellular solute-binding proteins, family 3
PF13714	-	0.000113189	0.00138756	0.903204	Phosphoenolpyruvate phosphomutase
PF00696	-	3.01827e-06	5.61413e-05	0.902825	Amino acid kinase family
PF04909	-	2.171e-08	6.50008e-07	0.902798	Amidohydrolase
PF04983	-	1.33447e-07	3.36921e-06	0.90274	RNA polymerase Rpb1, domain 3
PF12974	-	0.000111784	0.00137242	0.902318	ABC transporter, phosphonate, periplasmic substrate-binding protein
PF00454	-	1.32469e-14	1.0161e-12	0.902316	Phosphatidylinositol 3- and 4-kinase
PF17851	-	1.10217e-06	2.29376e-05	0.902204	Beta xylosidase C-terminal Concanavalin A-like domain
PF02259	-	2.75243e-06	5.16085e-05	0.90213	FAT domain
PF00480	-	5.80717e-05	0.000770526	0.90204	ROK family
PF07992	-	1.37608e-34	6.51937e-32	0.901935	Pyridine nucleotide-disulphide oxidoreductase
PF11266	-	3.12095e-05	0.00044806	0.901639	Long-chain fatty aldehyde decarbonylase
PF00270	-	7.29827e-17	7.6338e-15	0.901358	DEAD/DEAH box helicase
PF06165	-	0.00107891	0.00940425	0.90105	Glycosyltransferase family 36
PF00563	-	0.00112407	0.00973468	0.900925	EAL domain
PF00136	-	4.95233e-11	2.36012e-09	0.900841	DNA polymerase family B
PF00264	-	5.90491e-06	0.000102496	0.90039	Common central domain of tyrosinase
PF13088	-	1.54193e-08	4.76025e-07	0.900389	BNR repeat-like domain
PF07969	-	0.000322852	0.00340793	0.899945	Amidohydrolase family
PF02277	-	0.000911337	0.00821018	0.899804	Phosphoribosyltransferase
PF00771	-	0.000381282	0.00395218	0.899766	FHIPEP family
PF02431	-	4.04828e-06	7.26166e-05	0.899703	Chalcone-flavanone isomerase
PF01494	-	4.62854e-15	3.8039e-13	0.899616	FAD binding domain
PF02449	-	2.81826e-05	0.000408978	0.899607	Beta-galactosidase
PF01373	-	3.0652e-07	7.28234e-06	0.899165	Glycosyl hydrolase family 14
PF01602	-	1.2054e-05	0.000195338	0.899091	Adaptin N terminal region
PF03944	-	2.92009e-05	0.000422234	0.899046	delta endotoxin
PF01297	-	2.62799e-07	6.31815e-06	0.898418	Zinc-uptake complex component A periplasmic
PF00194	-	3.95601e-06	7.14389e-05	0.898344	Eukaryotic-type carbonic anhydrase
PF04389	-	8.77738e-12	4.80905e-10	0.898238	Peptidase family M28
PF03372	-	3.20172e-18	3.84875e-16	0.898046	Endonuclease/Exonuclease/phosphatase family
PF07221	-	5.76536e-05	0.000766242	0.897368	N-acylglucosamine 2-epimerase (GlcNAc 2-epimerase)
PF04493	-	5.58437e-05	0.000749608	0.897336	Endonuclease V
PF00009	-	7.5418e-15	5.89725e-13	0.897336	Elongation factor Tu GTP binding domain
PF03727	-	3.57571e-09	1.22548e-07	0.897129	Hexokinase
PF01175	-	0.00112752	0.00975172	0.896958	Urocanase Rossmann-like domain
PF11794	-	0.000165613	0.00190278	0.896889	4-hydroxyphenylacetate 3-hydroxylase N terminal
PF04261	-	9.75212e-07	2.06151e-05	0.896884	Dyp-type peroxidase family
PF01207	-	0.000568411	0.00556554	0.895929	Dihydrouridine synthase (Dus)
PF00109	-	1.86573e-15	1.56527e-13	0.895247	Beta-ketoacyl synthase, N-terminal domain
PF01036	-	1.81163e-05	0.000276867	0.894737	Bacteriorhodopsin-like protein
PF00475	-	0.000223654	0.00248114	0.893924	Imidazoleglycerol-phosphate dehydratase
PF00593	-	3.18082e-13	2.00143e-11	0.893807	TonB dependent receptor
PF11999	-	4.8436e-05	0.00065674	0.893561	Ice-binding-like
PF12780	-	8.30427e-05	0.00105827	0.893094	P-loop containing dynein motor region D4
PF02815	-	3.45266e-08	9.96693e-07	0.893079	MIR domain
PF00003	-	6.23355e-05	0.000816342	0.89279	7 transmembrane sweet-taste receptor of 3 GCPR
PF00768	-	5.73715e-10	2.32196e-08	0.892622	D-alanyl-D-alanine carboxypeptidase
PF00557	-	8.52397e-17	8.69013e-15	0.892249	Metallopeptidase family M24
PF00245	-	2.182e-10	9.44828e-09	0.891992	Alkaline phosphatase
PF03180	-	1.28249e-07	3.26873e-06	0.891583	NLPA lipoprotein
PF12849	-	5.0021e-10	2.04502e-08	0.891325	PBP superfamily domain
PF01804	-	5.02009e-11	2.37834e-09	0.890708	Penicillin amidase
PF03211	-	8.5746e-05	0.00108756	0.890179	Pectate lyase
PF00493	-	2.50258e-08	7.43756e-07	0.889954	MCM P-loop domain
PF00183	-	0.000858765	0.00784703	0.88982	Hsp90 protein
PF01512	-	0.000295706	0.00315334	0.889635	Respiratory-chain NADH dehydrogenase 51 Kd subunit
PF00441	-	7.78926e-10	3.09038e-08	0.889558	Acyl-CoA dehydrogenase, C-terminal domain
PF02836	-	1.71809e-16	1.66716e-14	0.889489	Glycosyl hydrolases family 2, TIM barrel domain
PF00393	-	0.000142796	0.00169012	0.88934	6-phosphogluconate dehydrogenase, C-terminal domain
PF00541	-	0.00059252	0.00574958	0.889315	Adenoviral fibre protein (knob domain)
PF00161	-	2.71829e-07	6.47724e-06	0.889212	Ribosome inactivating protein
PF00544	-	5.15707e-07	1.16672e-05	0.889111	Pectate lyase
PF00141	-	7.37668e-45	6.60131e-42	0.888962	Peroxidase
PF14508	-	0.00107831	0.00940425	0.888755	Glycosyl-hydrolase 97 N-terminal
PF00348	-	4.90908e-24	1.06859e-21	0.88873	Polyprenyl synthetase
PF02171	-	1.42177e-06	2.86991e-05	0.887738	Piwi domain
PF13407	-	1.25623e-23	2.52943e-21	0.887695	Periplasmic binding protein domain
PF02274	-	1.47862e-05	0.000234888	0.887666	Amidinotransferase
PF03723	-	1.15629e-05	0.000188137	0.887342	Hemocyanin, ig-like domain
PF01223	-	1.88918e-06	3.65756e-05	0.887198	DNA/RNA non-specific endonuclease
PF00664	-	3.97568e-06	7.16334e-05	0.886319	ABC transporter transmembrane region
PF01432	-	3.65318e-05	0.000512591	0.886137	Peptidase family M3
PF02384	-	1.78888e-05	0.000274431	0.885794	N-6 DNA Methylase
PF15892	-	1.98647e-05	0.000300169	0.885544	BNR repeat-containing family member
PF01761	-	5.75027e-06	0.000100027	0.885501	3-dehydroquinate synthase
PF01270	-	2.00965e-09	7.38574e-08	0.885133	Glycosyl hydrolases family 8
PF00001	-	5.7611e-31	1.93333e-28	0.884669	7 transmembrane receptor (rhodopsin family)
PF04820	-	0.000225038	0.00249306	0.884376	Tryptophan halogenase
PF00459	-	4.52668e-05	0.000620032	0.884145	Inositol monophosphatase family
PF00933	-	7.22289e-17	7.6338e-15	0.883543	Glycosyl hydrolase family 3 N terminal domain
PF01180	-	2.53014e-11	1.27361e-09	0.883483	Dihydroorotate dehydrogenase
PF02127	-	3.09568e-05	0.000446022	0.882802	Aminopeptidase I zinc metalloprotease (M18)
PF01039	-	1.78369e-05	0.000274157	0.882782	Carboxyl transferase domain
PF02129	-	2.69673e-07	6.44493e-06	0.882208	X-Pro dipeptidyl-peptidase (S15 family)
PF02776	-	6.30378e-11	2.96904e-09	0.881752	Thiamine pyrophosphate enzyme, N-terminal TPP binding domain
PF13402	-	6.19714e-05	0.000812895	0.881512	Peptidase M60, enhancin and enhancin-like
PF00905	-	2.22969e-24	5.28175e-22	0.881112	Penicillin binding protein transpeptidase domain
PF01619	-	1.72178e-05	0.000265655	0.88099	Proline dehydrogenase
PF11477	-	1.84799e-05	0.000281356	0.880573	Sialyltransferase PMO188
PF03663	-	2.99984e-05	0.000432987	0.880545	Glycosyl hydrolase family 76
PF05881	-	4.85822e-07	1.10845e-05	0.880301	2',3'-cyclic nucleotide 3'-phosphodiesterase (CNP or CNPase)
PF08124	-	2.0777e-07	5.07085e-06	0.879986	Polysaccharide lyase family 8, N terminal alpha-helical domain
PF00555	-	5.97789e-06	0.00010354	0.879124	delta endotoxin
PF00476	-	1.04235e-13	7.23714e-12	0.878517	DNA polymerase family A
PF12774	-	3.75541e-05	0.000524196	0.878344	Hydrolytic ATP binding site of dynein motor region
PF14822	-	1.91015e-05	0.000289179	0.878344	Vasohibin
PF01244	-	1.19778e-05	0.000194495	0.878333	Membrane dipeptidase (Peptidase family M19)
PF02645	-	1.2334e-07	3.16363e-06	0.878126	Uncharacterised protein, DegV family COG1307
PF00491	-	1.04358e-05	0.000173299	0.87796	Arginase family
PF02191	-	1.62018e-07	4.00274e-06	0.877778	Olfactomedin-like domain
PF01301	-	8.99284e-06	0.000151207	0.877734	Glycosyl hydrolases family 35
PF08214	-	0.000129295	0.00154961	0.87735	Histone acetylation protein
PF01656	-	0.000232883	0.00256585	0.877341	CobQ/CobB/MinD/ParA nucleotide binding domain
PF00762	-	3.00122e-09	1.05095e-07	0.876999	Ferrochelatase
PF03349	-	3.43218e-07	8.1064e-06	0.876641	Outer membrane protein transport protein (OMPP1/FadL/TodX)
PF01589	-	6.60173e-07	1.45625e-05	0.876569	Alphavirus E1 glycoprotein
PF18501	-	0.000101891	0.0012664	0.876013	Alpha helical recognition lobe domain
PF08363	-	0.000469801	0.00471793	0.875791	Glucan-binding protein C
PF00119	-	0.000468763	0.00471338	0.87559	ATP synthase A chain
PF05681	-	0.000812535	0.00746198	0.875305	Fumarate hydratase (Fumerase)
PF01238	-	4.89378e-05	0.000662429	0.874715	Phosphomannose isomerase type I
PF01561	-	0.000871962	0.00794432	0.874709	Hantavirus/Nairovirus glycoprotein G2
PF02896	-	1.02811e-07	2.68844e-06	0.87467	PEP-utilising enzyme, PEP-binding domain
PF02239	-	0.000172446	0.00196725	0.874585	Cytochrome D1 heme domain
PF00709	-	1.63371e-06	3.22497e-05	0.874559	Adenylosuccinate synthetase
PF16592	-	2.3603e-06	4.49406e-05	0.874468	REC lobe of CRISPR-associated endonuclease Cas9
PF00176	-	1.9303e-10	8.44927e-09	0.874367	SNF2 family N-terminal domain
PF00346	-	5.90084e-05	0.000779104	0.874171	Respiratory-chain NADH dehydrogenase, 49 Kd subunit
PF13507	-	2.10727e-05	0.000314878	0.873019	CobB/CobQ-like glutamine amidotransferase domain
PF03635	-	0.000711161	0.00666786	0.872316	Vacuolar protein sorting-associated protein 35
PF05889	-	0.000432638	0.00439403	0.871813	O-phosphoseryl-tRNA(Sec) selenium transferase, SepSecS
PF00749	-	6.01632e-12	3.34176e-10	0.87162	tRNA synthetases class I (E and Q), catalytic domain
PF00580	-	0.00010048	0.00125468	0.871611	UvrD/REP helicase N-terminal domain
PF00532	-	0.00010136	0.00126175	0.871003	Periplasmic binding proteins and sugar binding domain of LacI family
PF12348	-	2.19598e-05	0.00032692	0.870999	CLASP N terminal
PF08323	-	0.000130004	0.0015557	0.870996	Starch synthase catalytic domain
PF13416	-	7.18469e-27	2.06663e-24	0.870801	Bacterial extracellular solute-binding protein
PF00389	-	3.36701e-14	2.46527e-12	0.870427	D-isomer specific 2-hydroxyacid dehydrogenase, catalytic domain
PF01979	-	1.96387e-23	3.85781e-21	0.870244	Amidohydrolase family
PF10609	-	0.000621802	0.00594774	0.870052	NUBPL iron-transfer P-loop NTPase
PF04616	-	5.89301e-22	1.00984e-19	0.869681	Glycosyl hydrolases family 43
PF01041	-	1.85027e-16	1.77406e-14	0.869559	DegT/DnrJ/EryC1/StrS aminotransferase family
PF02275	-	1.43511e-05	0.000228878	0.869488	Linear amide C-N hydrolases, choloylglycine hydrolase family
PF02126	-	0.000110495	0.00136282	0.869458	Phosphotriesterase family
PF08787	-	1.33089e-07	3.36921e-06	0.869024	Alginate lyase
PF03480	-	1.87946e-26	5.04573e-24	0.868919	Bacterial extracellular solute-binding protein, family 7
PF05853	-	1.14145e-05	0.000186475	0.868857	beta-keto acid cleavage enzyme
PF05028	-	1.64271e-05	0.000256778	0.868643	Poly (ADP-ribose) glycohydrolase (PARG)
PF00002	-	1.35058e-06	2.76782e-05	0.868541	7 transmembrane receptor (Secretin family)
PF03747	-	2.29003e-06	4.3706e-05	0.867828	ADP-ribosylglycohydrolase
PF00006	-	5.09255e-31	1.78328e-28	0.867726	ATP synthase alpha/beta family, nucleotide-binding domain
PF01074	-	2.53309e-06	4.77786e-05	0.867708	Glycosyl hydrolases family 38 N-terminal domain
PF00962	-	4.11391e-09	1.39216e-07	0.867047	Adenosine/AMP deaminase
PF07517	-	1.01492e-06	2.12667e-05	0.86703	SecA DEAD-like domain
PF13531	-	1.38834e-08	4.36785e-07	0.866859	Bacterial extracellular solute-binding protein
PF01411	-	0.000595573	0.00577225	0.865266	tRNA synthetases class II (A)
PF07470	-	8.03955e-06	0.000136317	0.86526	Glycosyl Hydrolase Family 88
PF13393	-	1.3626e-06	2.77539e-05	0.865259	Histidyl-tRNA synthetase
PF03176	-	4.72112e-05	0.000642296	0.864815	MMPL family
PF00328	-	1.229e-05	0.000198762	0.864804	Histidine phosphatase superfamily (branch 2)
PF04041	-	0.000169419	0.00193821	0.864747	beta-1,4-mannooligosaccharide phosphorylase
PF07662	-	0.000419554	0.00428275	0.864103	Na+ dependent nucleoside transporter C-terminus
PF00443	-	3.47303e-10	1.44931e-08	0.863902	Ubiquitin carboxyl-terminal hydrolase
PF00579	-	3.83603e-09	1.30913e-07	0.863593	tRNA synthetases class I (W and Y)
PF02608	-	0.000102069	0.00126666	0.863126	ABC transporter substrate-binding protein PnrA-like
PF07488	-	0.00096112	0.0085629	0.863001	Glycosyl hydrolase family 67 middle domain
PF04453	-	0.000597206	0.00578113	0.862803	LPS transport system D
PF08326	-	0.000167066	0.00191673	0.862548	Acetyl-CoA carboxylase, central region
PF07851	-	0.000987139	0.00875597	0.862137	TMPIT-like protein
PF02781	-	5.76252e-08	1.57327e-06	0.862058	Glucose-6-phosphate dehydrogenase, C-terminal domain
PF03664	-	0.000163214	0.00188327	0.861773	Glycosyl hydrolase family 62
PF01008	-	1.54262e-08	4.76025e-07	0.861257	Initiation factor 2 subunit family
PF09924	-	0.00115077	0.00988845	0.861053	Uncharacterised conserved protein (DUF2156)
PF03534	-	0.000880585	0.00798049	0.861028	Salmonella virulence plasmid 65kDa B protein
PF03246	-	0.000959499	0.00855792	0.860718	Pneumovirus nucleocapsid protein
PF02240	-	1.8809e-05	0.000285287	0.860074	Methyl-coenzyme M reductase gamma subunit
PF03055	-	1.63294e-05	0.000256778	0.860038	Retinal pigment epithelial membrane protein
PF00282	-	2.49772e-13	1.6355e-11	0.860037	Pyridoxal-dependent decarboxylase conserved domain
PF10282	-	0.000143037	0.00169012	0.859723	Lactonase, 7-bladed beta-propeller
PF01546	-	3.28016e-13	2.04794e-11	0.859629	Peptidase family M20/M25/M40
PF12919	-	2.60723e-05	0.000381794	0.859549	TcdA/TcdB catalytic glycosyltransferase domain
PF00202	-	4.367e-29	1.40687e-26	0.858405	Aminotransferase class-III
PF03281	-	4.27732e-06	7.63849e-05	0.858245	Mab-21 protein
PF00423	-	7.37819e-05	0.00094775	0.858117	Haemagglutinin-neuraminidase
PF16317	-	0.000740158	0.00689957	0.858087	Glycosyl hydrolase family 99
PF03796	-	2.08709e-05	0.000313608	0.857913	DnaB-like helicase C terminal domain
PF01263	-	1.1239e-05	0.000184356	0.857822	Aldose 1-epimerase
PF03702	-	0.000713735	0.00668421	0.857779	Anhydro-N-acetylmuramic acid kinase
PF00230	-	1.7251e-12	1.01416e-10	0.857627	Major intrinsic protein
PF00821	-	8.21224e-08	2.16857e-06	0.857535	Phosphoenolpyruvate carboxykinase C-terminal P-loop domain
PF05197	-	0.000798545	0.00735868	0.85743	TRIC channel
PF01229	-	2.67946e-05	0.000391658	0.857055	Glycosyl hydrolases family 39
PF00295	-	1.41902e-06	2.86991e-05	0.856295	Glycosyl hydrolases family 28
PF00814	-	1.48062e-06	2.97379e-05	0.855768	tRNA N6-adenosine threonylcarbamoyltransferase
PF02446	-	1.11092e-05	0.000182599	0.855725	4-alpha-glucanotransferase
PF01544	-	4.16449e-05	0.000575442	0.855612	CorA-like Mg2+ transporter protein
PF01055	-	1.20304e-19	1.73023e-17	0.855369	Glycosyl hydrolases family 31
PF00231	-	1.53687e-06	3.06385e-05	0.854929	ATP synthase
PF00344	-	5.69058e-08	1.55891e-06	0.854625	SecY translocase
PF14896	-	0.000236027	0.00258986	0.854599	EmbC C-terminal domain
PF00368	-	7.26726e-05	0.000934992	0.854468	Hydroxymethylglutaryl-coenzyme A reductase
PF00920	-	0.000104353	0.00129301	0.854244	Dehydratase family
PF10275	-	0.000201353	0.00226178	0.854093	Peptidase C65 Otubain
PF00890	-	1.56241e-10	6.91411e-09	0.853953	FAD binding domain
PF05865	-	3.14851e-06	5.81607e-05	0.853243	Cypovirus polyhedrin protein
PF00144	-	6.61137e-45	6.60131e-42	0.852244	Beta-lactamase
PF13859	-	2.61955e-06	4.92941e-05	0.852141	BNR repeat-like domain
PF02395	-	4.61951e-05	0.000630602	0.852032	Immunoglobulin A1 protease
PF01266	-	4.43297e-24	9.91755e-22	0.851998	FAD dependent oxidoreductase
PF02779	-	2.7338e-19	3.66968e-17	0.851933	Transketolase, pyrimidine binding domain
PF04371	-	0.00012892	0.00154742	0.851895	Porphyromonas-type peptidyl-arginine deiminase
PF00940	-	0.000603487	0.00582094	0.851583	DNA-dependent RNA polymerase
PF07971	-	6.91618e-05	0.000896987	0.851387	Glycosyl hydrolase family 92
PF17416	-	0.000163168	0.00188327	0.850618	Herpesvirus Glycoprotein B
PF00266	-	2.5183e-37	1.35216e-34	0.850359	Aminotransferase class-V
PF01293	-	5.79778e-09	1.90593e-07	0.850313	Phosphoenolpyruvate carboxykinase
PF00405	-	2.09453e-41	1.20496e-38	0.849211	Transferrin
PF00490	-	8.05647e-11	3.77249e-09	0.8491	Delta-aminolevulinic acid dehydratase
PF08306	-	7.64095e-08	2.03103e-06	0.849047	Glycosyl hydrolase family 98
PF00773	-	3.99243e-08	1.13622e-06	0.848917	RNB domain
PF00291	-	1.554e-24	3.79269e-22	0.848859	Pyridoxal-phosphate dependent enzyme
PF16212	-	1.59875e-05	0.000251984	0.848607	Phospholipid-translocating P-type ATPase C-terminal
PF05049	-	0.000565351	0.00555285	0.848319	Interferon-inducible GTPase (IIGP)
PF00268	-	1.41172e-20	2.20005e-18	0.848243	Ribonucleotide reductase, small chain
PF03321	-	0.00047188	0.00472879	0.847313	GH3 auxin-responsive promoter
PF14592	-	1.0166e-06	2.12667e-05	0.847005	Chondroitinase B
PF00152	-	4.54671e-09	1.51947e-07	0.846999	tRNA synthetases class II (D, K and N)
PF03405	-	0.000484597	0.00483037	0.846711	Fatty acid desaturase
PF01704	-	3.77968e-10	1.56111e-08	0.846651	UTP--glucose-1-phosphate uridylyltransferase
PF09251	-	3.34319e-09	1.15563e-07	0.846636	Salmonella phage P22 tail-spike
PF00501	-	3.86832e-47	4.45078e-44	0.846615	AMP-binding enzyme
PF00285	-	1.43323e-21	2.40484e-19	0.846509	Citrate synthase, C-terminal domain
PF08016	-	4.83489e-06	8.52083e-05	0.846255	Polycystin cation channel
PF01977	-	8.07532e-10	3.18817e-08	0.846233	3-octaprenyl-4-hydroxybenzoate carboxy-lyase
PF16451	-	3.22254e-06	5.9392e-05	0.845938	Betacoronavirus-like spike glycoprotein S1, N-terminal
PF00871	-	1.07784e-08	3.44481e-07	0.845726	Acetokinase family
PF02889	-	3.71236e-08	1.06783e-06	0.845312	Sec63 Brl domain
PF13199	-	0.000143116	0.00169012	0.845274	Glycosyl hydrolase family 66
PF03972	-	1.40898e-05	0.000225157	0.844918	MmgE/PrpD family
PF02443	-	0.000163954	0.00188911	0.844367	Circovirus capsid protein
PF00464	-	4.07127e-24	9.36857e-22	0.84419	Serine hydroxymethyltransferase
PF01459	-	4.23187e-06	7.5741e-05	0.843643	Eukaryotic porin
PF16332	-	0.00096514	0.00858922	0.84359	Domain of unknown function (DUF4962)
PF02929	-	2.65623e-13	1.71147e-11	0.843572	Beta galactosidase small chain
PF02633	-	0.000118691	0.00144401	0.84355	Creatinine amidohydrolase
PF00456	-	2.51957e-13	1.6365e-11	0.843418	Transketolase, thiamine diphosphate binding domain
PF04563	-	2.06965e-13	1.3776e-11	0.843263	RNA polymerase beta subunit
PF01593	-	2.98864e-31	1.09412e-28	0.843246	Flavin containing amine oxidoreductase
PF00180	-	7.80573e-28	2.32842e-25	0.843232	Isocitrate/isopropylmalate dehydrogenase
PF00155	-	4.15565e-86	1.67348e-82	0.842805	Aminotransferase class I and II
PF00689	-	0.000347968	0.00364914	0.842669	Cation transporting ATPase, C-terminus
PF02332	-	1.62541e-06	3.2166e-05	0.842653	Methane/Phenol/Toluene Hydroxylase
PF01702	-	2.57487e-18	3.14212e-16	0.842517	Queuine tRNA-ribosyltransferase
PF00693	-	0.000309914	0.00328859	0.841697	Thymidine kinase from herpesvirus
PF01062	-	1.28959e-10	5.80242e-09	0.84151	Bestrophin, RFP-TM, chloride channel
PF02615	-	3.40015e-06	6.2097e-05	0.841324	Malate/L-lactate dehydrogenase
PF14765	-	8.31546e-09	2.67891e-07	0.84129	Polyketide synthase dehydratase
PF00221	-	1.20593e-08	3.83895e-07	0.84129	Aromatic amino acid lyase
PF02278	-	1.77947e-11	9.30641e-10	0.840778	Polysaccharide lyase family 8, super-sandwich domain
PF02011	-	3.86459e-06	6.99607e-05	0.840292	Glycosyl hydrolase family 48
PF16684	-	0.00102145	0.00903051	0.839963	Telomere resolvase
PF06330	-	8.45804e-05	0.00107616	0.839845	Trichodiene synthase (TRI5)
PF00330	-	5.63396e-08	1.54867e-06	0.83943	Aconitase family (aconitate hydratase)
PF00759	-	3.5622e-11	1.77099e-09	0.838573	Glycosyl hydrolase family 9
PF00500	-	2.67899e-09	9.54717e-08	0.838121	L1 (late) protein
PF04137	-	0.000828477	0.00759108	0.837974	Endoplasmic Reticulum Oxidoreductin 1 (ERO1)
PF07519	-	0.000892259	0.00806538	0.837923	Tannase and feruloyl esterase
PF02445	-	0.000109055	0.0013492	0.83761	Quinolinate synthetase A protein
PF00171	-	7.52931e-15	5.89725e-13	0.837287	Aldehyde dehydrogenase family
PF11715	-	0.000951077	0.00849221	0.837214	Nucleoporin Nup120/160
PF06090	-	9.19104e-05	0.00115303	0.836943	Inositol-pentakisphosphate 2-kinase
PF02514	-	0.000887383	0.00803032	0.836226	CobN/Magnesium Chelatase
PF00079	-	1.11154e-06	2.30731e-05	0.835969	Serpin (serine protease inhibitor)
PF01150	-	7.11437e-08	1.90997e-06	0.835742	GDA1/CD39 (nucleoside phosphatase) family
PF00251	-	1.1998e-13	8.18918e-12	0.835372	Glycosyl hydrolases family 32 N-terminal domain
PF03065	-	0.000917464	0.00825615	0.834987	Glycosyl hydrolase family 57
PF00858	-	0.000235979	0.00258986	0.834617	Amiloride-sensitive sodium channel
PF01094	-	3.56025e-32	1.36544e-29	0.834049	Receptor family ligand binding region
PF17167	-	1.13846e-06	2.35711e-05	0.83371	Glycosyl hydrolase 36 superfamily, catalytic domain
PF01968	-	0.00102502	0.0090422	0.833582	Hydantoinase/oxoprolinase
PF00654	-	7.04804e-19	9.0103e-17	0.833333	Voltage gated chloride channel
PF01358	-	0.000199361	0.00224253	0.833177	Poly A polymerase regulatory subunit
PF11468	-	0.000251191	0.00273761	0.832994	Aromatic prenyltransferase Orf2
PF04303	-	6.40145e-05	0.000835612	0.832771	PrpF protein
PF09455	-	0.000403026	0.00414556	0.832648	CRISPR-associated (Cas) DxTHG family
PF00342	-	8.90483e-15	6.8961e-13	0.832484	Phosphoglucose isomerase
PF02477	-	5.75304e-05	0.000765868	0.832371	Nucleocapsid N protein
PF00755	-	1.7607e-07	4.3366e-06	0.831985	Choline/Carnitine o-acyltransferase
PF00154	-	2.09887e-13	1.3856e-11	0.831679	recA bacterial DNA recombination protein
PF00995	-	9.93344e-07	2.09434e-05	0.830939	Sec1 family
PF00668	-	2.2975e-14	1.72935e-12	0.830522	Condensation domain
PF00372	-	7.24219e-09	2.35196e-07	0.829983	Hemocyanin, copper containing domain
PF00521	-	4.11063e-10	1.68913e-08	0.829976	DNA gyrase/topoisomerase IV, subunit A
PF09364	-	0.000161958	0.00187415	0.829711	XFP N-terminal domain
PF04906	-	0.000614635	0.00588617	0.829257	Tweety
PF00740	-	4.7618e-15	3.87389e-13	0.827331	Parvovirus coat protein VP2
PF00135	-	4.7098e-06	8.33687e-05	0.826731	Carboxylesterase family
PF03388	-	0.00068228	0.006427	0.826365	Legume-like lectin family
PF08450	-	5.25119e-16	4.75203e-14	0.826262	SMP-30/Gluconolactonase/LRE-like region
PF00946	-	0.000218867	0.00243474	0.826075	Mononegavirales RNA dependent RNA polymerase
PF02906	-	1.25719e-11	6.75028e-10	0.825563	Iron only hydrogenase large subunit, C-terminal domain
PF01425	-	1.12302e-10	5.16844e-09	0.825491	Amidase
PF00884	-	1.69175e-22	3.16869e-20	0.824935	Sulfatase
PF00797	-	0.000527746	0.0052217	0.823775	N-acetyltransferase
PF01103	-	2.98333e-09	1.04924e-07	0.823441	Omp85 superfamily domain
PF00275	-	3.11323e-13	1.97433e-11	0.823108	EPSP synthase (3-phosphoshikimate 1-carboxyvinyltransferase)
PF02516	-	6.83846e-05	0.000888338	0.823023	Oligosaccharyl transferase STT3 subunit
PF00815	-	0.000721108	0.00674541	0.822477	Histidinol dehydrogenase
PF12771	-	1.80243e-05	0.000275984	0.822411	Starch-binding associating with outer membrane
PF16653	-	1.46044e-09	5.5746e-08	0.822339	Saccharopine dehydrogenase C-terminal domain
PF00998	-	5.79611e-28	1.79546e-25	0.822241	Viral RNA dependent RNA polymerase
PF03971	-	0.00021669	0.00241721	0.822193	Monomeric isocitrate dehydrogenase
PF02463	-	1.11713e-07	2.90238e-06	0.821735	RecF/RecN/SMC N terminal domain
PF06723	-	1.74798e-05	0.000269182	0.821246	MreB/Mbl protein
PF04054	-	0.000439638	0.00444933	0.819938	CCR4-Not complex component, Not1
PF00676	-	3.42113e-06	6.23389e-05	0.81917	Dehydrogenase E1 component
PF00199	-	3.0165e-42	2.02457e-39	0.819024	Catalase
PF04587	-	7.80609e-07	1.69462e-05	0.818998	ADP-specific Phosphofructokinase/Glucokinase conserved region
PF09481	-	0.000582469	0.00567942	0.818887	CRISPR-associated protein Cse1 (CRISPR_cse1)
PF05138	-	0.000126613	0.00152656	0.817931	Phenylacetic acid catabolic protein
PF03122	-	3.1561e-05	0.000450695	0.81768	Herpes virus major capsid protein
PF05067	-	9.86226e-05	0.0012334	0.817597	Manganese containing catalase
PF05147	-	0.000476382	0.00476027	0.817562	Lanthionine synthetase C-like protein
PF03062	-	0.00035013	0.00366703	0.817504	MBOAT, membrane-bound O-acyltransferase family
PF07690	-	4.09376e-16	3.78979e-14	0.817394	Major Facilitator Superfamily
PF00384	-	1.13225e-13	7.79413e-12	0.817073	Molybdopterin oxidoreductase
PF01122	-	0.000382272	0.00395735	0.816746	Eukaryotic cobalamin-binding protein
PF01403	-	1.15447e-16	1.13392e-14	0.816565	Sema domain
PF09615	-	0.000101136	0.00126091	0.816538	CRISPR-associated protein (Cas_Csy3)
PF13458	-	2.77245e-20	4.21307e-18	0.815779	Periplasmic binding protein
PF05761	-	1.97519e-10	8.59902e-09	0.815698	5' nucleotidase family
PF00311	-	2.82865e-05	0.000409748	0.815278	Phosphoenolpyruvate carboxylase
PF03063	-	2.15695e-09	7.82524e-08	0.815037	Prismane/CO dehydrogenase family
PF03514	-	0.000395407	0.00407238	0.814914	GRAS domain family
PF03573	-	7.52232e-13	4.58976e-11	0.814753	outer membrane porin, OprD family
PF00083	-	2.85746e-09	1.00939e-07	0.813804	Sugar (and other) transporter
PF01566	-	1.03991e-05	0.000173046	0.811672	Natural resistance-associated macrophage protein
PF00562	-	1.14237e-16	1.13392e-14	0.811212	RNA polymerase Rpb2, domain 6
PF08801	-	0.000460843	0.00463954	0.811018	Nup133 N terminal like
PF01179	-	2.26362e-16	2.14485e-14	0.81027	Copper amine oxidase, enzyme domain
PF00305	-	1.46831e-15	1.27159e-13	0.809822	Lipoxygenase
PF18516	-	3.53466e-07	8.29976e-06	0.809072	RuvC nuclease domain
PF06471	-	7.84863e-05	0.00100497	0.80872	Coronavirus guanine-N7 methyltransferase
PF12940	-	5.40887e-06	9.49086e-05	0.808343	Recombination-activation protein 1 (RAG1), recombinase
PF02324	-	8.39141e-08	2.20145e-06	0.808132	Glycosyl hydrolase family 70
PF02543	-	0.000276325	0.00297928	0.806896	Carbamoyltransferase N-terminus
PF11894	-	3.14781e-05	0.000450311	0.806573	Nuclear pore complex scaffold, nucleoporins 186/192/205
PF00361	-	5.03243e-19	6.53729e-17	0.805008	Proton-conducting membrane transporter
PF01274	-	1.35547e-06	2.77081e-05	0.804648	Malate synthase
PF00118	-	4.17822e-12	2.35324e-10	0.804409	TCP-1/cpn60 chaperonin family
PF17389	-	0.000286991	0.0030778	0.804309	Bacterial alpha-L-rhamnosidase 6 hairpin glycosidase domain
PF01226	-	1.44007e-06	2.89958e-05	0.804035	Formate/nitrite transporter
PF00506	-	6.25347e-08	1.70154e-06	0.802506	Influenza virus nucleoprotein
PF01268	-	5.66379e-05	0.000757743	0.800254	Formate--tetrahydrofolate ligase
PF02322	-	0.000990812	0.00877888	0.800097	Cytochrome bd terminal oxidase subunit II
PF06602	-	0.000229644	0.0025371	0.799541	Myotubularin-like phosphatase domain
PF07944	-	0.00109258	0.00950283	0.798836	Beta-L-arabinofuranosidase, GH127
PF02458	-	2.76661e-12	1.5803e-10	0.796834	Transferase family
PF00999	-	0.000306209	0.00325357	0.795931	Sodium/hydrogen exchanger family
PF01676	-	1.49401e-08	4.64586e-07	0.795849	Metalloenzyme superfamily
PF03030	-	6.63576e-07	1.45625e-05	0.795752	Inorganic H+ pyrophosphatase
PF01532	-	8.55375e-07	1.83223e-05	0.795374	Glycosyl hydrolase family 47
PF03340	-	0.000973847	0.00865714	0.795339	Poxvirus rifampicin resistance protein
PF00680	-	1.36715e-10	6.11723e-09	0.795055	Viral RNA-dependent RNA polymerase
PF01686	-	0.000229226	0.00253597	0.794836	Adenovirus penton base protein
PF03051	-	4.11116e-08	1.16589e-06	0.793906	Peptidase C1-like family
PF02137	-	0.000877773	0.00797922	0.792144	Adenosine-deaminase (editase) domain
PF06087	-	1.14804e-05	0.000187173	0.792052	Tyrosyl-DNA phosphodiesterase
PF01237	-	7.8962e-07	1.70957e-05	0.791441	Oxysterol-binding protein
PF13347	-	0.00103549	0.00909471	0.791136	MFS/sugar transport protein
PF06824	-	1.34901e-05	0.000216433	0.790526	Metal-independent alpha-mannosidase (GH125)
PF00146	-	1.54657e-07	3.83263e-06	0.790337	NADH dehydrogenase
PF00873	-	7.83363e-27	2.17559e-24	0.789354	AcrB/AcrD/AcrF family
PF00972	-	6.54595e-16	5.85545e-14	0.788247	Flavivirus RNA-directed RNA polymerase
PF03595	-	5.05362e-07	1.14653e-05	0.787318	Voltage-dependent anion channel
PF00923	-	0.000800908	0.00737201	0.787177	Transaldolase/Fructose-6-phosphate aldolase
PF00375	-	7.86868e-17	8.12492e-15	0.786362	Sodium:dicarboxylate symporter family
PF02435	-	1.66342e-15	1.41023e-13	0.784944	Levansucrase/Invertase
PF04547	-	3.86547e-06	6.99607e-05	0.783978	Calcium-activated chloride channel
PF00115	-	2.18938e-06	4.18843e-05	0.782735	Cytochrome C and Quinol oxidase polypeptide I
PF10100	-	0.00018277	0.00207302	0.782223	Staphylopine dehydrogenase
PF00267	-	7.24041e-24	1.53459e-21	0.781474	Gram-negative porin
PF01941	-	0.000816589	0.00749067	0.780924	S-adenosylmethionine synthetase (AdoMet synthetase)
PF02901	-	6.07749e-12	3.35261e-10	0.779518	Pyruvate formate lyase-like
PF13520	-	4.30825e-11	2.09028e-09	0.777821	Amino acid permease
PF04602	-	3.95575e-05	0.000549303	0.77704	Mycobacterial cell wall arabinan synthesis protein
PF06100	-	3.67059e-05	0.000514138	0.769545	MCRA family
PF01766	-	0.000148541	0.0017465	0.767543	Birnavirus VP2 protein
PF08950	-	0.000150895	0.00177158	0.767239	Protein of unknown function (DUF1861)
PF18219	-	3.10545e-05	0.00044663	0.765125	SidC N-terminal domain
PF02028	-	1.38142e-06	2.80251e-05	0.763207	BCCT, betaine/carnitine/choline family transporter
PF16218	-	0.000127807	0.00153636	0.755147	Peptidase family C101
PF04109	-	0.000642163	0.00609903	0.752319	Autophagy protein Apg9
PF01771	-	0.000583932	0.00568681	0.746677	Viral alkaline exonuclease
PF02538	-	0.000568717	0.00556554	0.734885	Hydantoinase B/oxoprolinase
PF00939	-	0.000546151	0.00538396	0.712654	Sodium:sulfate symporter transmembrane region
