# Supplementary material for: PepNN: a deep attention model for the identification of peptide binding sites
Source: Commun Biol. 2022 May 26;5:503. doi: 10.1038/s42003-022-03445-2 (PMC9135736; doi:10.1038/s42003-022-03445-2)
Supplement: Supplementary file 6 — Supplementary Data 4 [file 42003_2022_3445_MOESM6_ESM.xlsx]

## Sheet: Sheet1
Supplementary Data 4: Domains assigned scores higher or lower than the overall distribution by PepNN-Seq
PFAM id	Direction	p values	FDR	Average score	Description
PF01243	+	0.000645231	0.00562431	1.08945	Pyridoxamine 5'-phosphate oxidase
PF03992	+	0.000731008	0.00617456	1.08819	Antibiotic biosynthesis monooxygenase
PF03900	+	0.000692414	0.0058986	1.0875	Porphobilinogen deaminase, C-terminal domain
PF00364	+	1.43e-09	4.32e-08	1.08712	Biotin-requiring enzyme
PF01290	+	7.58e-06	0.000114294	1.08695	Thymosin beta-4 family
PF00887	+	6.11e-12	2.76e-10	1.08658	Acyl CoA binding protein
PF00458	+	1.06e-14	6.69e-13	1.08636	WHEP-TRS domain
PF06631	+	1.92e-06	3.28e-05	1.08582	Protein of unknown function (DUF1154)
PF13417	+	1.19e-09	3.66e-08	1.08579	Glutathione S-transferase, N-terminal domain
PF02037	+	3.02e-32	5.68e-30	1.08566	SAP domain
PF13414	+	4.51e-12	2.1e-10	1.08545	TPR repeat
PF00633	+	1.01e-08	2.59e-07	1.08454	Helix-hairpin-helix motif
PF00408	+	1.09e-08	2.77e-07	1.08447	Phosphoglucomutase/phosphomannomutase, C-terminal domain
PF15825	+	0.000847344	0.00692381	1.08446	FAM25 family
PF06325	+	4.12e-06	6.6e-05	1.08427	Ribosomal protein L11 methyltransferase (PrmA)
PF13344	+	0.000887514	0.00719341	1.0838	Haloacid dehalogenase-like hydrolase
PF14791	+	1.71e-07	3.59e-06	1.08374	DNA polymerase beta thumb
PF08669	+	9.58e-07	1.74e-05	1.08325	Glycine cleavage T-protein C-terminal barrel domain
PF00226	+	1.65e-55	4.73e-53	1.08323	DnaJ domain
PF03807	+	6.26e-15	4.01e-13	1.08321	NADP oxidoreductase coenzyme F420-dependent
PF13857	+	3.2e-08	7.5e-07	1.08312	Ankyrin repeats (many copies)
PF13921	+	1.38e-06	2.41e-05	1.08287	Myb-like DNA-binding domain
PF14520	+	6.77e-05	0.000802945	1.08255	Helix-hairpin-helix domain
PF00132	+	1.28e-11	5.33e-10	1.08246	Bacterial transferase hexapeptide (six repeats)
PF04218	+	2.4e-10	8.21e-09	1.08212	CENP-B N-terminal DNA-binding domain
PF17820	+	6.46e-10	2.09e-08	1.08193	PDZ domain
PF05225	+	0.000303665	0.00294555	1.08118	helix-turn-helix, Psq domain
PF08711	+	9.41e-19	9.43e-17	1.08083	TFIIS helical bundle-like domain
PF01597	+	1.23e-07	2.62e-06	1.08067	Glycine cleavage H-protein
PF02798	+	1.03e-06	1.85e-05	1.08063	Glutathione S-transferase, N-terminal domain
PF10587	+	2.51e-08	6.01e-07	1.08048	Eukaryotic elongation factor 1 beta central acidic region
PF09005	+	7.47e-09	1.95e-07	1.08044	Domain of unknown function (DUF1897)
PF08544	+	4.87e-07	9.34e-06	1.07977	GHMP kinases C terminal
PF09011	+	7.4e-12	3.32e-10	1.07975	HMG-box domain
PF00036	+	7.13e-09	1.88e-07	1.07972	EF hand
PF17862	+	5.5e-26	8.07e-24	1.07884	AAA+ lid domain
PF01281	+	0.000363519	0.00343743	1.07876	Ribosomal protein L9, N-terminal domain
PF04711	+	0.000124755	0.00136912	1.07873	Apolipoprotein A-II (ApoA-II)
PF08327	+	0.000692453	0.0058986	1.07854	Activator of Hsp90 ATPase homolog 1-like protein
PF00023	+	3.54e-16	2.73e-14	1.07847	Ankyrin repeat
PF03939	+	0.000389271	0.00363521	1.07823	Ribosomal protein L23, N-terminal domain
PF15288	+	3.24e-12	1.54e-10	1.07806	Zinc knuckle
PF00515	+	1.08e-21	1.25e-19	1.07778	Tetratricopeptide repeat
PF03868	+	0.000113896	0.00127082	1.07761	Ribosomal protein L6, N-terminal domain
PF02824	+	1.16e-06	2.05e-05	1.07747	TGS domain
PF05406	+	0.000520829	0.00467502	1.07742	WGR domain
PF13202	+	6.44e-27	9.93e-25	1.07738	EF hand
PF17171	+	0.000218592	0.00223007	1.07736	Glutathione S-transferase, C-terminal domain
PF01096	+	4.29e-07	8.34e-06	1.07674	Transcription factor S-II (TFIIS)
PF03247	+	1.25e-05	0.000179959	1.07658	Prothymosin/parathymosin family
PF15692	+	0.000228258	0.00230326	1.07593	NF-kappa-B-activating protein
PF01753	+	4.35e-16	3.31e-14	1.07591	MYND finger
PF13450	+	2.72e-05	0.000363233	1.07581	NAD(P)-binding Rossmann-like domain
PF14497	+	8.73e-06	0.000130219	1.0758	Glutathione S-transferase, C-terminal domain
PF13917	+	0.00019137	0.00198773	1.07515	Zinc knuckle
PF01641	+	3.57e-06	5.79e-05	1.07469	SelR domain
PF00763	+	0.000215893	0.00220813	1.07422	Tetrahydrofolate dehydrogenase/cyclohydrolase, catalytic domain
PF09745	+	0.000847143	0.00692381	1.07419	Coiled-coil domain-containing protein 55 (DUF2040)
PF00627	+	2.43e-17	2.03e-15	1.07404	UBA/TS-N domain
PF16274	+	0.000269694	0.00266328	1.074	Qua1 domain
PF13846	+	2.44e-06	4.1e-05	1.07397	Domain of unknown function (DUF4196)
PF13176	+	1.34e-10	4.83e-09	1.07378	Tetratricopeptide repeat
PF11069	+	4.85e-09	1.32e-07	1.0737	Cilia- and flagella-associated protein 298
PF01408	+	1.29e-05	0.000184744	1.07359	Oxidoreductase family, NAD-binding Rossmann fold
PF01851	+	1.07e-05	0.000156659	1.07347	Proteasome/cyclosome repeat
PF00098	+	4.77e-23	6.11e-21	1.07333	Zinc knuckle
PF04419	+	1.12e-06	2e-05	1.07311	4F5 protein related disordered region
PF01476	+	0.000128496	0.00140504	1.0731	LysM domain
PF01101	+	3e-09	8.47e-08	1.07304	HMG14 and HMG17
PF08686	+	5.72e-06	8.91e-05	1.07278	PLAC (protease and lacunin) domain
PF13181	+	5.98e-61	1.89e-58	1.07224	Tetratricopeptide repeat
PF00107	+	4.9e-05	0.000608778	1.07166	Zinc-binding dehydrogenase
PF00027	+	4.49e-09	1.24e-07	1.07161	Cyclic nucleotide-binding domain
PF17906	+	0.000172387	0.00181565	1.07148	HTH domain in Mos1 transposase
PF07645	+	4.01e-94	2.19e-91	1.0713	Calcium-binding EGF domain
PF12947	+	1.6e-13	8.73e-12	1.07076	EGF domain
PF01585	+	1.19e-25	1.71e-23	1.07073	G-patch domain
PF00575	+	3.84e-08	8.82e-07	1.07071	S1 RNA binding domain
PF00050	+	6.49e-06	9.99e-05	1.07067	Kazal-type serine protease inhibitor domain
PF14670	+	1.71e-18	1.59e-16	1.07045	Coagulation Factor Xa inhibitory site
PF12796	+	6.04e-56	1.82e-53	1.07031	Ankyrin repeats (3 copies)
PF08766	+	9.79e-05	0.00111081	1.07008	DEK C terminal domain
PF00008	+	1.44e-93	7.22e-91	1.06983	EGF-like domain
PF00571	+	1.58e-14	9.9e-13	1.06972	CBS domain
PF08238	+	1.06e-32	2.06e-30	1.06961	Sel1 repeat
PF13964	+	6.71e-09	1.78e-07	1.0694	Kelch motif
PF05066	+	4.78e-09	1.31e-07	1.06938	HB1, ASXL, restriction endonuclease HTH domain
PF00766	+	9.64e-05	0.00110199	1.06908	Electron transfer flavoprotein FAD-binding domain
PF00467	+	4.39e-09	1.22e-07	1.06904	KOW motif
PF00249	+	2.89e-44	7.57e-42	1.06897	Myb-like DNA-binding domain
PF10500	+	3.36e-05	0.000434079	1.06892	Nuclear RNA-splicing-associated protein
PF00538	+	2.17e-11	8.69e-10	1.06867	linker histone H1 and H5 family
PF13812	+	0.000593667	0.00523507	1.0685	Pentatricopeptide repeat domain
PF13432	+	3.03e-21	3.44e-19	1.06845	Tetratricopeptide repeat
PF00612	+	5.74e-63	1.92e-60	1.06829	IQ calmodulin-binding motif
PF03489	+	6.44e-05	0.000775648	1.06827	Saposin-like type B, region 2
PF00254	+	2.1e-07	4.33e-06	1.06822	FKBP-type peptidyl-prolyl cis-trans isomerase
PF00085	+	1.07e-11	4.6e-10	1.06819	Thioredoxin
PF01436	+	6.42e-09	1.71e-07	1.06807	NHL repeat
PF13465	+	2.78e-16	2.17e-14	1.0679	Zinc-finger double domain
PF00397	+	9.03e-25	1.23e-22	1.06779	WW domain
PF00018	+	8.98e-12	3.97e-10	1.06768	SH3 domain
PF07973	+	3.14e-06	5.14e-05	1.06766	Threonyl and Alanyl tRNA synthetase second additional domain
PF01839	+	1.07e-18	1.04e-16	1.06751	FG-GAP repeat
PF00385	+	3.19e-10	1.07e-08	1.0675	Chromo (CHRromatin Organisation MOdifier) domain
PF02205	+	2.95e-15	2.04e-13	1.06739	WH2 motif
PF09532	+	4.53e-05	0.000570232	1.06733	FDF domain
PF02295	+	0.000248204	0.0024837	1.06727	Adenosine deaminase z-alpha domain
PF16622	+	0.000650866	0.0056627	1.06699	zinc-finger C2H2-type
PF13540	+	1.18e-07	2.53e-06	1.06694	Regulator of chromosome condensation (RCC1) repeat
PF04382	+	3.22e-08	7.51e-07	1.06688	SAB domain
PF00058	+	5.9e-06	9.17e-05	1.0666	Low-density lipoprotein receptor repeat class B
PF09811	+	0.000761574	0.00638911	1.06655	Essential protein Yae1, N terminal
PF00045	+	2.07e-09	6.07e-08	1.06637	Hemopexin
PF00090	+	1.12e-68	4.2e-66	1.06598	Thrombospondin type 1 domain
PF00806	+	1.42e-31	2.58e-29	1.06597	Pumilio-family RNA binding repeat
PF12662	+	5.45e-07	1.04e-05	1.06585	Complement Clr-like EGF-like
PF13833	+	1.36e-12	6.74e-11	1.06579	EF-hand domain pair
PF00357	+	0.000757621	0.00637249	1.06578	Integrin alpha cytoplasmic region
PF02493	+	5.75e-64	2.03e-61	1.06556	MORN repeat
PF00378	+	5.86e-08	1.31e-06	1.06555	Enoyl-CoA hydratase/isomerase
PF01428	+	1.39e-12	6.85e-11	1.06553	AN1-like Zinc finger
PF01149	+	0.00118358	0.00917272	1.06538	Formamidopyrimidine-DNA glycosylase N-terminal domain
PF13418	+	2.83e-09	8.03e-08	1.06518	Galactose oxidase, central domain
PF00089	+	2.2e-12	1.07e-10	1.06488	Trypsin
PF00595	+	2.54e-33	5.09e-31	1.06473	PDZ domain
PF00240	+	1.5e-15	1.06e-13	1.06449	Ubiquitin family
PF03020	+	0.000108821	0.00122099	1.06449	LEM domain
PF14619	+	2.39e-10	8.21e-09	1.06419	Snf2-ATP coupling, chromatin remodelling complex
PF01387	+	0.000123602	0.00135894	1.06372	Synuclein
PF16177	+	7.91e-05	0.000920221	1.06368	Acetyl-coenzyme A synthetase N-terminus
PF03473	+	0.000837605	0.00687225	1.06367	MOSC domain
PF07719	+	1.52e-08	3.82e-07	1.06361	Tetratricopeptide repeat
PF00514	+	2.53e-24	3.38e-22	1.06341	Armadillo/beta-catenin-like repeat
PF00569	+	4.21e-09	1.18e-07	1.06329	Zinc finger, ZZ type
PF04714	+	0.000829742	0.00684508	1.06307	BCL7, N-terminal conserver region
PF00462	+	0.000369945	0.0034927	1.06274	Glutaredoxin
PF01424	+	1.18e-11	4.98e-10	1.06251	R3H domain
PF00057	+	2.13e-10	7.42e-09	1.06243	Low-density lipoprotein receptor domain class A
PF00594	+	2.36e-07	4.83e-06	1.0624	Vitamin K-dependent carboxylation/gamma-carboxyglutamic (GLA) domain
PF13912	+	1.07e-75	4.59e-73	1.06222	C2H2-type zinc finger
PF08240	+	7.1e-06	0.000108446	1.06208	Alcohol dehydrogenase GroES-like domain
PF13620	+	7.87e-08	1.73e-06	1.06206	Carboxypeptidase regulatory-like domain
PF12799	+	2.32e-08	5.63e-07	1.06192	Leucine Rich repeats (2 copies)
PF18104	+	3.78e-08	8.74e-07	1.06183	Jumonji domain-containing protein 2A Tudor domain
PF02818	+	3.19e-05	0.000416733	1.06174	PPAK motif
PF00076	+	5.98e-211	5.99e-208	1.06166	RNA recognition motif. (a.k.a. RRM, RBD, or RNP domain)
PF14604	+	7.01e-10	2.24e-08	1.06164	Variant SH3 domain
PF08241	+	4.45e-08	1.01e-06	1.06158	Methyltransferase domain
PF10391	+	3.17e-05	0.000415771	1.06156	Fingers domain of DNA polymerase lambda
PF00690	+	6.43e-10	2.09e-08	1.06124	Cation transporter/ATPase, N-terminus
PF00418	+	4.35e-15	2.91e-13	1.0611	Tau and MAP protein, tubulin-binding repeat
PF01391	+	3.9e-168	3.35e-165	1.06108	Collagen triple helix repeat (20 copies)
PF00415	+	1.23e-41	2.95e-39	1.06097	Regulator of chromosome condensation (RCC1) repeat
PF00505	+	2.65e-34	5.49e-32	1.06093	HMG (high mobility group) box
PF08675	+	0.000224958	0.0022776	1.06091	RNA binding domain
PF00095	+	6.44e-09	1.71e-07	1.06083	WAP-type (Whey Acidic Protein) 'four-disulfide core'
PF01363	+	1.9e-14	1.18e-12	1.06078	FYVE zinc finger
PF02412	+	9.98e-18	8.7e-16	1.0605	Thrombospondin type 3 repeat
PF12714	+	7.29e-11	2.76e-09	1.06043	TILa domain
PF13855	+	1.43e-115	9.57e-113	1.0603	Leucine rich repeat
PF06839	+	0.000198257	0.00205218	1.06028	GRF zinc finger
PF00011	+	0.000173178	0.0018208	1.06008	Hsp20/alpha crystallin family
PF13499	+	1.42e-22	1.75e-20	1.05989	EF-hand domain pair
PF13415	+	0.000130098	0.00141998	1.05972	Galactose oxidase, central domain
PF18452	+	0.0010258	0.0081445	1.0597	Immunoglobulin domain
PF07648	+	8.59e-25	1.2e-22	1.05968	Kazal-type serine protease inhibitor domain
PF14716	+	0.000271603	0.00267774	1.05937	Helix-hairpin-helix domain
PF00112	+	6.82e-05	0.000805873	1.05924	Papain family cysteine protease
PF13516	+	7.89e-76	3.65e-73	1.05917	Leucine Rich repeat
PF00096	+	0	0	1.0589	Zinc finger, C2H2 type
PF13894	+	1.35e-16	1.07e-14	1.05881	C2H2-type zinc finger
PF08143	+	0.00104624	0.00827905	1.05864	CBFNT (NUC161) domain
PF04969	+	6.6e-07	1.24e-05	1.05855	CS domain
PF00641	+	1.86e-11	7.54e-10	1.05853	Zn-finger in Ran binding protein and others
PF15231	+	8.96e-07	1.64e-05	1.05838	Variable charge X/Y family
PF07683	+	6.01e-05	0.000728515	1.05829	Cobalamin synthesis protein cobW C-terminal domain
PF00255	+	0.000150496	0.00161334	1.05819	Glutathione peroxidase
PF01344	+	1.06e-21	1.25e-19	1.05817	Kelch motif
PF00970	+	0.000331945	0.00316876	1.058	Oxidoreductase FAD-binding domain
PF14555	+	2.7e-08	6.36e-07	1.05799	UBA-like domain
PF02173	+	2.51e-05	0.000338302	1.05794	pKID domain
PF12171	+	1.02e-09	3.2e-08	1.05778	Zinc-finger double-stranded RNA-binding
PF00313	+	1.37e-05	0.000195519	1.05763	'Cold-shock' DNA-binding domain
PF13374	+	4.88e-06	7.72e-05	1.05763	Tetratricopeptide repeat
PF03129	+	6.19e-06	9.6e-05	1.05739	Anticodon binding domain
PF02225	+	1.09e-10	3.99e-09	1.05731	PA domain
PF10502	+	0.000943052	0.00758224	1.05729	Signal peptidase, peptidase S26
PF07974	+	2.43e-11	9.6e-10	1.05721	EGF-like domain
PF17900	+	9.52e-06	0.000140628	1.05707	Peptidase M1 N-terminal domain
PF13424	+	9.49e-21	1.04e-18	1.057	Tetratricopeptide repeat
PF00400	+	4.57e-262	9.15e-259	1.05698	WD domain, G-beta repeat
PF00403	+	3.33e-15	2.28e-13	1.05683	Heavy-metal-associated domain
PF19028	+	1.79e-08	4.48e-07	1.05663	Spondin-like TSP1 domain
PF05383	+	6.28e-09	1.69e-07	1.05657	La domain
PF17205	+	3.2e-08	7.5e-07	1.05627	Integrin plexin domain
PF07716	+	1.52e-05	0.000215672	1.05621	Basic region leucine zipper
PF00751	+	0.00113825	0.00887866	1.05601	DM DNA binding domain
PF01731	+	0.000911114	0.00735495	1.05592	Arylesterase
PF18720	+	0.00100677	0.00801946	1.05584	Tenascin EGF domain
PF08065	+	3.77e-05	0.000481863	1.05579	KI67R (NUC007) repeat
PF12661	+	4.81e-16	3.62e-14	1.05577	Human growth factor-like EGF
PF00013	+	4.1e-50	1.12e-47	1.05573	KH domain
PF00642	+	4.16e-20	4.47e-18	1.05548	Zinc finger C-x8-C-x5-C-x3-H type (and similar)
PF00035	+	9.58e-19	9.44e-17	1.05544	Double-stranded RNA binding motif
PF01661	+	2.15e-06	3.66e-05	1.05541	Macro domain
PF00413	+	0.000194918	0.0020211	1.05509	Matrixin
PF14559	+	3.47e-06	5.65e-05	1.05505	Tetratricopeptide repeat
PF06467	+	5.59e-16	4.05e-14	1.05473	MYM-type Zinc finger with FCS sequence motif
PF00880	+	3.1e-12	1.48e-10	1.05449	Nebulin repeat
PF00412	+	3.17e-44	7.94e-42	1.05404	LIM domain
PF00160	+	0.000466124	0.00426029	1.05394	Cyclophilin type peptidyl-prolyl cis-trans isomerase/CLD
PF02985	+	9.14e-06	0.00013577	1.05391	HEAT repeat
PF02845	+	0.000304878	0.00295255	1.05357	CUE domain
PF01352	+	1.2e-244	1.44e-241	1.05344	KRAB box
PF00084	+	1.93e-34	4.15e-32	1.05335	Sushi repeat (SCR repeat)
PF00651	+	4.25e-18	3.82e-16	1.05319	BTB/POZ domain
PF00498	+	9.23e-09	2.4e-07	1.05312	FHA domain
PF18044	+	8.98e-07	1.64e-05	1.05306	CCCH-type zinc finger
PF01336	+	6.5e-05	0.000778215	1.05289	OB-fold nucleic acid binding domain
PF08487	+	8.82e-05	0.00101646	1.05271	Vault protein inter-alpha-trypsin domain
PF03546	+	3.58e-07	7.08e-06	1.05269	Treacher Collins syndrome protein Treacle
PF02469	+	9.84e-09	2.53e-07	1.05228	Fasciclin domain
PF01494	+	5.71e-06	8.91e-05	1.0521	FAD binding domain
PF00040	+	3.32e-05	0.000430073	1.05188	Fibronectin type II domain
PF16159	+	3.26e-07	6.51e-06	1.05142	FOXP coiled-coil domain
PF04680	+	0.000669753	0.00574593	1.05137	Opioid growth factor receptor repeat
PF07004	+	1.54e-06	2.66e-05	1.05122	Sperm-tail PG-rich repeat
PF02878	+	4.85e-08	1.1e-06	1.05077	Phosphoglucomutase/phosphomannomutase, alpha/beta/alpha domain I
PF00334	+	0.000118328	0.00130814	1.05055	Nucleoside diphosphate kinase
PF00024	+	0.000362168	0.00343546	1.05052	PAN domain
PF00789	+	4.81e-06	7.63e-05	1.05028	UBX domain
PF00319	+	3.12e-06	5.12e-05	1.0499	SRF-type transcription factor (DNA-binding and dimerisation domain)
PF01033	+	0.000660488	0.00570715	1.04948	Somatomedin B domain
PF13909	+	4.88e-07	9.34e-06	1.04925	C2H2-type zinc-finger domain
PF12895	+	0.000246816	0.00247392	1.04919	Anaphase-promoting complex, cyclosome, subunit 3
PF01825	+	2.25e-11	8.97e-10	1.04917	GPCR proteolysis site, GPS, motif
PF03131	+	4.84e-05	0.000602932	1.04906	bZIP Maf transcription factor
PF02178	+	0.000785039	0.00656638	1.04902	AT hook motif
PF00106	+	1.46e-22	1.76e-20	1.04898	short chain dehydrogenase
PF19030	+	1.18e-29	2.03e-27	1.04877	Thrombospondin type 1 domain
PF00200	+	2.82e-07	5.7e-06	1.04838	Disintegrin
PF00560	+	3.34e-07	6.63e-06	1.04805	Leucine Rich Repeat
PF05030	+	0.000381515	0.00357388	1.04748	SSXT protein (N-terminal region)
PF07646	+	0.00123385	0.00947683	1.04722	Kelch motif
PF13589	+	0.000588129	0.00519384	1.04715	Histidine kinase-, DNA gyrase B-, and HSP90-like ATPase
PF07562	+	0.000180209	0.00188156	1.04653	Nine Cysteines Domain of family 3 GPCR
PF00753	+	1.53e-06	2.66e-05	1.04651	Metallo-beta-lactamase superfamily
PF00258	+	0.000119132	0.00131461	1.04649	Flavodoxin
PF00191	+	1.13e-11	4.84e-10	1.04591	Annexin
PF00175	+	0.000715309	0.00605897	1.0456	Oxidoreductase NAD-binding domain
PF00855	+	4.14e-05	0.000522607	1.04556	PWWP domain
PF00135	+	1.86e-05	0.000258248	1.04529	Carboxylesterase family
PF00432	+	0.000165914	0.0017567	1.04526	Prenyltransferase and squalene oxidase repeat
PF07533	+	3.96e-06	6.36e-05	1.04514	BRK domain
PF14438	+	0.00114796	0.00893125	1.04485	Ataxin 2 SM domain
PF00801	+	1.14e-06	2.01e-05	1.04475	PKD domain
PF00093	+	1.56e-18	1.47e-16	1.04469	von Willebrand factor type C domain
PF07647	+	6.78e-10	2.18e-08	1.0445	SAM domain (Sterile alpha motif)
PF01239	+	5.96e-07	1.13e-05	1.04331	Protein prenyltransferase alpha subunit repeat
PF07653	+	4.82e-05	0.000601434	1.0433	Variant SH3 domain
PF12874	+	9.01e-27	1.35e-24	1.04321	Zinc-finger of C2H2 type
PF00053	+	2.42e-37	5.6e-35	1.04239	Laminin EGF domain
PF02809	+	3.78e-10	1.26e-08	1.04216	Ubiquitin interaction motif
PF01135	+	0.00125742	0.00962106	1.04182	Protein-L-isoaspartate(D-aspartate) O-methyltransferase (PCMT)
PF05920	+	1.77e-07	3.69e-06	1.04175	Homeobox KN domain
PF13193	+	0.000114643	0.00127443	1.04167	AMP-binding enzyme C-terminal domain
PF00748	+	1.99e-07	4.13e-06	1.04159	Calpain inhibitor
PF00583	+	4.02e-07	7.87e-06	1.04106	Acetyltransferase (GNAT) family
PF00536	+	3.97e-09	1.11e-07	1.04012	SAM domain (Sterile alpha motif)
PF01485	+	4.93e-05	0.000611892	1.04006	IBR domain, a half RING-finger domain
PF13637	+	5.9e-11	2.26e-09	1.03961	Ankyrin repeats (many copies)
PF00567	+	4.92e-07	9.4e-06	1.03953	Tudor domain
PF13927	+	1.05e-13	5.85e-12	1.03951	Immunoglobulin domain
PF13639	+	1.09e-09	3.4e-08	1.03937	Ring finger domain
PF00170	+	1.05e-07	2.26e-06	1.03932	bZIP transcription factor
PF00047	+	2.52e-10	8.58e-09	1.03925	Immunoglobulin domain
PF12937	+	1.21e-08	3.07e-07	1.03843	F-box-like
PF00157	+	0.000158906	0.00169443	1.03823	Pou domain - N-terminal to homeobox domain
PF13895	+	1.16e-11	4.89e-10	1.03813	Immunoglobulin domain
PF00130	+	3.1e-10	1.05e-08	1.03778	Phorbol esters/diacylglycerol binding domain (C1 domain)
PF00173	+	0.000211456	0.00217013	1.03772	Cytochrome b5-like Heme/Steroid binding domain
PF05605	+	0.000871573	0.00708764	1.03764	Drought induced 19 protein (Di19), zinc-binding
PF00530	+	1.06e-16	8.6e-15	1.03712	Scavenger receptor cysteine-rich domain
PF00754	+	1.18e-08	2.98e-07	1.0364	F5/8 type C domain
PF12763	+	0.000202743	0.00209142	1.03608	Cytoskeletal-regulatory complex EF hand
PF07686	+	8.25e-21	9.19e-19	1.03583	Immunoglobulin V-set domain
PF07679	+	2.47e-09	7.09e-08	1.0358	Immunoglobulin I-set domain
PF00131	+	6.97e-05	0.000822247	1.03565	Metallothionein
PF13920	+	1.96e-05	0.000271728	1.03501	Zinc finger, C3HC4 type (RING finger)
PF10294	+	0.000842828	0.00690568	1.03425	Lysine methyltransferase
PF00787	+	2.13e-08	5.24e-07	1.03311	PX domain
PF08043	+	0.000290952	0.00284056	1.03241	Xin repeat
PF02099	+	0.000328	0.00314107	1.0324	Josephin
PF00992	+	0.00120262	0.00927252	1.0322	Troponin
PF01437	+	0.000319892	0.00307813	1.03203	Plexin repeat
PF12894	+	0.00017427	0.00182907	1.03184	Anaphase-promoting complex subunit 4 WD40 domain
PF07654	+	6.38e-09	1.71e-07	1.0313	Immunoglobulin C1-set domain
PF00010	+	8.7e-13	4.36e-11	1.0306	Helix-loop-helix DNA-binding domain
PF01826	+	1.16e-05	0.000168319	1.03026	Trypsin Inhibitor like cysteine rich domain
PF00293	+	0.00106357	0.00837211	1.03025	NUDIX domain
PF00105	+	9.91e-05	0.00112206	1.02987	Zinc finger, C4 type (two domains)
PF01412	+	9.51e-06	0.000140628	1.02933	Putative GTPase activating protein for Arf
PF00320	+	0.000572303	0.00508394	1.02928	GATA zinc finger
PF01530	+	3.63e-12	1.7e-10	1.02909	Zinc finger, C2HC type
PF00431	+	2.64e-08	6.26e-07	1.0284	CUB domain
PF14608	+	7.72e-11	2.9e-09	1.02786	RNA-binding, Nab2-type zinc finger
PF03160	+	2.07e-05	0.000284491	1.02588	Calx-beta domain
PF00059	+	0.000249346	0.00249091	1.02583	Lectin C-type domain
PF00622	+	1.97e-05	0.000272006	1.02577	SPRY domain
PF18872	+	4.72e-08	1.07e-06	1.02552	Daz repeat
PF00079	+	1.68e-06	2.89e-05	1.02416	Serpin (serine protease inhibitor)
PF02755	+	0.000294273	0.00286833	1.02391	RPEL repeat
PF03096	+	1.88e-09	5.56e-08	1.02027	Ndr family
PF00041	+	1.4e-05	0.000199892	1.01544	Fibronectin type III domain
PF02008	+	0.000110375	0.00123612	1.01536	CXXC zinc finger domain
PF00561	+	0.000321461	0.00308828	1.00483	alpha/beta hydrolase fold
PF00046	+	0.000811308	0.00672067	1.00094	Homeodomain
PF00028	-	5.3e-09	1.44e-07	0.97358	Cadherin domain
PF00435	-	1.13e-09	3.48e-08	0.972376	Spectrin repeat
PF00307	-	1.12e-06	2e-05	0.969997	Calponin homology (CH) domain
PF02023	-	5.53e-06	8.67e-05	0.969532	SCAN domain
PF06409	-	0.000821964	0.00679958	0.967807	Nuclear pore complex interacting protein (NPIP)
PF00621	-	0.000106379	0.00119981	0.967365	RhoGEF domain
PF15779	-	2.65e-05	0.000354688	0.965098	Leucine-rich repeat-containing protein 37 family
PF00335	-	0.000384135	0.00359283	0.964471	Tetraspanin family
PF00069	-	2.11e-08	5.21e-07	0.962071	Protein kinase domain
PF08742	-	6.86e-07	1.28e-05	0.955686	C8 domain
PF02932	-	3.25e-05	0.000424587	0.952017	Neurotransmitter-gated ion-channel transmembrane region
PF00373	-	0.000306802	0.00296165	0.950483	FERM central domain
PF15240	-	0.00102346	0.00814166	0.950282	Proline-rich
PF01390	-	0.00107693	0.0084552	0.9501	SEA domain
PF02931	-	1.23e-07	2.62e-06	0.948312	Neurotransmitter-gated ion-channel ligand binding domain
PF00134	-	9.77e-05	0.00111081	0.947533	Cyclin, N-terminal domain
PF05729	-	2.04e-05	0.000281432	0.94521	NACHT domain
PF00067	-	3.23e-11	1.26e-09	0.942206	Cytochrome P450
PF03493	-	4.41e-09	1.22e-07	0.940061	Calcium-activated BK potassium channel alpha subunit
PF01388	-	0.000563953	0.00501718	0.939789	ARID/BRIGHT DNA binding domain
PF12440	-	0.000157417	0.00168154	0.938364	Melanoma associated antigen family N terminal
PF18587	-	5.31e-05	0.000652541	0.93755	PTX/LNS-Like (PLL) domain
PF02854	-	0.000249754	0.00249091	0.935614	MIF4G domain
PF05831	-	9.74e-05	0.00111081	0.935004	GAGE protein
PF12348	-	0.000787883	0.00656744	0.932772	CLASP N terminal
PF04103	-	2.94e-07	5.92e-06	0.931494	CD20-like family
PF13885	-	5.39e-11	2.08e-09	0.930956	Keratin, high sulfur B2 protein
PF00618	-	6.49e-05	0.000778215	0.930066	RasGEF N-terminal motif
PF05986	-	1.69e-05	0.000237042	0.929441	ADAM-TS Spacer 1
PF00387	-	2.03e-05	0.000280664	0.928318	Phosphatidylinositol-specific phospholipase C, Y domain
PF17776	-	7.32e-06	0.000111166	0.927504	NLRC4 helical domain HD2
PF00884	-	4.55e-07	8.8e-06	0.927166	Sulfatase
PF17207	-	0.000627242	0.00549888	0.926533	MCM OB domain
PF00029	-	7.39e-07	1.38e-05	0.926491	Connexin
PF01569	-	2.56e-05	0.000343642	0.925235	PAP2 superfamily
PF06119	-	6.4e-06	9.87e-05	0.924153	Nidogen-like
PF03920	-	0.000805971	0.00668567	0.9241	Groucho/TLE N-terminal Q-rich domain
PF18432	-	4.56e-05	0.000571933	0.923696	Extracellular Cadherin domain
PF07992	-	5.56e-05	0.000678459	0.923496	Pyridine nucleotide-disulphide oxidoreductase
PF14228	-	6.17e-05	0.000745092	0.923441	Cell morphogenesis central region
PF04814	-	0.000319665	0.00307813	0.92267	Hepatocyte nuclear factor 1 (HNF-1), N terminus
PF00644	-	4.27e-05	0.000538191	0.922604	Poly(ADP-ribose) polymerase catalytic domain
PF01410	-	0.000224721	0.0022776	0.921411	Fibrillar collagen C-terminal domain
PF09468	-	0.000149245	0.00160279	0.920915	Ydr279p protein family (RNase H2 complex component) wHTH domain
PF01529	-	1.79e-08	4.47e-07	0.920602	DHHC palmitoyltransferase
PF00004	-	9.19e-12	4.03e-10	0.920079	ATPase family associated with various cellular activities (AAA)
PF01562	-	3.45e-14	2.1e-12	0.919914	Reprolysin family propeptide
PF00503	-	0.000653324	0.00566968	0.918898	G-protein alpha subunit
PF01545	-	0.000632429	0.00553628	0.918145	Cation efflux family
PF03137	-	2.74e-07	5.58e-06	0.917762	Organic Anion Transporter Polypeptide (OATP) family
PF03024	-	0.000872107	0.00708764	0.917741	Folate receptor family
PF16034	-	0.000256626	0.00255521	0.916978	JAKMIP CC3 domain
PF00609	-	0.000835537	0.00686464	0.91664	Diacylglycerol kinase accessory domain
PF00261	-	0.0004987	0.00451429	0.916515	Tropomyosin
PF00554	-	7.94e-05	0.000921916	0.915595	Rel homology DNA-binding domain
PF13087	-	0.000897895	0.00725798	0.915517	AAA domain
PF04589	-	0.000375579	0.00352927	0.914647	RFX1 transcription activation region
PF03727	-	0.00124981	0.00957495	0.914488	Hexokinase
PF04142	-	1.2e-06	2.11e-05	0.914329	Nucleotide-sugar transporter
PF00100	-	2.84e-05	0.000377312	0.914159	Zona pellucida-like domain
PF05110	-	0.000666717	0.00572805	0.911186	AF-4 proto-oncoprotein N-terminal region
PF01602	-	2.39e-09	6.88e-08	0.910444	Adaptin N terminal region
PF01434	-	0.00027889	0.0027406	0.909664	Peptidase family M41
PF00850	-	3.95e-05	0.000501912	0.909218	Histone deacetylase domain
PF06565	-	3.73e-07	7.35e-06	0.909134	DUF1126 PH-like domain
PF03031	-	5.55e-05	0.000677869	0.90883	NLI interacting factor-like phosphatase
PF01094	-	1.74e-07	3.63e-06	0.908174	Receptor family ligand binding region
PF13716	-	6.11e-07	1.16e-05	0.90781	Divergent CRAL/TRIO domain
PF00055	-	2.64e-05	0.000353669	0.907039	Laminin N-terminal (Domain VI)
PF11232	-	0.00106043	0.0083584	0.906994	Mediator complex subunit 25 PTOV activation and synapsin 2
PF00225	-	4.89e-06	7.72e-05	0.906744	Kinesin motor domain
PF01217	-	1.45e-11	5.98e-10	0.905663	Clathrin adaptor complex small chain
PF17857	-	8.32e-06	0.000124752	0.904908	AAA+ lid domain
PF00928	-	0.000360756	0.00342747	0.904883	Adaptor complexes medium subunit family
PF01275	-	4.32e-06	6.9e-05	0.904195	Myelin proteolipid protein (PLP or lipophilin)
PF00822	-	5.49e-13	2.87e-11	0.903873	PMP-22/EMP/MP20/Claudin family
PF00878	-	0.000184326	0.00192121	0.903262	Cation-independent mannose-6-phosphate receptor repeat
PF08399	-	0.000372508	0.00350589	0.902846	VWA N-terminal
PF00103	-	6.06e-05	0.000732992	0.902396	Somatotropin hormone family
PF18694	-	0.000475453	0.00432583	0.902106	Transactive response DNA-binding protein N-terminal domain
PF00501	-	2.08e-05	0.000284591	0.901648	AMP-binding enzyme
PF13086	-	0.000726584	0.00614582	0.900947	AAA domain
PF14938	-	0.00117447	0.00912566	0.900008	Soluble NSF attachment protein, SNAP
PF02759	-	5.13e-10	1.69e-08	0.89866	RUN domain
PF05735	-	0.00105909	0.0083584	0.897337	Thrombospondin C-terminal region
PF02204	-	5.4e-05	0.000662946	0.896456	Vacuolar sorting protein 9 (VPS9) domain
PF02852	-	1.05e-06	1.89e-05	0.895385	Pyridine nucleotide-disulphide oxidoreductase, dimerisation domain
PF00285	-	0.000988533	0.00790564	0.89477	Citrate synthase, C-terminal domain
PF14672	-	0.000562891	0.00501515	0.894765	Late cornified envelope
PF14707	-	0.000663665	0.00571817	0.894187	C-terminal region of aryl-sulfatase
PF05529	-	0.000930917	0.00749469	0.893811	Bap31/Bap29 transmembrane region
PF08347	-	1.69e-06	2.9e-05	0.893634	N-terminal CTNNB1 binding
PF06292	-	0.000165046	0.00175059	0.893154	Domain of Unknown Function (DUF1041)
PF01454	-	2.64e-08	6.26e-07	0.892819	MAGE family
PF02121	-	1.28e-05	0.000183837	0.892451	Phosphatidylinositol transfer protein
PF03359	-	3.81e-05	0.000486199	0.892094	Guanylate-kinase-associated protein (GKAP) protein
PF01421	-	4.9e-14	2.86e-12	0.891986	Reprolysin (M12B) family zinc metalloprotease
PF15951	-	0.000189947	0.00197637	0.891706	MITF/TFEB/TFEC/TFE3 N-terminus
PF17809	-	0.000303169	0.00294549	0.891424	UPA domain
PF13671	-	1.37e-07	2.91e-06	0.891401	AAA domain
PF05794	-	0.000626793	0.00549888	0.891385	T-complex protein 11
PF13901	-	0.00064529	0.00562431	0.890698	Putative zinc-RING and/or ribbon
PF07575	-	0.000475026	0.00432583	0.889899	Nup85 Nucleoporin
PF07810	-	1.03e-07	2.23e-06	0.889703	TMC domain
PF01823	-	0.000396684	0.00368726	0.8896	MAC/Perforin domain
PF05712	-	0.000175182	0.00183544	0.889342	MRG
PF00022	-	3.13e-06	5.13e-05	0.888473	Actin
PF00617	-	2.27e-09	6.56e-08	0.888248	RasGEF domain
PF01403	-	7.68e-12	3.42e-10	0.887605	Sema domain
PF01630	-	0.000579746	0.00513333	0.88742	Hyaluronidase
PF06814	-	3.29e-05	0.000426985	0.887078	Lung seven transmembrane receptor
PF00176	-	5.55e-20	5.86e-18	0.886763	SNF2 family N-terminal domain
PF05805	-	0.000673596	0.00577067	0.886164	L6 membrane protein
PF03878	-	0.000708726	0.00601167	0.885984	YIF1
PF00616	-	3.97e-11	1.54e-09	0.885937	GTPase-activator protein for Ras-like GTPase
PF08474	-	2.62e-08	6.26e-07	0.885368	Myelin transcription factor 1
PF01624	-	7.52e-05	0.000878693	0.885216	MutS domain I
PF00443	-	4.88e-16	3.63e-14	0.885037	Ubiquitin carboxyl-terminal hydrolase
PF01124	-	0.000580423	0.00513333	0.884845	MAPEG family
PF16746	-	0.00124792	0.00957266	0.884505	BAR domain of APPL family
PF00038	-	2.71e-11	1.07e-09	0.884351	Intermediate filament protein
PF03114	-	3.51e-06	5.7e-05	0.883865	BAR domain
PF00488	-	1.02e-06	1.84e-05	0.883694	MutS domain V
PF10277	-	3.05e-06	5.02e-05	0.883267	Frag1/DRAM/Sfk1 family
PF17852	-	2.46e-08	5.91e-07	0.883055	Dynein heavy chain AAA lid domain
PF10409	-	1.81e-06	3.11e-05	0.882551	C2 domain of PTEN tumour-suppressor protein
PF03311	-	0.000235665	0.00237402	0.882406	Cornichon protein
PF01284	-	4.94e-15	3.23e-13	0.882056	Membrane-associating domain
PF03792	-	8.53e-06	0.00012764	0.882055	PBC domain
PF00854	-	0.00022646	0.00228896	0.882035	POT family
PF00266	-	0.000377501	0.0035418	0.881962	Aminotransferase class-V
PF01273	-	9.64e-05	0.00110199	0.881637	LBP / BPI / CETP family, N-terminal domain
PF04516	-	0.00111677	0.00872237	0.881286	CP2 transcription factor
PF03820	-	1.24e-05	0.000179224	0.881222	Sideroflexins
PF15156	-	7.28e-05	0.00085311	0.88093	Ceroid-lipofuscinosis neuronal protein 6
PF10401	-	4.12e-05	0.000521938	0.880556	Interferon-regulatory factor 3
PF00853	-	0.00041118	0.00381023	0.879818	Runt domain
PF14893	-	4.56e-05	0.000571933	0.879811	PNMA
PF00464	-	0.000222988	0.00226528	0.879202	Serine hydroxymethyltransferase
PF00110	-	2.1e-11	8.46e-10	0.878679	wnt family
PF00348	-	0.000258597	0.00257059	0.878509	Polyprenyl synthetase
PF01062	-	0.00119227	0.00921632	0.877876	Bestrophin, RFP-TM, chloride channel
PF01207	-	0.000115555	0.00128219	0.877519	Dihydrouridine synthase (Dus)
PF14225	-	0.000761721	0.00638911	0.877139	Cell morphogenesis C-terminal
PF17708	-	0.00085414	0.00696043	0.876564	Gasdermin PUB domain
PF06512	-	0.000801015	0.00666131	0.875787	Sodium ion transport-associated
PF04893	-	5.51e-05	0.000675494	0.875775	Yip1 domain
PF02145	-	6.55e-11	2.49e-09	0.875546	Rap/ran-GAP
PF12534	-	6.59e-05	0.000786079	0.87536	Pannexin-like TM region of LRRC8
PF04184	-	1.65e-05	0.000232665	0.873436	ST7 protein
PF00650	-	5.39e-06	8.48e-05	0.87328	CRAL/TRIO domain
PF03151	-	6.69e-05	0.000796336	0.872859	Triose-phosphate Transporter family
PF01266	-	0.000170351	0.00180051	0.871166	FAD dependent oxidoreductase
PF01432	-	7.22e-05	0.000848209	0.870813	Peptidase family M3
PF01167	-	0.000264632	0.00261759	0.870281	Tub family
PF15301	-	5.16e-05	0.000635909	0.869729	SLAIN motif-containing family
PF08449	-	0.000704285	0.0059909	0.869476	UAA transporter family
PF13926	-	0.000419191	0.00386067	0.869367	Domain of unknown function (DUF4211)
PF04750	-	0.000635213	0.00555258	0.869305	FAR-17a/AIG1-like protein
PF05875	-	0.00120496	0.00927863	0.869287	Ceramidase
PF00237	-	5.04e-05	0.00062423	0.869193	Ribosomal protein L22p/L17e
PF18198	-	2.26e-10	7.8e-09	0.868954	Dynein heavy chain AAA lid domain
PF07002	-	1.73e-07	3.63e-06	0.868199	Copine
PF00566	-	3.93e-30	6.95e-28	0.86808	Rab-GTPase-TBC domain
PF00613	-	2.63e-07	5.39e-06	0.866838	Phosphoinositide 3-kinase family, accessory domain (PIK domain)
PF08409	-	0.000363517	0.00343743	0.866676	Domain of unknown function (DUF1736)
PF10421	-	0.000142352	0.00154253	0.866407	2'-5'-oligoadenylate synthetase 1, domain 2, C-terminus
PF06484	-	8.47e-05	0.000977541	0.865897	Teneurin Intracellular Region
PF01794	-	3.87e-05	0.000493335	0.86553	Ferric reductase like transmembrane component
PF01694	-	1.12e-05	0.000163375	0.865105	Rhomboid family
PF04515	-	0.000260089	0.00258114	0.86496	Plasma-membrane choline transporter
PF15394	-	0.0012878	0.00980751	0.864748	Domain of unknown function (DUF4616)
PF04812	-	7.8e-05	0.000908844	0.864344	Hepatocyte nuclear factor 1 (HNF-1), beta isoform C terminus
PF08473	-	0.000285313	0.00279913	0.864249	Neuronal voltage-dependent calcium channel alpha 2acd
PF01299	-	0.00102653	0.0081445	0.864074	Lysosome-associated membrane glycoprotein (Lamp)
PF00892	-	0.000801927	0.00666131	0.864006	EamA-like transporter family
PF17047	-	0.000975648	0.0078234	0.863306	Synaptotagmin-like mitochondrial-lipid-binding domain
PF01237	-	1.67e-09	4.99e-08	0.863287	Oxysterol-binding protein
PF08709	-	2.2e-06	3.73e-05	0.863181	Inositol 1,4,5-trisphosphate/ryanodine receptor
PF12934	-	0.000355266	0.00338065	0.863002	FTO C-terminal domain
PF07111	-	7.76e-11	2.9e-09	0.861504	Alpha helical coiled-coil rod protein (HCR)
PF00454	-	2.09e-13	1.12e-11	0.860786	Phosphatidylinositol 3- and 4-kinase
PF10358	-	0.000559996	0.00500418	0.860685	N-terminal C2 in EEIG1 and EHBP1 proteins
PF04109	-	0.00109813	0.00859918	0.860622	Autophagy protein Apg9
PF01571	-	0.00012127	0.00133574	0.859513	Aminomethyltransferase folate-binding domain
PF10034	-	6.64e-06	0.00010193	0.859457	Q-cell neuroblast polarisation
PF04621	-	0.000150891	0.0016147	0.859367	PEA3 subfamily ETS-domain transcription factor N terminal domain
PF01770	-	2.26e-05	0.00030772	0.859292	Reduced folate carrier
PF04144	-	4.06e-08	9.29e-07	0.85929	SCAMP family
PF03028	-	1.22e-10	4.41e-09	0.859088	Dynein heavy chain region D6 P-loop domain
PF04427	-	0.000499169	0.00451429	0.85902	Brix domain
PF01733	-	0.000395669	0.00368352	0.858315	Nucleoside transporter
PF00350	-	9.84e-11	3.64e-09	0.858223	Dynamin family
PF01365	-	3.85e-10	1.27e-08	0.858118	RIH domain
PF04258	-	8.48e-07	1.56e-05	0.857698	Signal peptide peptidase
PF03901	-	5.68e-05	0.000691591	0.85767	Alg9-like mannosyltransferase family
PF18102	-	0.000599579	0.00527946	0.857454	Deltex C-terminal domain
PF01496	-	8.14e-07	1.51e-05	0.857377	V-type ATPase 116kDa subunit family
PF01129	-	0.000288933	0.00282586	0.857169	NAD:arginine ADP-ribosyltransferase
PF07565	-	8.44e-05	0.000975919	0.856782	Band 3 cytoplasmic domain
PF00180	-	0.00021878	0.00223007	0.856416	Isocitrate/isopropylmalate dehydrogenase
PF00060	-	0.00106029	0.0083584	0.855793	Ligand-gated ion channel
PF15440	-	3.72e-05	0.000477404	0.854917	THRAP3/BCLAF1 family
PF00995	-	3.92e-14	2.34e-12	0.854882	Sec1 family
PF01769	-	0.000444536	0.00408159	0.854717	Divalent cation transporter
PF04617	-	0.00104002	0.00824067	0.854492	Hox9 activation region
PF00091	-	7.69e-13	3.89e-11	0.853999	Tubulin/FtsZ family, GTPase domain
PF04388	-	2.36e-05	0.000321001	0.853822	Hamartin protein
PF06469	-	0.000171093	0.00180518	0.853717	Domain of Unknown Function (DUF1088)
PF00858	-	1.83e-05	0.000255425	0.853662	Amiloride-sensitive sodium channel
PF12473	-	0.000134971	0.00147049	0.853581	Kinesin protein
PF10373	-	4.17e-06	6.66e-05	0.853252	Est1 DNA/RNA binding domain
PF16422	-	0.000771343	0.0064608	0.853114	Transcription factor COE1 DNA-binding domain
PF12885	-	0.000986049	0.00789627	0.85309	Transducer of regulated CREB activity middle domain
PF00907	-	8.39e-10	2.66e-08	0.852568	T-box
PF01074	-	0.000106534	0.00119981	0.85221	Glycosyl hydrolases family 38 N-terminal domain
PF02127	-	0.000831359	0.00684559	0.852056	Aminopeptidase I zinc metalloprotease (M18)
PF04757	-	0.000201423	0.00208137	0.851909	Pex2 / Pex12 amino terminal region
PF01055	-	1.03e-06	1.86e-05	0.851352	Glycosyl hydrolases family 31
PF15903	-	3.62e-06	5.83e-05	0.851148	Filopodia upregulated, FAM65
PF01532	-	2.66e-06	4.43e-05	0.850921	Glycosyl hydrolase family 47
PF16178	-	3.44e-05	0.000444001	0.849396	Dimerisation domain of Ca+-activated chloride-channel, anoctamin
PF16910	-	0.00119749	0.00924483	0.84862	Repeating coiled region of VPS13
PF01056	-	0.000160804	0.00171164	0.847901	Myc amino-terminal region
PF01015	-	0.000108782	0.00122099	0.847796	Ribosomal S3Ae family
PF04503	-	2.12e-06	3.61e-05	0.847604	Single-stranded DNA binding protein, SSDP
PF01490	-	2.46e-15	1.72e-13	0.847476	Transmembrane amino acid transporter protein
PF00177	-	0.000484427	0.00439605	0.845403	Ribosomal protein S7p/S5e
PF13393	-	9.05e-06	0.000134727	0.845196	Histidyl-tRNA synthetase
PF05018	-	0.00108752	0.0085272	0.844542	Protein of unknown function (DUF667)
PF04042	-	0.000523776	0.00469447	0.844346	DNA polymerase alpha/epsilon subunit B
PF18139	-	9.86e-11	3.64e-09	0.843467	SLOG in TRPM
PF00962	-	4.48e-06	7.13e-05	0.843445	Adenosine/AMP deaminase
PF18394	-	0.000958153	0.00769337	0.843439	TANK-binding kinase 1 coiled-coil domain 1
PF00441	-	0.000788442	0.00656744	0.843223	Acyl-CoA dehydrogenase, C-terminal domain
PF05287	-	0.000136212	0.00148134	0.841235	PMG protein
PF15308	-	9.02e-05	0.00103675	0.841216	CEP170 C-terminus
PF01566	-	0.000288976	0.00282586	0.841179	Natural resistance-associated macrophage protein
PF12781	-	1.3e-13	7.19e-12	0.840344	ATP-binding dynein motor region
PF16297	-	8.26e-07	1.53e-05	0.840296	Domain of unknown function (DUF4939)
PF03285	-	0.000415456	0.00383802	0.839557	Paralemmin
PF00137	-	3.08e-05	0.000405331	0.83925	ATP synthase subunit C
PF19188	-	1.56e-05	0.000220033	0.839186	Adhesion GPCR B N-terminal region
PF01979	-	7.25e-06	0.000110407	0.837919	Amidohydrolase family
PF12031	-	1.82e-05	0.000254488	0.837751	SWI/SNF-like complex subunit BAF250/Osa
PF01080	-	0.000484632	0.00439605	0.83732	Presenilin
PF10242	-	2.9e-05	0.000384519	0.837189	Lipoma HMGIC fusion partner-like protein
PF14675	-	0.000737786	0.00622306	0.836949	FANCI solenoid 1
PF12036	-	0.000623672	0.00548358	0.836292	Protein of unknown function (DUF3522)
PF03188	-	4.85e-07	9.34e-06	0.836286	Eukaryotic cytochrome b561
PF01145	-	8.02e-14	4.55e-12	0.835695	SPFH domain / Band 7 family
PF00143	-	2.29e-08	5.6e-07	0.835368	Interferon alpha/beta domain
PF00780	-	5.58e-08	1.25e-06	0.83445	CNH domain
PF02786	-	4.37e-07	8.49e-06	0.833698	Carbamoyl-phosphate synthase L chain, ATP binding domain
PF05679	-	0.00118127	0.00916662	0.833598	Chondroitin N-acetylgalactosaminyltransferase
PF00155	-	1.5e-10	5.33e-09	0.832908	Aminotransferase class I and II
PF16368	-	5.12e-05	0.000632235	0.831159	Cytoplasmic polyadenylation element-binding protein 1 N-terminus
PF04511	-	0.000209188	0.00215052	0.830975	Der1-like family
PF02194	-	2.33e-05	0.000317365	0.830566	PXA domain
PF00755	-	2.45e-05	0.000330089	0.830459	Choline/Carnitine o-acyltransferase
PF02990	-	7.58e-06	0.000114294	0.830173	Endomembrane protein 70
PF18111	-	0.000305874	0.00295744	0.829284	Retinitis pigmentosa G-protein regulator interacting C-terminal
PF03155	-	1.14e-07	2.46e-06	0.829091	ALG6, ALG8 glycosyltransferase family
PF01027	-	3.51e-10	1.17e-08	0.828329	Inhibitor of apoptosis-promoting Bax1
PF14798	-	0.000515291	0.00463916	0.828128	Calcium homeostasis modulator
PF07851	-	0.000137905	0.00149704	0.827962	TMPIT-like protein
PF13804	-	1.41e-07	2.97e-06	0.827468	Retro-transcribing viruses envelope glycoprotein
PF00573	-	0.000162413	0.00172571	0.826839	Ribosomal protein L4/L1 family
PF12777	-	5.18e-15	3.35e-13	0.826739	Microtubule-binding stalk of dynein motor
PF00002	-	4.41e-27	7.17e-25	0.82649	7 transmembrane receptor (Secretin family)
PF04790	-	0.000832079	0.00684559	0.826069	Sarcoglycan complex subunit protein
PF02141	-	6.84e-13	3.48e-11	0.82602	DENN (AEX-3) domain
PF15014	-	7.71e-06	0.000115923	0.825824	Ceroid-lipofuscinosis neuronal protein 5
PF00664	-	1.23e-15	8.79e-14	0.825566	ABC transporter transmembrane region
PF04113	-	2.82e-14	1.73e-12	0.825372	Gpi16 subunit, GPI transamidase component
PF00632	-	9.18e-08	2e-06	0.825138	HECT-domain (ubiquitin-transferase)
PF03133	-	4.8e-12	2.22e-10	0.824583	Tubulin-tyrosine ligase family
PF04116	-	9.93e-05	0.00112273	0.824308	Fatty acid hydroxylase superfamily
PF06668	-	6.24e-07	1.17e-05	0.824279	Inter-alpha-trypsin inhibitor heavy chain C-terminus
PF02544	-	0.000239815	0.00241179	0.824261	3-oxo-5-alpha-steroid 4-dehydrogenase
PF00133	-	1.93e-13	1.05e-11	0.823928	tRNA synthetases class I (I, L, M and V)
PF16070	-	0.000345153	0.00328962	0.823913	Transmembrane protein family 132
PF00888	-	2.92e-12	1.41e-10	0.823732	Cullin family
PF00689	-	1.05e-09	3.3e-08	0.822894	Cation transporting ATPase, C-terminus
PF04598	-	9.86e-09	2.53e-07	0.822464	Gasdermin pore forming domain
PF03399	-	5.84e-05	0.000709538	0.822232	SAC3/GANP family
PF01554	-	3.06e-05	0.000404058	0.821052	MatE
PF00520	-	3.13e-107	1.88e-104	0.820706	Ion transport protein
PF13903	-	3.69e-14	2.22e-12	0.820549	PMP-22/EMP/MP20/Claudin tight junction
PF00859	-	5.92e-14	3.42e-12	0.819989	CTF/NF-I family transcription modulation region
PF00398	-	0.00110369	0.00863146	0.819243	Ribosomal RNA adenine dimethylase
PF02181	-	5.05e-12	2.32e-10	0.81908	Formin Homology 2 Domain
PF10268	-	3.78e-07	7.43e-06	0.818151	Predicted transmembrane protein 161AB
PF16608	-	0.000413375	0.00382467	0.817256	TNRC6-PABC binding domain
PF12349	-	1.85e-05	0.000258248	0.817051	Sterol-sensing domain of SREBP cleavage-activation
PF15290	-	0.000219659	0.00223524	0.81674	Golgi-localised syntaxin-1-binding clamp
PF03982	-	1.13e-06	2e-05	0.81662	Diacylglycerol acyltransferase
PF04791	-	1.44e-09	4.34e-08	0.815929	LMBR1-like membrane protein
PF00063	-	4.85e-15	3.21e-13	0.815695	Myosin head (motor domain)
PF00003	-	5.04e-16	3.7e-14	0.815543	7 transmembrane sweet-taste receptor of 3 GCPR
PF02383	-	2.05e-09	6.05e-08	0.81512	SacI homology domain
PF01512	-	9.78e-05	0.00111081	0.814912	Respiratory-chain NADH dehydrogenase 51 Kd subunit
PF00487	-	2.17e-09	6.35e-08	0.812486	Fatty acid desaturase
PF07773	-	0.000177637	0.00185793	0.812	Protein of unknown function (DUF1619)
PF00344	-	9.32e-05	0.00106954	0.811865	SecY translocase
PF08016	-	7.45e-08	1.66e-06	0.811577	Polycystin cation channel
PF06920	-	7.03e-05	0.000827186	0.811493	Dock homology region 2
PF03148	-	0.000117175	0.00129778	0.810947	Tektin family
PF03184	-	6.92e-06	0.00010588	0.810372	DDE superfamily endonuclease
PF11635	-	2.45e-06	4.1e-05	0.810125	Mediator complex subunit 16
PF10156	-	0.000212938	0.00218162	0.810098	Subunit 17 of Mediator complex
PF14970	-	0.000512742	0.00462313	0.80936	Domain of unknown function (DUF4509)
PF03299	-	0.000329892	0.00315417	0.809167	Transcription factor AP-2
PF02137	-	0.000126227	0.00138275	0.808963	Adenosine-deaminase (editase) domain
PF00654	-	1.85e-10	6.5e-09	0.808879	Voltage gated chloride channel
PF01798	-	1.16e-05	0.000168319	0.808658	snoRNA binding domain, fibrillarin
PF18136	-	0.000579326	0.00513333	0.806883	DNA mitochondrial polymerase exonuclease domain
PF00009	-	2.88e-13	1.53e-11	0.806753	Elongation factor Tu GTP binding domain
PF06472	-	6.58e-05	0.000786079	0.806123	ABC transporter transmembrane region 2
PF15066	-	0.000245686	0.0024667	0.805398	Cancer-associated gene protein 1 family
PF09815	-	9.99e-07	1.81e-05	0.803347	XK-related protein
PF00773	-	0.000459561	0.00420669	0.803167	RNB domain
PF12260	-	6.23e-06	9.64e-05	0.803137	Protein-kinase domain of FAM69
PF15250	-	0.000324012	0.00310783	0.802817	Raftlin
PF00083	-	9.62e-37	2.14e-34	0.802268	Sugar (and other) transporter
PF00136	-	5.24e-08	1.18e-06	0.801955	DNA polymerase family B
PF05510	-	1.96e-18	1.79e-16	0.801714	Sarcoglycan alpha/epsilon
PF03800	-	0.000505468	0.00456439	0.800966	Nuf2 family
PF13000	-	1.89e-05	0.000263002	0.800881	Acetyl-coenzyme A transporter 1
PF03104	-	8.79e-07	1.61e-05	0.80034	DNA polymerase family B, exonuclease domain
PF03281	-	3.59e-06	5.81e-05	0.799001	Mab-21 protein
PF15865	-	0.00107313	0.00843633	0.79715	Fanconi anaemia group A protein N terminus
PF12736	-	1.01e-05	0.000148766	0.796883	Cell-cycle sustaining, positive selection,
PF16212	-	1e-13	5.62e-12	0.795962	Phospholipid-translocating P-type ATPase C-terminal
PF12612	-	0.000686121	0.00586961	0.79572	Tubulin folding cofactor D C terminal
PF04005	-	0.000662431	0.00571572	0.793856	Hus1-like protein
PF01151	-	1.56e-06	2.69e-05	0.793713	GNS1/SUR4 family
PF02106	-	0.00051758	0.0046528	0.793411	Fanconi anaemia group C protein
PF03798	-	7.76e-19	7.91e-17	0.792451	TLC domain
PF07690	-	2.1e-72	8.43e-70	0.791621	Major Facilitator Superfamily
PF03062	-	1.59e-09	4.74e-08	0.791126	MBOAT, membrane-bound O-acyltransferase family
PF00245	-	0.00127812	0.00975455	0.790871	Alkaline phosphatase
PF04547	-	1.67e-10	5.92e-09	0.7906	Calcium-activated chloride channel
PF13347	-	2.94e-07	5.92e-06	0.789794	MFS/sugar transport protein
PF13836	-	3.28e-05	0.000426581	0.78971	Domain of unknown function (DUF4195)
PF06008	-	7.47e-05	0.000874044	0.787719	Laminin Domain I
PF15064	-	0.000656345	0.00568769	0.787414	Cation channel sperm-associated protein subunit gamma
PF00001	-	2.81e-145	2.11e-142	0.787211	7 transmembrane receptor (rhodopsin family)
PF12698	-	7.89e-10	2.51e-08	0.786828	ABC-2 family transporter protein
PF02259	-	1.31e-05	0.000187573	0.786562	FAT domain
PF02889	-	2.44e-05	0.00032932	0.786355	Sec63 Brl domain
PF02460	-	5.5e-10	1.8e-08	0.785994	Patched family
PF00939	-	2.45e-08	5.91e-07	0.783967	Sodium:sulfate symporter transmembrane region
PF10192	-	0.00100246	0.00800637	0.783861	Rhodopsin-like GPCR transmembrane domain
PF16489	-	1.42e-09	4.32e-08	0.783379	GPCR-Autoproteolysis INducing (GAIN) domain
PF10239	-	0.000538635	0.00482046	0.783031	Protein of unknown function (DUF2465)
PF06602	-	1.44e-11	5.98e-10	0.782772	Myotubularin-like phosphatase domain
PF12257	-	2.11e-10	7.36e-09	0.779371	Vacuolar membrane-associated protein Iml1
PF05625	-	7.61e-08	1.68e-06	0.7789	PAXNEB protein
PF06418	-	3.57e-05	0.000459399	0.778431	CTP synthase N-terminus
PF02171	-	3.06e-07	6.14e-06	0.778249	Piwi domain
PF03253	-	7.34e-06	0.000111229	0.777707	Urea transporter
PF00206	-	6.76e-05	0.000802945	0.777271	Lyase
PF06060	-	0.000143647	0.00155364	0.777027	Pre-pro-megakaryocyte potentiating factor precursor (Mesothelin)
PF13898	-	0.000371783	0.00350455	0.776149	Domain of unknown function (DUF4205)
PF11277	-	2.72e-06	4.52e-05	0.775958	Mediator complex subunit 24 N-terminal
PF14324	-	7.96e-05	0.000921974	0.774902	PINIT domain
PF15253	-	0.000392606	0.00366067	0.772329	SCL-interrupting locus protein N-terminus
PF10265	-	0.000114369	0.00127373	0.772287	Mitoguardin
PF00860	-	0.00119099	0.00921632	0.771977	Permease family
PF03348	-	2.43e-06	4.09e-05	0.771341	Serine incorporator (Serinc)
PF03619	-	8.49e-08	1.86e-06	0.770781	Organic solute transporter Ostalpha
PF12775	-	3.67e-15	2.48e-13	0.769351	P-loop containing dynein motor region
PF02010	-	0.000562549	0.00501515	0.769225	REJ domain
PF15326	-	0.000416288	0.00383981	0.768857	Testis expressed sequence 15
PF03747	-	0.00131252	0.00997911	0.768078	ADP-ribosylglycohydrolase
PF04387	-	2.37e-06	4.01e-05	0.768024	Protein tyrosine phosphatase-like protein, PTPLA
PF00493	-	1.52e-11	6.21e-10	0.766233	MCM P-loop domain
PF15479	-	0.000144916	0.00155908	0.763973	Domain of unknown function (DUF4639)
PF01039	-	1.12e-07	2.41e-06	0.763919	Carboxyl transferase domain
PF12004	-	6.22e-07	1.17e-05	0.763423	Domain of unknown function (DUF3498)
PF01222	-	7.42e-09	1.95e-07	0.763078	Ergosterol biosynthesis ERG4/ERG24 family
PF06650	-	0.000850063	0.00693661	0.762784	SHR-binding domain of vacuolar-sorting associated protein 13
PF15091	-	1.16e-05	0.000169048	0.761355	Domain of unknown function (DUF4554)
PF00676	-	2.23e-07	4.59e-06	0.760726	Dehydrogenase E1 component
PF00230	-	1.38e-10	4.95e-09	0.759674	Major intrinsic protein
PF00999	-	5.8e-12	2.64e-10	0.759414	Sodium/hydrogen exchanger family
PF00587	-	1.84e-08	4.57e-07	0.758912	tRNA synthetase class II core domain (G, H, P, S and T)
PF00916	-	6.05e-13	3.14e-11	0.758766	Sulfate permease family
PF16057	-	0.000659463	0.00570649	0.757681	Domain of unknown function (DUF4800)
PF10630	-	0.000689103	0.00588674	0.757541	Protein of unknown function (DUF2476)
PF00118	-	1.24e-18	1.18e-16	0.757262	TCP-1/cpn60 chaperonin family
PF17681	-	2.23e-09	6.47e-08	0.75719	Gamma tubulin complex component N-terminal
PF09790	-	0.000450523	0.00413025	0.756935	Hyccin
PF01269	-	1.24e-05	0.000179224	0.755936	Fibrillarin
PF15037	-	2.53e-06	4.23e-05	0.754768	Interleukin-17 receptor extracellular region
PF12780	-	9.87e-18	8.7e-16	0.753882	P-loop containing dynein motor region D4
PF13853	-	8.73e-261	1.31e-257	0.753287	Olfactory receptor
PF04130	-	1.11e-09	3.44e-08	0.750701	Gamma tubulin complex component C-terminal
PF07281	-	0.000754477	0.00635493	0.750499	Insulin-induced protein (INSIG)
PF02886	-	3.84e-08	8.82e-07	0.750171	LBP / BPI / CETP family, C-terminal domain
PF01937	-	0.000422244	0.00388284	0.749439	Protein of unknown function DUF89
PF14727	-	1.43e-05	0.000203028	0.748256	PTHB1 N-terminus
PF02138	-	5.99e-14	3.43e-12	0.746412	Beige/BEACH domain
PF03006	-	9.47e-12	4.13e-10	0.745868	Haemolysin-III related
PF09085	-	0.000144152	0.00155364	0.745505	Adhesion molecule, immunoglobulin-like
PF01063	-	4.11e-05	0.000520886	0.745383	Amino-transferase class IV
PF12933	-	5.45e-06	8.56e-05	0.745179	FTO catalytic domain
PF18199	-	1.18e-17	1.01e-15	0.74486	Dynein heavy chain C-terminal domain
PF12881	-	2.32e-08	5.63e-07	0.743536	NUT protein
PF13520	-	1.31e-16	1.05e-14	0.739621	Amino acid permease
PF14650	-	7.84e-08	1.73e-06	0.737633	FAM75 family
PF00723	-	2.43e-05	0.00032931	0.731805	Glycosyl hydrolases family 15
PF00209	-	4.84e-27	7.66e-25	0.731533	Sodium:neurotransmitter symporter family
PF00909	-	2.34e-12	1.13e-10	0.73056	Ammonium Transporter Family
PF14910	-	0.00114405	0.00891232	0.730264	S-phase genomic integrity recombination mediator, N-terminal
PF01758	-	3.19e-05	0.000416733	0.726323	Sodium Bile acid symporter family
PF12877	-	0.000409004	0.00379591	0.724979	Domain of unknown function (DUF3827)
PF15787	-	2.11e-08	5.21e-07	0.724839	Domain of unknown function (DUF4704)
PF01699	-	3.26e-19	3.38e-17	0.724741	Sodium/calcium exchanger protein
PF05192	-	3.95e-13	2.08e-11	0.724332	MutS domain III
PF18296	-	0.000112227	0.00125452	0.722164	MID domain of medPIWI
PF08441	-	6.77e-13	3.48e-11	0.721686	Integrin alpha
PF12030	-	6.49e-05	0.000778215	0.721034	Domain of unknown function (DUF3517)
PF15782	-	0.000473052	0.00431705	0.719793	Gene regulated by oestrogen in breast cancer
PF10344	-	0.000891225	0.00721377	0.719451	Mitochondrial protein from FMP27
PF00476	-	9.65e-06	0.000142228	0.717584	DNA polymerase family A
PF00006	-	2.75e-07	5.59e-06	0.711872	ATP synthase alpha/beta family, nucleotide-binding domain
PF01153	-	3.64e-08	8.46e-07	0.710168	Glypican
PF15019	-	0.00128832	0.00980751	0.708654	C9orf72-like protein family
PF11864	-	4.54e-09	1.25e-07	0.708445	Domain of unknown function (DUF3384)
PF00474	-	9.84e-12	4.26e-10	0.708116	Sodium:solute symporter family
PF01040	-	2.78e-06	4.6e-05	0.704794	UbiA prenyltransferase family
PF03542	-	7.46e-08	1.66e-06	0.699436	Tuberin
PF00375	-	4.04e-23	5.28e-21	0.698898	Sodium:dicarboxylate symporter family
PF12774	-	1.93e-17	1.63e-15	0.697805	Hydrolytic ATP binding site of dynein motor region
PF10257	-	0.00122144	0.00939349	0.697397	Retinoic acid induced 16-like protein
PF12145	-	0.00126728	0.00968415	0.695537	Eukaryotic Mediator 12 subunit domain
PF03074	-	0.000277833	0.00273467	0.694774	Glutamate-cysteine ligase
PF00827	-	0.000787965	0.00656744	0.692284	Ribosomal L15
PF00955	-	2.6e-09	7.42e-08	0.691787	HCO3- transporter family
PF02714	-	0.000264082	0.00261646	0.691542	Calcium-dependent channel, 7TM region, putative phosphate
PF14728	-	8.28e-07	1.53e-05	0.680636	PTHB1 C-terminus
PF15094	-	0.00100508	0.00801666	0.679256	Domain of unknown function (DUF4556)
PF02165	-	2.13e-05	0.000290608	0.675147	Wilm's tumour protein
PF00324	-	2.23e-27	3.73e-25	0.67015	Amino acid permease
PF09794	-	0.000303066	0.00294549	0.669087	Transport protein Avl9
PF00078	-	2.78e-06	4.6e-05	0.664703	Reverse transcriptase (RNA-dependent DNA polymerase)
PF06333	-	0.000925021	0.0074572	0.664621	Mediator complex subunit 13 C-terminal domain
PF05296	-	8.32e-23	1.04e-20	0.659323	Taste receptor protein (TAS2R)
PF15441	-	6.81e-05	0.000805873	0.658112	RhoGEF 5/35 N-terminal disordered region
PF06046	-	9.56e-09	2.48e-07	0.654282	Exocyst complex component Sec6
PF06068	-	1.34e-06	2.34e-05	0.653417	TIP49 P-loop domain
PF02779	-	1.23e-09	3.74e-08	0.648398	Transketolase, pyrimidine binding domain
PF15324	-	4.1e-07	8.01e-06	0.647	Hedgehog signalling target
PF15783	-	1.43e-05	0.000203028	0.643211	Fibrous sheath-interacting protein 2
PF00562	-	4.81e-05	0.000601434	0.641698	RNA polymerase Rpb2, domain 6
PF03081	-	0.000827729	0.00683786	0.632626	Exo70 exocyst complex subunit
PF04091	-	3.06e-05	0.000404058	0.626496	Exocyst complex subunit Sec15-like
PF04987	-	1.18e-10	4.3e-09	0.624229	Phosphatidylinositolglycan class N (PIG-N)
PF00268	-	3.65e-05	0.000468545	0.622354	Ribonucleotide reductase, small chain
PF08326	-	0.000208564	0.00214778	0.617635	Acetyl-CoA carboxylase, central region
PF15785	-	0.000886344	0.00719341	0.614777	Serine/threonine-protein kinase smg-1
PF02161	-	0.000707386	0.00600879	0.607339	Progesterone receptor
PF18995	-	0.00014413	0.00155364	0.58627	Proteolysis_6 C-terminal
PF14222	-	3.29e-07	6.56e-06	0.583752	Cell morphogenesis N-terminal
PF08385	-	4.31e-14	2.54e-12	0.583573	Dynein heavy chain, N-terminal region 1
PF15790	-	0.000665499	0.00572577	0.582663	E1A-binding protein p400, N-terminal
PF02166	-	0.000651578	0.0056627	0.58098	Androgen receptor
PF08393	-	3.26e-17	2.68e-15	0.558288	Dynein heavy chain, N-terminal region 2
PF13843	-	2.79e-05	0.000371317	0.550073	Transposase IS4
PF00305	-	1.28e-06	2.25e-05	0.535057	Lipoxygenase
