# Supplementary material for: PepNN: a deep attention model for the identification of peptide binding sites
Source: Commun Biol. 2022 May 26;5:503. doi: 10.1038/s42003-022-03445-2 (PMC9135736; doi:10.1038/s42003-022-03445-2)
Supplement: Supplementary file 10 — Supplementary Data 8 [file 42003_2022_3445_MOESM10_ESM.xlsx]

## Sheet: Sheet1
Source data for figure 2b
PDB code	Receptor chain	Peptide chain	ROC AUC pretrained with ProtBert	ROC AUC pretrained without ProtBert	ROC AUC trained on fragments with ProtBert	ROC AUC trained on fragments without ProtBert	ROC AUC trained on peptides with ProtBert	ROC AUC trained on peptides without ProtBert
3DD7	A	B	0.968797	0.970301	0.974812	0.93797	0.904887	0.962406
2NUD	A	C	0.613128	0.695656	0.526875	0.550817	0.389805	0.475028
5XYF	A	C	0.928344	0.885644	0.602699	0.277791	0.803926	0.401718
5XYF	A	B	0.578441	0.831913	0.93387	0.918245	0.500947	0.902936
5H3J	A	B	0.807327	0.811661	0.71113	0.540968	0.78118	0.627517
4REY	A	B	0.837355	0.838641	0.765101	0.603027	0.817507	0.734828
5V1V	A	C	0.755991	0.883442	0.766885	0.877996	0.844771	0.885621
5V1U	A	E	0.706634	0.866099	0.679854	0.808886	0.800974	0.850274
4OI4	A	B	0.939291	0.8778	0.858708	0.774995	0.56621	0.764036
5NNF	A	B	0.897727	0.90625	0.844318	0.860227	0.876136	0.81875
3UVW	A	B	0.810398	0.915902	0.851172	0.721713	0.91998	0.889399
3UVY	A	B	0.850806	0.797715	0.903898	0.663978	0.858199	0.807796
6G0S	B	D	0.88785	0.955348	0.781931	0.744029	0.907061	0.808411
2Y1N	C	D	0.925499	0.852894	0.961219	0.973466	0.763668	0.970841
1YVH	A	B	0.55516	0.525762	0.669194	0.729847	0.639641	0.712982
3PFV	A	C	0.710993	0.7	0.899645	0.924823	0.615071	0.750887
5HKZ	A	B	0.394534	0.525097	0.497968	0.711441	0.487096	0.427555
5HKY	A	B	0.515346	0.579934	0.578963	0.740093	0.533411	0.50777
3OB2	B	A	0.770761	0.632571	0.914374	0.907013	0.689784	0.744414
3VRP	A	B	0.822509	0.734686	0.964207	0.65369	0.912362	0.746125
3OB1	B	A	0.701472	0.790476	0.875671	0.921905	0.725887	0.840693
3WUT	A	C	0.890385	0.842308	0.769231	0.834615	0.605769	0.582692
3E1R	A	C	0.821505	0.855914	0.772043	0.836559	0.591398	0.948387
1F47	B	A	0.858025	0.652557	0.979718	0.273369	0.877425	0.790564
5DXA	A	F	0.932947	0.903303	0.542772	0.569876	0.962733	0.829475
5DX8	A	E	0.885392	0.858558	0.638495	0.521254	0.957116	0.77605
5DX1	A	F	0.930719	0.881555	0.698576	0.582844	0.968354	0.767631
5DX0	A	F	0.921523	0.851487	0.586515	0.691921	0.934686	0.821041
5LGS	A	E	0.953928	0.919958	0.612845	0.521656	0.955202	0.850106
5LGP	A	E	0.924175	0.825985	0.694356	0.621406	0.944835	0.772311
5LGR	C	G	0.923146	0.8533	0.676424	0.618558	0.954905	0.820524
2RKY	A	D	0.793972	0.695158	0.66502	0.54002	0.659585	0.406621
2RKZ	A	M	0.890852	0.744802	0.754678	0.54158	0.689709	0.410603
3CAL	A	B	0.81875	0.749479	0.782813	0.758333	0.602083	0.327604
4PZ5	A	B	0.973125	0.77875	0.961875	0.5775	0.610625	0.3475
3ZRZ	A	C	0.868049	0.799798	0.757331	0.729525	0.696158	0.460061
2RL0	A	G	0.796698	0.611455	0.579463	0.509804	0.686791	0.388545
3EJH	A	E	0.45697	0.28303	0.281212	0.219394	0.467879	0.226061
1I4O	A	C	0.808191	0.835705	0.659393	0.675364	0.76771	0.360373
2FGE	A	D	0.944349	0.975135	0.526803	0.799785	0.924112	0.976893
4DCB	A	F	0.91127	0.898254	0.939048	0.346508	0.955714	0.931111
5VLA	A	Z	0.723541	0.669919	0.701301	0.399437	0.798787	0.743671
5VLK	A	Z	0.7535	0.643631	0.442073	0.353997	0.663505	0.572606
5VLL	A	Y	0.512195	0.63584	0.59519	0.516147	0.686314	0.803184
2ZDV	H	I	0.948276	0.756705	0.943966	0.95522	0.753831	0.880747
1A46	H	I	0.970887	0.813568	0.933494	0.973024	0.752404	0.848291
1A4W	H	I	0.939628	0.804292	0.943634	0.965093	0.719027	0.838627
2CV3	A	B	0.94104	0.94744	0.966776	0.956427	0.902642	0.510757
1G37	A	B	0.930545	0.810895	0.961868	0.96284	0.739105	0.709144
5F8X	A	B	0.977512	0.935794	0.979373	0.959677	0.970999	0.937965
5F8Z	A	B	0.976811	0.961578	0.971903	0.961408	0.969533	0.939404
5F8T	A	P	0.977668	0.966174	0.970608	0.957471	0.965681	0.938588
1NRR	H	R	0.783191	0.578917	0.972934	0.896581	0.759259	0.512821
1GI9	B	A	0.379148	0.376885	0.168363	0.380468	0.238688	0.11859
2O9Q	A	C	0.96127	0.95859	0.995176	0.988207	0.936344	0.883543
1O3P	B	A	0.380818	0.35717	0.259009	0.32714	0.270833	0.137575
2R0L	A	B	0.213238	0.311479	0.081902	0.421031	0.254922	0.104106
4ABJ	A	B	0.956619	0.979585	0.985965	0.987081	0.93429	0.880861
4ABI	A	B	0.96976	0.988573	0.997631	0.99791	0.956243	0.888239
6D3X	A	C	0.979706	0.975617	0.994699	0.986218	0.975466	0.926246
1SL3	A	B	0.979105	0.853963	0.946627	0.967976	0.776516	0.856007
4H4F	A	Q	0.217636	0.582364	0.186434	0.234109	0.19438	0.627907
1HBT	H	I	0.984326	0.867555	0.92837	0.867398	0.840125	0.8279
3LDX	H	I	0.984439	0.791533	0.969565	0.970023	0.767277	0.766819
2CF8	H	I	0.800851	0.725957	0.971631	0.958014	0.716312	0.673759
2ZO3	H	I	0.93305	0.788936	0.958865	0.961418	0.71461	0.933333
4JK6	A	B	0.881157	0.913319	0.961023	0.939264	0.917743	0.843257
1TMU	H	J	0.975182	0.815375	0.98184	0.990315	0.721146	0.764931
4OS2	A	B	0.892565	0.950818	0.960015	0.952223	0.902146	0.857307
4OS1	A	B	0.875897	0.93747	0.950143	0.930775	0.896461	0.85318
4MNW	A	B	0.91423	0.970873	0.957057	0.957863	0.925858	0.848492
4MNV	A	B	0.942539	0.972842	0.978702	0.97713	0.939537	0.83805
4MNY	A	C	0.901801	0.941395	0.951973	0.952687	0.907662	0.784448
4MNX	A	B	0.901009	0.947924	0.960591	0.947924	0.905935	0.846587
6D40	A	C	0.983497	0.983212	0.991891	0.991464	0.9724	0.931569
4GLY	A	B	0.864725	0.949229	0.957863	0.934953	0.88729	0.828344
1YCP	H	F	0.970652	0.979952	0.980072	0.97343	0.968116	0.940459
1SFI	A	I	0.974426	0.979366	0.998692	0.995495	0.960477	0.897995
5AFY	H	I	0.936303	0.8216	0.9466	0.958573	0.727011	0.882423
5AFZ	H	I	0.874733	0.790331	0.967949	0.976763	0.726229	0.851763
1THR	H	I	0.8437	0.791013	0.805286	0.924229	0.580969	0.608282
4X6N	A	H	0.236962	0.738765	0.471041	0.756549	0.0788272	0.30137
4K8Y	A	B	0.972371	0.954545	0.982917	0.980244	0.959002	0.893642
1TBZ	H	L	0.408926	0.199927	0.234761	0.288703	0.261853	0.276851
1EB1	H	A	0.939241	0.861814	0.979958	0.959705	0.734599	0.766456
2NWN	A	B	0.884625	0.95575	0.961	0.93425	0.90975	0.82675
5WXF	U	P	0.916204	0.964623	0.951859	0.956853	0.92106	0.833102
5WXQ	U	P	0.873864	0.940937	0.962817	0.938307	0.9022	0.823769
5WXR	U	P	0.897683	0.959634	0.966585	0.958902	0.913902	0.841707
6EO9	H	I	0.826122	0.719017	0.96875	0.965812	0.71234	0.757479
2HWL	D	P	0.336364	0.57654	0.457331	0.666129	0.374194	0.38695
1OXG	A	B	0.952046	0.972166	0.984071	0.978538	0.914319	0.928068
2CMY	A	B	0.951366	0.985507	0.987179	0.987737	0.938545	0.883919
4UEH	H	I	0.892287	0.788564	0.97367	0.97766	0.739894	0.78617
7KME	H	L	0.357048	0.221018	0.292765	0.381124	0.251234	0.234742
4HGC	A	I	0.983883	0.982967	0.965385	0.971795	0.976923	0.954762
1NT1	A	H	0.963342	0.796641	0.961089	0.952693	0.762032	0.763465
3OX7	U	P	0.880799	0.947154	0.959947	0.928623	0.9077	0.818627
5JBT	A	X	0.929897	0.971306	0.995704	0.986598	0.901718	0.861856
6D3Z	A	C	0.972109	0.974014	0.994422	0.98	0.977959	0.942857
6D3Y	A	C	0.9799	0.980927	0.995599	0.987823	0.975499	0.929431
1A3B	H	I	0.966667	0.821469	0.964407	0.946328	0.750847	0.870339
1JBU	H	X	0.871727	0.660341	0.879818	0.469256	0.653722	0.360841
1DIT	H	P	0.96553	0.836916	0.894613	0.924759	0.909686	0.90042
1LHC	H	I	0.925161	0.774678	0.927843	0.91309	0.770655	0.871245
4XOJ	A	B	0.967141	0.979659	0.990754	0.994168	0.951067	0.880654
3QN7	A	B	0.898624	0.924077	0.967555	0.948219	0.913043	0.867817
4KTU	A	B	0.964723	0.991038	0.997297	0.9899	0.94808	0.925462
4KTS	A	B	0.954559	0.988906	0.99696	0.992249	0.93541	0.914438
4X1S	U	P	0.925964	0.973861	0.944801	0.947722	0.929322	0.920415
4X1R	U	P	0.949306	0.971255	0.963608	0.959643	0.936845	0.927074
3DA9	B	D	0.927926	0.812234	0.957447	0.960372	0.723138	0.872606
1NZQ	H	D	0.790613	0.839143	0.978811	0.910686	0.678514	0.782866
1TPS	A	B	0.953797	0.988239	0.990087	0.982359	0.939516	0.903898
1EKB	B	A	0.41093	0.719767	0.0895349	0.242558	0.225581	0.214186
3M61	U	P	0.916032	0.950179	0.967309	0.949955	0.917152	0.846059
5L6N	H	I	0.813937	0.851369	0.786361	0.74007	0.811349	0.790443
4ZHL	U	P	0.916492	0.957027	0.973635	0.962253	0.930778	0.89187
4ZHM	U	P	0.927499	0.968989	0.956811	0.953554	0.934155	0.924242
1FIW	A	L	0.319317	0.561073	0.375918	0.49179	0.26138	0.519423
5WXO	U	P	0.925	0.970062	0.952623	0.955401	0.932716	0.885648
1DE7	H	A	0.937125	0.965759	0.824389	0.710052	0.94974	0.967561
1UVT	H	L	0.41753	0.32606	0.367727	0.438486	0.302515	0.35429
4KEL	A	B	0.968785	0.908863	0.985925	0.980072	0.961957	0.875836
6BVH	A	I	0.968367	0.966276	0.997492	0.998606	0.945234	0.902035
1GJD	B	A	0.297857	0.330172	0.174921	0.40692	0.232174	0.158588
4K1E	A	B	0.970875	0.932414	0.985647	0.981745	0.962793	0.891862
2BVR	H	I	0.911891	0.733401	0.925776	0.939157	0.705377	0.849533
1SMF	E	I	0.955026	0.968254	0.993775	0.992997	0.924214	0.896514
1EOL	A	B	0.937443	0.862603	0.830119	0.899908	0.859848	0.85893
3B23	B	C	0.959251	0.728249	0.941079	0.930204	0.862748	0.624449
1G9I	E	I	0.952067	0.972222	0.987984	0.986305	0.946512	0.887855
4ZKS	U	P	0.884687	0.943394	0.961951	0.947829	0.918768	0.833217
3S9C	A	B	0.972561	0.990502	0.988542	0.961707	0.956279	0.95839
1EOJ	A	B	0.932456	0.873794	0.825548	0.882785	0.860965	0.866228
1HXF	H	I	0.97807	0.835526	0.93136	0.949561	0.717544	0.70943
1YF4	A	B	0.949143	0.962947	0.975879	0.985033	0.942313	0.899012
1OX1	A	B	0.96469	0.974862	0.995931	0.995495	0.948561	0.899738
1GJ7	B	A	0.353322	0.282168	0.135839	0.281119	0.240035	0.123601
4X1Q	U	P	0.931127	0.961789	0.967131	0.968525	0.920209	0.858885
4X1P	U	P	0.95243	0.978517	0.933248	0.967519	0.94757	0.841176
3OY5	U	P	0.927781	0.963831	0.969066	0.951695	0.91279	0.85354
3OY6	U	P	0.921672	0.953685	0.971837	0.946975	0.909901	0.870407
1YRK	A	B	0.724717	0.65805	0.762812	0.758277	0.787755	0.780499
6B27	A	G	0.944898	0.835204	0.572449	0.510204	0.862245	0.959184
4V0X	A	B	0.902559	0.810974	0.933673	0.914604	0.849448	0.666862
4V0V	A	B	0.915728	0.837497	0.893099	0.940405	0.859103	0.652468
4V0W	A	B	0.961384	0.88327	0.943019	0.980629	0.862767	0.595094
4XPN	A	B	0.970549	0.772655	0.985741	0.973214	0.854211	0.567164
3LL8	A	E	0.945181	0.865301	0.961928	0.731446	0.885904	0.918675
2P6B	A	E	0.915979	0.760747	0.917933	0.678571	0.886018	0.721233
3UPV	A	B	0.959571	0.963696	0.859736	0.77269	0.912541	0.960396
6FRJ	H	B	0.980411	0.981675	0.977251	0.941232	0.969352	0.925118
5WN9	H	A	0.954596	0.955703	0.971872	0.945293	0.938206	0.917829
5NPI	A	D	0.977056	0.955628	0.971861	0.950866	0.968182	0.951299
5NPJ	A	D	0.979437	0.945238	0.97684	0.947403	0.968831	0.940693
6FZR	H	P	0.979762	0.985417	0.973214	0.923512	0.971429	0.905952
4H0H	B	D	0.976923	0.966011	0.965474	0.97102	0.958318	0.96458
5A2L	H	P	0.979334	0.970746	0.976919	0.929683	0.961084	0.877617
5A2I	H	P	0.983173	0.981671	0.97506	0.952825	0.96845	0.916767
5YD4	A	B	0.977782	0.946415	0.980022	0.96658	0.960045	0.886669
5YD5	A	B	0.971453	0.961197	0.980171	0.96359	0.955556	0.913162
5YD3	A	B	0.975422	0.95591	0.979925	0.97242	0.961351	0.902251
5YY4	A	B	0.987269	0.965046	0.974769	0.942361	0.964352	0.934491
5OWP	H	D	0.960743	0.956794	0.967944	0.95842	0.931707	0.861556
3CV0	A	B	0.9058	0.913631	0.772103	0.397685	0.902735	0.895018
3CVL	A	B	0.902791	0.871064	0.66448	0.48855	0.913049	0.863311
3CVN	A	B	0.909	0.758403	0.75199	0.235736	0.934211	0.865657
3CVP	A	B	0.896038	0.738175	0.789196	0.209364	0.930732	0.860144
1FCH	A	C	0.952595	0.921669	0.731407	0.487105	0.93633	0.881434
4K74	A	C	0.974773	0.905612	0.877976	0.89881	0.950255	0.814484
4K3O	A	E	0.963287	0.828133	0.896584	0.870629	0.948628	0.91326
4K3R	A	E	0.920996	0.772457	0.834686	0.888393	0.927354	0.875406
4K3P	A	E	0.90991	0.884885	0.819319	0.833333	0.914665	0.900776
4K3Q	A	E	0.928144	0.811751	0.900948	0.843812	0.921282	0.887475
3Q4J	C	I	0.931813	0.919446	0.863853	0.856478	0.918766	0.884162
3D1F	A	P	0.893259	0.867147	0.86529	0.92975	0.935977	0.745329
3D1E	A	P	0.964575	0.970323	0.916012	0.934428	0.929619	0.898299
5EXK	A	B	0.748375	0.723995	0.699173	0.629137	0.767435	0.706265
1PCX	A	B	0.948189	0.918386	0.784732	0.686077	0.725814	0.378725
3VI1	A	C	0.991085	0.964154	0.912445	0.922897	0.981616	0.960711
3HBV	P	Z	0.975215	0.918501	0.947514	0.948243	0.959615	0.916606
3HDA	P	Z	0.957418	0.92735	0.867521	0.978938	0.972833	0.907662
1AQC	A	C	0.95952	0.934408	0.954648	0.935532	0.875937	0.913043
1X11	A	C	0.966292	0.953234	0.918008	0.937443	0.758579	0.926207
1X11	B	D	0.9553	0.944232	0.758621	0.834823	0.875692	0.923372
2CE8	A	X	0.855698	0.96459	0.985357	0.921592	0.962327	0.909744
2CE9	A	X	0.932847	0.92926	0.951026	0.955973	0.954489	0.965991
3C0T	A	B	0.598623	0.689501	0.556971	0.375387	0.586403	0.71136
4U90	A	D	0.778463	0.740027	0.652958	0.62472	0.801322	0.587741
2FTS	A	P	0.623899	0.824623	0.525935	0.832453	0.766882	0.767176
4PD1	A	C	0.457942	0.682639	0.473984	0.925699	0.766121	0.814565
3QKS	A	C	0.616212	0.162945	0.760959	0.908602	0.632754	0.217949
5OJR	A	E	0.874329	0.510831	0.647691	0.706767	0.851325	0.764948
3RO2	A	B	0.795362	0.923756	0.570192	0.447794	0.832353	0.868552
4WNG	A	B	0.785813	0.876951	0.562787	0.574036	0.792068	0.858873
4G2V	A	B	0.780116	0.917497	0.503015	0.752184	0.816353	0.868771
4WNE	A	B	0.77162	0.902739	0.558741	0.660606	0.804254	0.848193
3RO3	A	B	0.961694	0.953881	0.910534	0.750252	0.914819	0.899698
6G0Y	F	H	0.287619	0.69873	0.697778	0.826667	0.393016	0.333968
4KMD	A	B	0.940541	0.951925	0.770025	0.704832	0.894513	0.889926
1BC5	A	T	0.442105	0.436421	0.592842	0.933474	0.190105	0.889474
2B3G	A	B	0.836601	0.651634	0.814379	0.697386	0.666013	0.688889
5EAY	A	H	0.933637	0.909828	0.798379	0.833333	0.861196	0.636778
5N85	A	B	0.900315	0.590623	0.71119	0.709614	0.806147	0.679669
5N8A	A	X	0.895901	0.80205	0.877023	0.799892	0.881338	0.771845
5OK6	A	D	0.816495	0.964536	0.803505	0.414639	0.883093	0.95299
1VPP	V	X	0.590789	0.661842	0.919737	0.593421	0.821053	0.865132
3ZIL	A	B	0.920472	0.959615	0.719996	0.480066	0.652273	0.978668
1Z9O	A	G	0.913994	0.941691	0.849854	0.859086	0.913508	0.801749
4BWS	A	B	0.914625	0.833202	0.827273	0.724901	0.950988	0.690909
4BWQ	E	F	0.878165	0.759266	0.802202	0.708991	0.93945	0.698716
5F67	A	C	0.866419	0.886827	0.897959	0.954236	0.884354	0.794682
5V21	A	B	0.913194	0.853788	0.589109	0.420677	0.871748	0.917453
5JLB	A	B	0.924357	0.829228	0.761576	0.477395	0.87225	0.92173
5JJY	A	B	0.91021	0.821876	0.623041	0.486453	0.870018	0.926556
4OH4	A	E	0.932682	0.9827	0.974991	0.981501	0.568345	0.679342
3QV1	C	H	0.895782	0.859429	0.761911	0.749132	0.836973	0.909181
3B1J	A	C	0.881669	0.831297	0.744461	0.777447	0.875112	0.857029
3ZDF	B	C	0.896771	0.865574	0.754098	0.734128	0.871932	0.798808
6F4S	A	B	0.974359	0.970442	0.911681	0.649217	0.967415	0.966168
5K2M	G	K	0.882305	0.933196	0.673114	0.728121	0.899726	0.749657
5K2M	I	M	0.942177	0.95068	0.812925	0.885676	0.942366	0.821429
5XJL	2	M	0.916815	0.920861	0.482441	0.678589	0.780385	0.817932
6EVN	A	C	0.9875	0.9725	0.959167	0.889167	0.996667	0.976667
6EVO	A	C	0.981804	0.981804	0.957278	0.903481	0.992089	0.963608
6EVP	A	C	0.982278	0.978903	0.974684	0.942616	0.997468	0.980591
4BT9	A	C	0.935747	0.939367	0.325189	0.532127	0.967421	0.965913
5MK3	A	E	0.535485	0.652201	0.586053	0.883902	0.57814	0.790554
5MK1	A	E	0.640363	0.686308	0.555873	0.86671	0.531473	0.680078
5MK0	A	B	0.580072	0.715616	0.646467	0.924487	0.507029	0.758739
3C3R	A	B	0.779615	0.886358	0.699948	0.80565	0.459776	0.92502
3C3Q	A	B	0.923924	0.921922	0.811937	0.804304	0.559184	0.933934
3C3O	A	B	0.812158	0.890133	0.61182	0.7088	0.428014	0.939859
5WA1	A	B	0.72619	0.90368	0.514205	0.63217	0.48566	0.914908
5CRV	A	C	0.545542	0.780361	0.618675	0.740361	0.518675	0.754578
2XS8	A	B	0.8075	0.761548	0.33881	0.895536	0.909702	0.46756
2XS1	A	B	0.803248	0.80075	0.43928	0.875862	0.822789	0.803098
4NUU	A	C	0.978187	0.969982	0.976986	0.954173	0.494897	0.967781
1UJK	A	C	0.969669	0.831801	0.962316	0.770221	0.431985	0.58318
3G2T	A	C	0.977917	0.954583	0.9625	0.572083	0.209583	0.77
3G2V	A	C	0.970262	0.942036	0.965726	0.817036	0.582661	0.920867
3G2W	A	C	0.969748	0.943277	0.964286	0.82521	0.463866	0.944958
3G2S	A	C	0.978968	0.965873	0.961508	0.84881	0.337698	0.801587
3G2U	A	C	0.98133	0.943534	0.972222	0.795537	0.452641	0.841985
1JPL	A	E	0.987132	0.975	0.986397	0.920956	0.479412	0.810662
1LF8	A	E	0.987179	0.967766	0.9663	0.963004	0.319048	0.901099
1JUQ	A	E	0.965436	0.945549	0.92803	0.735795	0.579545	0.660038
4J09	A	B	0.820903	0.682773	0.764881	0.646359	0.842087	0.651085
3UAL	A	P	0.971711	0.950141	0.959689	0.588402	0.946959	0.969413
5LU1	A	C	0.990148	0.980647	0.958832	0.708656	0.97361	0.925581
4BG6	A	Q	0.958129	0.95915	0.951185	0.643382	0.924632	0.938725
4HKC	A	B	0.913414	0.916446	0.885373	0.724138	0.895794	0.92554
6FBY	A	B	0.964138	0.955468	0.932414	0.848079	0.927685	0.95133
3O8I	A	B	0.960207	0.936166	0.961451	0.878342	0.946736	0.873575
2BR9	A	P	0.970061	0.965472	0.937281	0.499781	0.939685	0.938156
5NWJ	A	P	0.968666	0.960243	0.951651	0.855627	0.913241	0.956368
4FL5	A	P	0.96388	0.965163	0.953795	0.872021	0.93546	0.910158
4IHL	A	P	0.967383	0.948529	0.950792	0.662896	0.931938	0.873869
5MOC	A	P	0.973484	0.953825	0.951996	0.608351	0.943767	0.970283
5N75	A	P	0.979412	0.97	0.961029	0.709118	0.940588	0.916324
6G8Q	A	P	0.988926	0.976301	0.971207	0.703654	0.978295	0.977409
6BCY	A	C	0.954125	0.940185	0.929972	0.688604	0.942616	0.870319
6BCR	A	C	0.927371	0.939676	0.943127	0.75075	0.941927	0.839136
2O02	A	P	0.954474	0.936421	0.9219	0.711538	0.942177	0.955259
6EJL	A	C	0.976324	0.958244	0.939087	0.848902	0.964055	0.968145
4FR3	A	P	0.981322	0.979269	0.968801	0.83867	0.967365	0.95197
4N7Y	A	C	0.947966	0.900146	0.883125	0.627492	0.920408	0.945696
5JM4	A	D	0.975508	0.947043	0.922551	0.692851	0.936673	0.978597
3UZD	A	B	0.935321	0.928478	0.891659	0.744053	0.910883	0.907788
3MHR	A	P	0.980976	0.973008	0.96	0.714472	0.946504	0.914472
1QJA	A	R	0.975836	0.965969	0.890858	0.781917	0.940999	0.971808
1QJB	A	Q	0.97835	0.972631	0.925654	0.71875	0.956495	0.965891
5EXA	A	D	0.970654	0.954473	0.923065	0.704315	0.946383	0.807741
4N7G	A	B	0.969532	0.914329	0.85822	0.664253	0.946154	0.957466
4GNT	A	B	0.898259	0.799078	0.862069	0.839365	0.804712	0.84056
5F74	A	B	0.895172	0.794828	0.860172	0.855345	0.822414	0.830517
5HF3	A	B	0.964683	0.948098	0.950049	0.823805	0.926439	0.891317
4DAU	A	B	0.985195	0.981176	0.971447	0.84412	0.965948	0.973139
4DAT	A	B	0.97629	0.968473	0.957791	0.606826	0.963783	0.924961
4N84	A	C	0.969523	0.955765	0.915012	0.76402	0.94427	0.970742
5D2D	A	C	0.94171	0.942142	0.941134	0.795912	0.937104	0.896373
3LW1	A	P	0.974951	0.955985	0.969762	0.403113	0.964752	0.967078
5NAS	A	C	0.978358	0.955299	0.949636	0.669701	0.937905	0.883293
3IQJ	A	P	0.961034	0.936423	0.962059	0.760664	0.937654	0.859106
3IQV	A	P	0.988925	0.983183	0.980517	0.848236	0.970468	0.971698
4QLI	A	B	0.980288	0.980731	0.961683	0.824585	0.988483	0.968992
5XY9	A	C	0.956668	0.936126	0.897769	0.736639	0.925052	0.948483
5N10	A	C	0.937521	0.89126	0.891772	0.59901	0.897747	0.928815
3AXY	C	E	0.973751	0.963947	0.949241	0.74747	0.946237	0.910025
1YWT	A	C	0.986919	0.981453	0.9877	0.696017	0.969934	0.950215
6F08	A	Q	0.9757	0.947901	0.864138	0.491348	0.959499	0.870214
6F09	S	D	0.993144	0.97162	0.974649	0.584024	0.970823	0.989796
5MYC	A	P	0.977663	0.952258	0.952504	0.682376	0.939494	0.873343
4WRQ	A	C	0.9715	0.92825	0.91075	0.78375	0.9195	0.98325
6BD1	A	C	0.984364	0.975124	0.914179	0.63575	0.959666	0.968728
3NKX	A	P	0.949321	0.926697	0.863499	0.779789	0.909804	0.827903
5EWZ	A	C	0.955935	0.94403	0.939943	0.788202	0.933191	0.856077
5M37	A	D	0.962366	0.939394	0.958781	0.777126	0.918866	0.86999
5M36	A	D	0.979077	0.965333	0.951795	0.761846	0.949538	0.954872
5M35	A	C	0.943704	0.930741	0.948519	0.775185	0.902963	0.873889
4FJ3	A	P	0.970256	0.96041	0.95159	0.814154	0.943795	0.82359
6G8L	A	P	0.961905	0.959346	0.890974	0.63838	0.928358	0.90064
6G8I	A	P	0.973564	0.968529	0.92856	0.735012	0.932966	0.90952
3UBW	A	P	0.980277	0.970682	0.882907	0.511372	0.947406	0.98081
4IEA	A	P	0.9755	0.973667	0.948333	0.588	0.965667	0.950833
6G6X	A	P	0.921327	0.922654	0.889289	0.777062	0.915071	0.873365
6FCP	A	P	0.96254	0.948718	0.959135	0.761218	0.947917	0.886619
5N5T	A	P	0.967597	0.967597	0.974355	0.75013	0.932421	0.928609
5N5R	A	P	0.963857	0.96512	0.955966	0.684817	0.932449	0.911774
2C1N	A	C	0.974387	0.979122	0.94124	0.699311	0.959966	0.983857

## Sheet: Sheet2
Source data for figure 2d
PDB code	Receptor chain	Peptide chain	ROC AUC pretrained with ProtBert	ROC AUC pretrained without ProtBert	ROC AUC trained on fragments with ProtBert	ROC AUC trained on fragments without ProtBert	ROC AUC trained on peptides with ProtBert	ROC AUC trained on peptides without ProtBert
3DD7	A	B	0.553759	0.596992	0.604511	0.583835	0.652256	0.558647
2NUD	A	C	0.528223	0.479031	0.615507	0.48244	0.39916	0.514389
5XYF	A	C	0.62773	0.482086	0.525644	0.406748	0.542577	0.514233
5XYF	A	B	0.544665	0.450915	0.612374	0.57923	0.53346	0.479009
5H3J	A	B	0.639541	0.587248	0.607942	0.571868	0.691135	0.568512
4REY	A	B	0.684135	0.647437	0.648151	0.598172	0.727117	0.591604
5V1V	A	C	0.734749	0.518246	0.608388	0.571078	0.765795	0.5128
5V1U	A	E	0.728545	0.572124	0.671942	0.590383	0.725502	0.528302
4OI4	A	B	0.622962	0.451229	0.592607	0.501892	0.63392	0.470972
5NNF	A	B	0.648295	0.51392	0.50625	0.480398	0.698295	0.503125
3UVW	A	B	0.712029	0.623853	0.614679	0.569827	0.688073	0.581549
3UVY	A	B	0.686828	0.621304	0.622984	0.525874	0.639113	0.566868
6G0S	B	D	0.811007	0.504673	0.686397	0.533749	0.735202	0.597612
2Y1N	C	D	0.815717	0.586529	0.80901	0.4454	0.804053	0.589153
1YVH	A	B	0.530868	0.487854	0.498066	0.476095	0.539069	0.491877
3PFV	A	C	0.660816	0.43484	0.66117	0.427926	0.62766	0.487855
5HKZ	A	B	0.366897	0.554156	0.384271	0.501626	0.384271	0.523572
5HKY	A	B	0.402389	0.535305	0.412976	0.481012	0.418998	0.514423
3OB2	B	A	0.682552	0.502325	0.662663	0.449632	0.687718	0.514852
3VRP	A	B	0.7631	0.484594	0.750738	0.409686	0.779705	0.51928
3OB1	B	A	0.624589	0.532814	0.651082	0.477576	0.619394	0.581818
3WUT	A	C	0.6	0.774038	0.5	0.531731	0.698077	0.627885
3E1R	A	C	0.623656	0.666667	0.593548	0.496774	0.68172	0.701075
1F47	B	A	0.796737	0.495591	0.609788	0.500882	0.840388	0.52866
5DXA	A	F	0.884246	0.654433	0.755505	0.497177	0.916431	0.70271
5DX8	A	E	0.850408	0.650408	0.566019	0.484765	0.920752	0.676364
5DX1	A	F	0.864376	0.629351	0.580357	0.50356	0.926537	0.667891
5DX0	A	F	0.853597	0.628919	0.712118	0.507436	0.890977	0.715736
5LGS	A	E	0.881847	0.642887	0.733864	0.502654	0.918153	0.700212
5LGP	A	E	0.873482	0.634185	0.687966	0.485091	0.915016	0.696699
5LGR	C	G	0.863246	0.626978	0.576854	0.475305	0.930154	0.690043
2RKY	A	D	0.668478	0.579545	0.63834	0.477273	0.623024	0.481719
2RKZ	A	M	0.719854	0.596154	0.652287	0.576923	0.74896	0.582121
3CAL	A	B	0.670312	0.571354	0.642708	0.597917	0.659896	0.543229
4PZ5	A	B	0.635	0.514062	0.5175	0.523438	0.645625	0.498437
3ZRZ	A	C	0.692619	0.550556	0.634479	0.537412	0.683519	0.488372
2RL0	A	G	0.724974	0.609133	0.586171	0.531218	0.655315	0.55547
3EJH	A	E	0.553333	0.51697	0.641818	0.484848	0.584242	0.455758
1I4O	A	C	0.662872	0.560405	0.528305	0.565465	0.773719	0.501423
2FGE	A	D	0.898888	0.5453	0.521995	0.557284	0.893219	0.62169
4DCB	A	F	0.788095	0.725476	0.559365	0.696429	0.891587	0.692937
5VLA	A	Z	0.532261	0.438906	0.439786	0.409546	0.636867	0.43539
5VLK	A	Z	0.490628	0.424853	0.357159	0.39493	0.538053	0.37675
5VLL	A	Y	0.503613	0.42378	0.382114	0.411698	0.539408	0.418812
2ZDV	H	I	0.725575	0.659004	0.840038	0.5625	0.698994	0.541188
1A46	H	I	0.712607	0.654247	0.847489	0.62086	0.696581	0.581864
1A4W	H	I	0.681259	0.707439	0.8	0.625894	0.663519	0.535193
2CV3	A	B	0.953976	0.572372	0.923883	0.59198	0.882489	0.547726
1G37	A	B	0.662646	0.598152	0.764202	0.576946	0.660895	0.589397
5F8X	A	B	0.934398	0.54986	0.956421	0.538074	0.942773	0.533421
5F8Z	A	B	0.938558	0.58023	0.957854	0.519804	0.934834	0.539269
5F8T	A	P	0.938588	0.533251	0.959278	0.498768	0.927586	0.538506
1NRR	H	R	0.626211	0.615812	0.779487	0.57735	0.723932	0.459972
1GI9	B	A	0.382164	0.5148	0.367081	0.512161	0.383484	0.551565
2O9Q	A	C	0.988073	0.50134	0.990351	0.503886	0.893594	0.617395
1O3P	B	A	0.381944	0.47851	0.350788	0.489583	0.371622	0.531438
2R0L	A	B	0.362798	0.513511	0.339757	0.461353	0.31902	0.532991
4ABJ	A	B	0.987879	0.48437	0.985167	0.511802	0.861563	0.6311
4ABI	A	B	0.994426	0.516165	0.995401	0.513378	0.897297	0.651616
6D3X	A	C	0.979403	0.595335	0.973345	0.485991	0.934272	0.625776
1SL3	A	B	0.709743	0.67772	0.817624	0.561663	0.713831	0.563934
4H4F	A	Q	0.25	0.588566	0.279264	0.456008	0.305039	0.593992
1HBT	H	I	0.817868	0.59906	0.862853	0.568966	0.784639	0.521473
3LDX	H	I	0.686041	0.634096	0.818078	0.611899	0.677574	0.587414
2CF8	H	I	0.674043	0.667518	0.79773	0.569929	0.689078	0.52766
2ZO3	H	I	0.691631	0.696454	0.796312	0.629787	0.656454	0.526525
4JK6	A	B	0.938187	0.579507	0.953013	0.548063	0.926829	0.550335
1TMU	H	J	0.703793	0.650928	0.803672	0.578491	0.672518	0.598668
4OS2	A	B	0.97675	0.566939	0.984032	0.543562	0.941364	0.60488
4OS1	A	B	0.967599	0.547645	0.967719	0.527678	0.92671	0.579806
4MNW	A	B	0.965231	0.544094	0.97778	0.544554	0.930693	0.553189
4MNV	A	B	0.976987	0.458262	0.982847	0.483705	0.934534	0.502001
4MNY	A	C	0.944254	0.579617	0.949828	0.481847	0.924528	0.55689
4MNX	A	B	0.965283	0.569141	0.9654	0.545801	0.938189	0.584389
6D40	A	C	0.97866	0.598236	0.964433	0.464504	0.939109	0.623133
4GLY	A	B	0.964886	0.540755	0.969491	0.537647	0.929081	0.577596
1YCP	H	F	0.987802	0.479348	0.982246	0.432488	0.966908	0.572947
1SFI	A	I	0.992589	0.560302	0.993461	0.525429	0.89596	0.631502
5AFY	H	I	0.683669	0.656609	0.821121	0.541667	0.66954	0.545977
5AFZ	H	I	0.69578	0.677618	0.818109	0.588141	0.67922	0.559562
1THR	H	I	0.523172	0.560441	0.613392	0.522026	0.488987	0.559912
4X6N	A	H	0.326845	0.526796	0.256188	0.525114	0.191781	0.44148
4K8Y	A	B	0.957071	0.600045	0.961527	0.567216	0.933155	0.618018
1TBZ	H	L	0.263183	0.562349	0.33418	0.533684	0.341679	0.552189
1EB1	H	A	0.688397	0.628376	0.759494	0.533228	0.676793	0.59019
2NWN	A	B	0.970875	0.547187	0.964125	0.523937	0.93775	0.575562
5WXF	U	P	0.949223	0.612653	0.951165	0.581992	0.949223	0.598779
5WXQ	U	P	0.969512	0.552965	0.961741	0.525705	0.930894	0.563725
5WXR	U	P	0.975976	0.567073	0.975732	0.528659	0.935122	0.579268
6EO9	H	I	0.677618	0.718483	0.789263	0.595353	0.676282	0.531517
2HWL	D	P	0.325073	0.528959	0.445161	0.569721	0.439443	0.532478
1OXG	A	B	0.983903	0.537978	0.981556	0.56229	0.929577	0.61494
2CMY	A	B	0.990385	0.578595	0.991918	0.516862	0.895206	0.533445
4UEH	H	I	0.704255	0.680851	0.832713	0.58484	0.682447	0.573404
7KME	H	L	0.278681	0.582641	0.337186	0.552305	0.356808	0.57265
4HGC	A	I	0.960073	0.601465	0.963736	0.564103	0.911722	0.719414
1NT1	A	H	0.675404	0.619906	0.793365	0.540446	0.687282	0.557649
3OX7	U	P	0.974653	0.556373	0.967958	0.528396	0.941535	0.564144
5JBT	A	X	0.991753	0.590292	0.995189	0.578952	0.848625	0.634966
6D3Z	A	C	0.952245	0.58932	0.950748	0.456803	0.910612	0.577755
6D3Y	A	C	0.975352	0.542254	0.96919	0.475646	0.933245	0.625587
1A3B	H	I	0.685028	0.742232	0.80565	0.624153	0.665819	0.53291
1JBU	H	X	0.395999	0.519565	0.620035	0.488085	0.408944	0.509856
1DIT	H	P	0.907957	0.55152	0.898937	0.522609	0.891401	0.514208
1LHC	H	I	0.691255	0.580472	0.791041	0.561964	0.684549	0.483101
4XOJ	A	B	0.99175	0.534211	0.990043	0.50377	0.8899	0.635633
3QN7	A	B	0.924295	0.551071	0.938606	0.533701	0.918069	0.530205
4KTU	A	B	0.997724	0.55505	0.999147	0.52404	0.898578	0.610384
4KTS	A	B	0.998024	0.554939	1	0.542629	0.884347	0.580623
4X1S	U	P	0.932681	0.617626	0.952249	0.561551	0.922751	0.610324
4X1R	U	P	0.948173	0.583121	0.969414	0.555084	0.935287	0.582838
3DA9	B	D	0.698138	0.693617	0.8125	0.59867	0.677128	0.522074
1NZQ	H	D	0.662566	0.678401	0.787423	0.553315	0.655958	0.559011
1TPS	A	B	0.993784	0.535114	0.993616	0.561996	0.881048	0.592406
1EKB	B	A	0.38093	0.544651	0.335116	0.53093	0.386512	0.555814
3M61	U	P	0.964734	0.536834	0.96395	0.523175	0.930027	0.574227
5L6N	H	I	0.860826	0.607865	0.762967	0.561772	0.838825	0.61105
4ZHL	U	P	0.967944	0.533508	0.978978	0.548142	0.931823	0.594019
4ZHM	U	P	0.944492	0.59013	0.951997	0.558978	0.934579	0.642948
1FIW	A	L	0.351488	0.545588	0.332666	0.560139	0.324389	0.555066
5WXO	U	P	0.939506	0.607948	0.947531	0.558873	0.927469	0.589275
1DE7	H	A	0.921706	0.585302	0.79996	0.542251	0.940729	0.551862
1UVT	H	L	0.308555	0.542714	0.364398	0.518183	0.354906	0.51806
4KEL	A	B	0.95262	0.516304	0.975753	0.528567	0.913322	0.559086
6BVH	A	I	0.996795	0.546962	0.995819	0.498467	0.90092	0.620959
1GJD	B	A	0.362487	0.536793	0.383913	0.530822	0.355286	0.476554
4K1E	A	B	0.953038	0.506968	0.975753	0.528567	0.914158	0.539298
2BVR	H	I	0.714466	0.691366	0.791214	0.565135	0.685685	0.544433
1SMF	E	I	0.996888	0.531668	0.994087	0.537737	0.897292	0.62286
1EOL	A	B	0.849403	0.610308	0.881772	0.566804	0.819215	0.534091
3B23	B	C	0.814703	0.588725	0.845953	0.560229	0.781112	0.559678
1G9I	E	I	0.976744	0.562274	0.982171	0.49522	0.865891	0.566279
4ZKS	U	P	0.976424	0.562325	0.968838	0.535598	0.945962	0.567694
3S9C	A	B	0.973768	0.479647	0.979798	0.457184	0.903965	0.555782
1EOJ	A	B	0.848575	0.643476	0.88125	0.589419	0.822039	0.528673
1HXF	H	I	0.651754	0.592763	0.816886	0.533772	0.632237	0.548684
1YF4	A	B	0.962947	0.498184	0.97399	0.456626	0.890003	0.607164
1OX1	A	B	0.998111	0.550131	0.996222	0.518599	0.902354	0.641674
1GJ7	B	A	0.352098	0.490997	0.369231	0.507955	0.373077	0.526836
4X1Q	U	P	0.965041	0.540186	0.979675	0.534262	0.932404	0.568525
4X1P	U	P	0.89821	0.489258	0.913811	0.504348	0.928389	0.509207
3OY5	U	P	0.978822	0.561214	0.980012	0.53492	0.940274	0.575491
3OY6	U	P	0.969857	0.536029	0.964136	0.532288	0.927063	0.541199
1YRK	A	B	0.521995	0.558957	0.524263	0.487302	0.580045	0.501814
6B27	A	G	0.840816	0.531378	0.765816	0.46199	0.852041	0.631378
4V0X	A	B	0.76631	0.518526	0.789478	0.473862	0.732687	0.51677
4V0V	A	B	0.76326	0.496723	0.787119	0.457915	0.739607	0.513619
4V0W	A	B	0.723522	0.524969	0.808176	0.496541	0.679748	0.511635
4XPN	A	B	0.742271	0.555637	0.81823	0.519256	0.662846	0.552439
3LL8	A	E	0.860602	0.601084	0.766988	0.463133	0.800964	0.64253
2P6B	A	E	0.789731	0.572406	0.801672	0.439427	0.748697	0.606166
3UPV	A	B	0.875413	0.592409	0.695957	0.611386	0.898927	0.648515
6FRJ	H	B	0.949763	0.709005	0.946288	0.630648	0.938073	0.69921
5WN9	H	A	0.916944	0.520044	0.93887	0.490365	0.904762	0.557475
5NPI	A	D	0.953896	0.585065	0.947835	0.526623	0.944805	0.595887
5NPJ	A	D	0.953896	0.576407	0.946537	0.527056	0.948052	0.581602
6FZR	H	P	0.934821	0.692262	0.927976	0.629464	0.939881	0.711905
4H0H	B	D	0.970304	0.675671	0.971377	0.529517	0.965474	0.709839
5A2L	H	P	0.89694	0.661567	0.93693	0.579173	0.915996	0.701825
5A2I	H	P	0.931791	0.684345	0.933594	0.622145	0.924279	0.692458
5YD4	A	B	0.959671	0.696975	0.972928	0.588686	0.948096	0.717886
5YD5	A	B	0.957436	0.721795	0.929231	0.591197	0.932479	0.766068
5YD3	A	B	0.962664	0.701313	0.967542	0.588743	0.947092	0.734709
5YY4	A	B	0.966667	0.76794	0.957639	0.578356	0.948843	0.770486
5OWP	H	D	0.897329	0.668293	0.943089	0.627642	0.919628	0.724739
3CV0	A	B	0.703439	0.515208	0.385314	0.467314	0.780615	0.593065
3CVL	A	B	0.683802	0.550513	0.385854	0.476562	0.811546	0.619096
3CVN	A	B	0.697921	0.485349	0.414308	0.440347	0.810261	0.558215
3CVP	A	B	0.738415	0.484514	0.416086	0.445138	0.807803	0.519208
1FCH	A	C	0.877154	0.541199	0.580952	0.474104	0.87298	0.53007
4K74	A	C	0.897251	0.612032	0.723639	0.615575	0.858844	0.633007
4K3O	A	E	0.872109	0.661512	0.583782	0.666084	0.926036	0.663798
4K3R	A	E	0.82711	0.642384	0.571023	0.645225	0.882035	0.651989
4K3P	A	E	0.802553	0.623936	0.552427	0.643706	0.896647	0.605543
4K3Q	A	E	0.837575	0.647081	0.599676	0.664047	0.894586	0.655065
3Q4J	C	I	0.883708	0.642274	0.685727	0.664851	0.882914	0.649989
3D1F	A	P	0.880367	0.637824	0.79056	0.645144	0.865181	0.615536
3D1E	A	P	0.882463	0.624809	0.671085	0.642287	0.904047	0.635953
5EXK	A	B	0.691046	0.554004	0.62234	0.42206	0.720006	0.52992
1PCX	A	B	0.747364	0.606908	0.629069	0.660018	0.723598	0.610805
3VI1	A	C	0.894306	0.606431	0.682427	0.632317	0.93378	0.546913
3HBV	P	Z	0.878554	0.610366	0.642513	0.553069	0.921271	0.636317
3HDA	P	Z	0.910867	0.585317	0.635989	0.567308	0.953602	0.468101
1AQC	A	C	0.69003	0.532234	0.520615	0.550225	0.713643	0.545352
1X11	A	C	0.646523	0.517765	0.51078	0.479502	0.705739	0.494078
1X11	B	D	0.750532	0.53874	0.622818	0.549808	0.786718	0.546403
2CE8	A	X	0.707934	0.541733	0.544728	0.515642	0.894436	0.530684
2CE9	A	X	0.851472	0.491096	0.776898	0.496043	0.877937	0.467846
3C0T	A	B	0.543373	0.524441	0.571773	0.518072	0.494836	0.499139
4U90	A	D	0.535634	0.61766	0.614074	0.615195	0.491596	0.572725
2FTS	A	P	0.590331	0.614308	0.667547	0.588765	0.520748	0.611176
4PD1	A	C	0.521689	0.593245	0.601478	0.592401	0.44	0.578575
3QKS	A	C	0.753929	0.471878	0.744003	0.48263	0.558726	0.56617
5OJR	A	E	0.655209	0.518707	0.644468	0.515038	0.698801	0.545739
3RO2	A	B	0.839536	0.574576	0.690837	0.51513	0.853281	0.595617
4WNG	A	B	0.838728	0.530533	0.709424	0.51188	0.842172	0.572945
4G2V	A	B	0.82835	0.511812	0.673926	0.488618	0.852406	0.575735
4WNE	A	B	0.841259	0.536655	0.701573	0.513228	0.851515	0.581876
3RO3	A	B	0.909778	0.632056	0.755292	0.59627	0.923639	0.652722
6G0Y	F	H	0.247937	0.450635	0.509524	0.51127	0.24254	0.527778
4KMD	A	B	0.608354	0.530385	0.661261	0.490909	0.551597	0.563391
1BC5	A	T	0.538947	0.540105	0.589053	0.600737	0.487158	0.521789
2B3G	A	B	0.647712	0.628105	0.589542	0.56732	0.60915	0.575817
5EAY	A	H	0.845491	0.73075	0.732523	0.693769	0.826748	0.698835
5N85	A	B	0.679275	0.619976	0.676123	0.618006	0.720646	0.601064
5N8A	A	X	0.742179	0.580906	0.622438	0.648867	0.807443	0.608414
5OK6	A	D	0.684536	0.490103	0.530309	0.489897	0.616907	0.581237
1VPP	V	X	0.614474	0.536842	0.621711	0.519079	0.557237	0.575658
3ZIL	A	B	0.546857	0.606658	0.554934	0.512633	0.583515	0.595993
1Z9O	A	G	0.97036	0.541302	0.78863	0.475219	0.954325	0.66861
4BWS	A	B	0.797233	0.568577	0.598419	0.478854	0.775099	0.572925
4BWQ	E	F	0.786422	0.516881	0.601101	0.489358	0.754495	0.550275
5F67	A	C	0.768089	0.522573	0.649969	0.513915	0.788497	0.49598
5V21	A	B	0.709648	0.571725	0.613171	0.525558	0.753166	0.578978
5JLB	A	B	0.712863	0.541817	0.621128	0.497482	0.736836	0.549371
5JJY	A	B	0.720891	0.568462	0.585423	0.514722	0.757725	0.569693
4OH4	A	E	0.446557	0.499486	0.701439	0.457177	0.475848	0.513189
3QV1	C	H	0.91799	0.476861	0.808065	0.566315	0.903226	0.523759
3B1J	A	C	0.881272	0.488574	0.736115	0.570144	0.929459	0.521858
3ZDF	B	C	0.864481	0.47839	0.73532	0.565723	0.928763	0.505912
6F4S	A	B	0.901175	0.532675	0.810719	0.492076	0.930377	0.561521
5K2M	G	K	0.887654	0.627092	0.658711	0.592112	0.898903	0.671262
5K2M	I	M	0.929894	0.665911	0.760771	0.590703	0.910242	0.687831
5XJL	2	M	0.616281	0.467794	0.61353	0.515051	0.627933	0.486082
6EVN	A	C	0.94	0.727083	0.886667	0.507917	0.964167	0.829583
6EVO	A	C	0.924842	0.696994	0.884494	0.474684	0.915348	0.782437
6EVP	A	C	0.938397	0.717722	0.881013	0.500844	0.965401	0.822363
4BT9	A	C	0.811161	0.804827	0.719155	0.591554	0.889291	0.808446
5MK3	A	E	0.692631	0.518917	0.599407	0.506306	0.580242	0.517186
5MK1	A	E	0.598572	0.521609	0.553018	0.514601	0.585594	0.540299
5MK0	A	B	0.581687	0.530823	0.580927	0.532152	0.479863	0.523034
3C3R	A	B	0.742255	0.506313	0.674043	0.428599	0.605441	0.554478
3C3Q	A	B	0.721471	0.517455	0.664039	0.411224	0.621371	0.539727
3C3O	A	B	0.703983	0.508657	0.641109	0.427558	0.605571	0.574525
5WA1	A	B	0.746618	0.494589	0.673972	0.443858	0.610119	0.541396
5CRV	A	C	0.628795	0.544458	0.680602	0.549398	0.509759	0.529518
2XS8	A	B	0.753631	0.527321	0.562262	0.47631	0.794583	0.472798
2XS1	A	B	0.696702	0.487081	0.491654	0.486282	0.747376	0.501324
4NUU	A	C	0.79988	0.531219	0.639584	0.520612	0.661197	0.579648
1UJK	A	C	0.700368	0.582261	0.766544	0.438879	0.65625	0.639246
3G2T	A	C	0.679583	0.529375	0.784583	0.478125	0.603333	0.638542
3G2V	A	C	0.667843	0.582661	0.742944	0.405242	0.640121	0.641129
3G2W	A	C	0.632773	0.557143	0.701261	0.431092	0.605042	0.602521
3G2S	A	C	0.715873	0.527579	0.799603	0.481151	0.633333	0.608532
3G2U	A	C	0.673497	0.577869	0.790073	0.448998	0.642987	0.608834
1JPL	A	E	0.690441	0.595404	0.722426	0.496507	0.599265	0.649816
1LF8	A	E	0.635897	0.570696	0.662271	0.512821	0.654579	0.634432
1JUQ	A	E	0.721117	0.543797	0.731061	0.509233	0.621212	0.625237
4J09	A	B	0.821779	0.557686	0.696779	0.546656	0.844363	0.597426
3UAL	A	P	0.789781	0.594325	0.713579	0.551715	0.782709	0.580004
5LU1	A	C	0.924525	0.669599	0.691766	0.587438	0.8538	0.588494
4BG6	A	Q	0.87643	0.585376	0.717116	0.51634	0.842525	0.598448
4HKC	A	B	0.838954	0.623058	0.646836	0.588954	0.814324	0.482474
6FBY	A	B	0.863645	0.623842	0.790148	0.573202	0.781675	0.513695
3O8I	A	B	0.888083	0.59544	0.773886	0.519378	0.830674	0.574508
2BR9	A	P	0.779939	0.650677	0.670673	0.617679	0.736451	0.51038
5NWJ	A	P	0.848383	0.647743	0.804582	0.573956	0.813342	0.618093
4FL5	A	P	0.882288	0.644298	0.79593	0.604144	0.777044	0.570224
4IHL	A	P	0.849736	0.597568	0.746418	0.563443	0.852187	0.537613
5MOC	A	P	0.909936	0.571548	0.791375	0.53726	0.854617	0.595322
5N75	A	P	0.8775	0.632353	0.806029	0.576324	0.823088	0.573235
6G8Q	A	P	0.915615	0.646401	0.805316	0.55515	0.868439	0.522591
6BCY	A	C	0.89042	0.623602	0.824445	0.556168	0.866267	0.574647
6BCR	A	C	0.879502	0.580057	0.813175	0.582908	0.854292	0.542242
2O02	A	P	0.791209	0.616954	0.619571	0.557169	0.851125	0.55887
6EJL	A	C	0.861817	0.618059	0.761731	0.557361	0.849763	0.560159
4FR3	A	P	0.916051	0.615148	0.694171	0.555829	0.848727	0.555008
4N7Y	A	C	0.808073	0.673691	0.647593	0.589074	0.862052	0.609337
5JM4	A	D	0.788173	0.651368	0.522727	0.583848	0.872904	0.604369
3UZD	A	B	0.85321	0.550831	0.81639	0.569567	0.837732	0.564353
3MHR	A	P	0.879675	0.636829	0.741951	0.55439	0.856748	0.59065
1QJA	A	R	0.884615	0.63975	0.711841	0.600282	0.861861	0.542892
1QJB	A	Q	0.863562	0.621528	0.658905	0.55433	0.843954	0.547386
5EXA	A	D	0.875635	0.629283	0.782678	0.579156	0.853744	0.585025
4N7G	A	B	0.80543	0.662896	0.623077	0.591252	0.879789	0.61086
4GNT	A	B	0.809321	0.59184	0.715944	0.577159	0.794469	0.526289
5F74	A	B	0.842414	0.62681	0.756207	0.59319	0.848966	0.559741
5HF3	A	B	0.879024	0.629951	0.78439	0.563415	0.802146	0.580195
4DAU	A	B	0.846658	0.652496	0.665186	0.563875	0.848985	0.589679
4DAT	A	B	0.879885	0.646691	0.708702	0.578687	0.8395	0.61803
4N84	A	C	0.823058	0.653692	0.662661	0.58612	0.889237	0.609805
5D2D	A	C	0.870898	0.623057	0.806851	0.607657	0.872769	0.528641
3LW1	A	P	0.897835	0.58311	0.765611	0.520666	0.8438	0.60297
5NAS	A	C	0.864887	0.648968	0.684264	0.618629	0.837176	0.519721
3IQJ	A	P	0.883921	0.613105	0.779532	0.559167	0.819729	0.494975
3IQV	A	P	0.934372	0.64797	0.817678	0.574959	0.852133	0.547067
4QLI	A	B	0.918494	0.652935	0.839867	0.544186	0.87309	0.606866
5XY9	A	C	0.86182	0.587787	0.811748	0.575108	0.843524	0.555368
5N10	A	C	0.860533	0.568283	0.657221	0.574087	0.868897	0.531581
3AXY	C	E	0.885199	0.675838	0.535421	0.616066	0.856578	0.579222
1YWT	A	C	0.890472	0.637446	0.796564	0.552128	0.864506	0.557985
6F08	A	Q	0.872054	0.59849	0.702688	0.521723	0.860641	0.53056
6F09	S	D	0.885045	0.646684	0.820791	0.577647	0.862085	0.632494
5MYC	A	P	0.884757	0.599718	0.783137	0.54093	0.839224	0.611745
4WRQ	A	C	0.83975	0.657375	0.70825	0.599625	0.88225	0.601875
6BD1	A	C	0.855366	0.649698	0.606254	0.59817	0.873312	0.550373
3NKX	A	P	0.85279	0.616968	0.779035	0.581373	0.835596	0.583484
5EWZ	A	C	0.882729	0.584044	0.749822	0.551173	0.81752	0.524343
5M37	A	D	0.874552	0.556289	0.830727	0.568996	0.851906	0.517351
5M36	A	D	0.893538	0.527897	0.822154	0.589231	0.847795	0.542872
5M35	A	C	0.862222	0.576204	0.821852	0.628611	0.846296	0.539722
4FJ3	A	P	0.83959	0.581949	0.753231	0.561026	0.827077	0.547077
6G8L	A	P	0.86823	0.621677	0.727647	0.558849	0.851599	0.550888
6G8I	A	P	0.854445	0.618804	0.713454	0.542801	0.843273	0.589221
3UBW	A	P	0.795131	0.62882	0.753376	0.58049	0.783404	0.625622
4IEA	A	P	0.891667	0.655417	0.787	0.57275	0.849333	0.588417
6G6X	A	P	0.847393	0.618009	0.644171	0.495166	0.809479	0.581043
6FCP	A	P	0.898237	0.601062	0.758814	0.515525	0.834135	0.547376
5N5T	A	P	0.870213	0.630913	0.783226	0.584647	0.820482	0.60908
5N5R	A	P	0.856376	0.604798	0.791351	0.540878	0.836016	0.588699
2C1N	A	C	0.899914	0.625484	0.643564	0.548859	0.872794	0.588463
