# Supplementary material for: PepNN: a deep attention model for the identification of peptide binding sites
Source: Commun Biol. 2022 May 26;5:503. doi: 10.1038/s42003-022-03445-2 (PMC9135736; doi:10.1038/s42003-022-03445-2)
Supplement: Supplementary file 11 — Supplementary Data 9 [file 42003_2022_3445_MOESM11_ESM.xlsx]

## Sheet: Sheet1
Source Data for Figure 3b
PDB code	Receptor chain	Peptide chain	ROC AUC Reciprocal Attention	ROC AUC Transformer
6VME	B	D	0.236378	0.366186
6TYT	A	B	0.756868	0.738553
6TYT	A	C	0.951007	0.929716
7MGV	B	T	0.942153	0.943299
6RMV	A	C	0.980519	0.949495
7O6N	A	D	0.945048	0.785628
7BQV	A	B	0.797753	0.882584
6DO3	A	C	0.925192	0.828707
6Z2P	A	C	0.936247	0.921212
6TQS	A	G	0.959307	0.95974
6RRC	C	B	0.703282	0.778428
6I6H	A	B	0.278393	0.392857
6SAT	A	Q	0.960128	0.885167
6GMG	A	C	0.978523	0.926302
6TE4	A	C	0.974565	0.949836
6XAW	A	B	0.952727	0.955455
6P8S	A	E	0.978224	0.802319
6OD0	A	D	0.948712	0.937977
7B1F	B	C	0.833657	0.576052
6JWJ	A	C	0.823729	0.686988
6J8Y	C	D	0.881599	0.794171
7CFC	A	F	0.873101	0.970886
7JVS	B	C	0.814194	0.549247
6GVL	A	B	0.640806	0.355242
6MWZ	A	M	0.907793	0.717593
6K3F	A	U	0.918261	0.851678
6TSC	A	B	0.839466	0.856968
7D6R	A	G	0.943165	0.910999
7NUF	A	C	0.985933	0.977379
6IFC	A	B	0.715278	0.697917
6J8F	B	A	0.735391	0.682843
6J8F	B	C	0.93226	0.979432
6PV9	A	B	0.956522	0.882505
7NRF	A	B	0.744088	0.536259
6LQE	A	P	0.931373	0.885154
6KMJ	A	C	0.949885	0.856552
6MPZ	A	M	0.955827	0.963346
6TS3	A	C	0.934982	0.962454
7D8A	A	E	0.874071	0.664327
6XFK	A	B	0.850823	0.93107
6JLH	A	B	0.696682	0.599246
6XY4	A	B	0.964444	0.974074
7D0E	A	B	0.251538	0.312372
6DEI	A	C	0.265278	0.521759
6OX1	A	Y	0.78166	0.895032
6SA8	A	B	0.941443	0.891309
6R7W	A	B	0.929127	0.911904
6MLC	A	E	0.97138	0.962121
6M91	A	C	0.950133	0.952679
6DNQ	B	A	0.922078	0.734488
6IGK	A	B	0.588624	0.529295
6Z00	A	C	0.938321	0.955115
6GQN	A	G	0.713315	0.589674
6J19	A	B	0.969917	0.8639
6QFK	A	B	0.905644	0.96206
6YA7	A	C	0.863404	0.930523
7CCE	A	P	0.893542	0.797315
6IDX	A	C	0.966809	0.927809
6KPB	C	B	0.971605	0.958488
6QSZ	A	B	0.917409	0.88664
6L0W	A	B	0.931159	0.805556
7DFC	A	V	0.557042	0.640342
6T46	A	B	0.97633	0.965167
6HY7	A	B	0.730992	0.793492
6HM5	A	B	0.859887	0.673729
7A1I	A	B	0.873188	0.85
6IE6	A	P	0.909061	0.907738
6WNX	A	C	0.945558	0.951792
6J68	A	C	0.848496	0.891416
6T36	A	B	0.989726	0.983562
6SEN	A	L	0.35656	0.751203
6XWV	A	E	0.848148	0.885926
7MU2	A	B	0.928246	0.91578
6JZD	A	C	0.929933	0.909091
6JX3	B	A	0.792121	0.736364
7ARS	A	B	0.5	0.731092
6S3F	A	B	0.876894	0.860795
6PEU	A	M	0.943787	0.970993
6IC9	A	C	0.704918	0.689891
7E9L	A	C	0.874506	0.739021
6TQU	A	C	0.89899	0.942222
5ZZ9	A	E	0.939123	0.945934
6DRT	A	D	0.437854	0.681366
6RU8	A	E	0.939471	0.969736
6J0X	A	E	0.584603	0.539365
7EF1	A	P	0.638136	0.65791
6KLR	A	B	0.514709	0.5162
6V55	A	Q	0.986333	0.932031
6JMU	A	C	0.990981	0.977994
6O3W	A	C	0.95	0.953279
6YN0	A	B	0.288127	0.276784
6GOS	1	A	0.50641	0.815545

## Sheet: Sheet2
Source data for Figure 3d
PDB code	Receptor chain	Peptide chain	ROC AUC Reciprocal Attention	ROC AUC Transformer
6LQE	A	P	0.931373	0.885154
6JLH	A	B	0.696682	0.599246
6OX1	A	Y	0.78166	0.895032
6MLC	A	E	0.97138	0.962121
7CCE	A	P	0.893542	0.797315
6WNX	A	C	0.945558	0.951792
3UVW	A	B	0.737003	0.737003
3UVY	A	B	0.881048	0.881048
2Y1N	C	D	0.912961	0.912961
3E1R	A	C	0.756989	0.756989
1I4O	A	C	0.800601	0.800601
6D3X	A	C	0.983947	0.983947
1SL3	A	B	0.80377	0.80377
6D40	A	C	0.985346	0.985346
1SFI	A	I	0.988085	0.988085
1OXG	A	B	0.961771	0.961771
4HGC	A	I	0.977289	0.977289
6D3Z	A	C	0.978912	0.978912
6D3Y	A	C	0.981514	0.981514
4XOJ	A	B	0.985917	0.985917
4KEL	A	B	0.971293	0.971293
6BVH	A	I	0.986622	0.986622
4K1E	A	B	0.968924	0.968924
5YD4	A	B	0.971434	0.971434
5YD5	A	B	0.965128	0.965128
5YD3	A	B	0.973358	0.973358
5YY4	A	B	0.987037	0.987037
5EXK	A	B	0.714982	0.714982
2B3G	A	B	0.569281	0.569281
3QV1	C	H	0.796774	0.796774
4N7Y	A	C	0.941806	0.941806
4N84	A	C	0.949669	0.949669
4QLI	A	B	0.983832	0.983832
6G8L	A	P	0.963753	0.963753
6G6X	A	P	0.946161	0.946161
2C1N	A	C	0.957598	0.957598
